# Supplementary material for: Impaired capillary–venous drainage contributes to gliosis and demyelination in mouse white matter during aging
Source: Nat Neurosci. 2025 Aug 12;28(9):1868–82. doi: 10.1038/s41593-025-02023-z (PMC12411274; doi:10.1038/s41593-025-02023-z)
Supplement: Supplementary file 5 — Supplementary Data 1 – Source data for Supplementary Figs. 1, 3, 5–16 and 18–22. [file 41593_2025_2023_MOESM5_ESM.zip]

Archive with 19 entries (19 files):
- Supplementary Figure 1.xlsx
- Supplementary Figure 10.xlsx
- Supplementary Figure 11.xlsx
- Supplementary Figure 12 and Supplementary Table 3.xlsx
- Supplementary Figure 13 and Supplementary Table 4.xlsx
- Supplementary Figure 14.xls
- Supplementary Figure 15.xls
- Supplementary Figure 16.xlsx
- Supplementary Figure 18.xlsx
- Supplementary Figure 19.xlsx
- Supplementary Figure 20.xlsx
- Supplementary Figure 21.xlsx
- Supplementary Figure 22.xlsx
- Supplementary Figure 3.xlsx
- Supplementary Figure 5.xlsx
- Supplementary Figure 6.xlsx
- Supplementary Figure 7.xlsx
- Supplementary Figure 8.xlsx
- Supplementary Figure 9.xlsx
