# Supplementary material for: Impaired capillary–venous drainage contributes to gliosis and demyelination in mouse white matter during aging
Source: Nat Neurosci. 2025 Aug 12;28(9):1868–82. doi: 10.1038/s41593-025-02023-z (PMC12411274; doi:10.1038/s41593-025-02023-z)
Supplement: Supplementary file 5 — Supplementary Data 1 – Source data for Supplementary Figs. 1, 3, 5–16 and 18–22. [file 41593_2025_2023_MOESM5_ESM.zip › Supplementary Figure 1.xlsx]

## Sheet: Supplementary Fig. 1a
Adult		Aged			Depth bin (μm)	Adult		Aged
Diameter	Depth	Diameter	Depth			Average diameter	STDEV	Average diameter	STDEV
4.08775	76	4.47455	67		0 - 200	5.23943	1.23671	4.87772	1.18645
5.36983	100	3.79624	166		201 - 400	5.71631	1.94064	6.51114	2.14312
6.49437	161	3.36039	179		401 - 600	7.3044	3.54473	7.47967	3.0451
6.29248	231	3.71322	222		601 - 800	9.62439	6.88488	9.48634	4.87662
6.04059	309	6.83493	228		801 - 1000	12.3743	6.8797	14.2245	6.10611
3.4519	361	3.27077	296
5.85285	395	4.32832	325
3.65284	408	4.90096	318
7.17173	445	9.27457	346
4.65002	453	6.63682	348
8.86985	457	3.78869	388
8.40003	477	4.11417	395
10.9925	508	13.2425	429
16.4472	556	3.34058	437
7.7189	573	10.6821	440
5.67832	576	4.2736	473
3.68209	578	4.77738	499
3.45473	594	6.24719	525
3.54624	601	3.45379	532
9.62645	656	4.83587	552
6.23399	691	7.60569	556
7.28493	710	5.42644	578
4.73964	711	6.3821	602
3.24341	716	6.10568	608
12.9434	753	5.15191	656
3.91134	756	5.01889	658
4.42077	790	7.20758	685
3.51322	818	11.05	694
8.0123	856	11.2142	709
19.6001	860	4.55379	718
24.7142	907	4.7887	732
4.77455	941	12.3104	743
25.918	975	3.89719	749
5.60474	52	5.74153	774
8.0406	64	16.6699	824
6.50569	187	14.6199	845
5.91983	207	12.3472	884
7.01418	216	5.42455	890
3.66417	288	6.15097	901
3.60945	290	8.25098	928
5.23681	299	5.62078	939
3.78303	303	23.4907	949
11.4727	335	6.05757	68
7.64437	368	4.0302	92
5.20945	376	7.89248	112
5.79248	382	5.38964	156
7.04531	425	4.05473	181
3.47643	427	3.72926	197
7.28493	438	6.47644	249
2.88586	449	8.94155	268
3.49813	454	2.98869	275
8.44343	466	6.7972	317
9.13211	481	6.88871	321
7.81513	516	9.80004	328
3.92171	552	10.9199	352
3.85851	553	7.31607	383
18.3359	507	4.97738	395
10.0048	564	5.18493	407
4.2453	568	5.00285	426
8.23683	603	5.60002	431
6.45852	658	9.6274	442
12.0368	678	6.66135	473
6.88965	702	8.00286	506
9.61985	711	7.51607	511
6.57927	741	5.67266	514
7.17833	745	4.9953	545
10.0642	751	5.56889	572
3.14247	773	12.5519	589
29.6596	791	11.6331	594
19.0765	815	5.82078	637
11.0208	820	11.0491	649
11.3746	895	10.7727	663
5.18493	911	5.03021	693
9.35381	946	5.22644	697
11.7963	949	9.01136	701
19.6916	955	5.04719	726
4.43021	81	14.0246	731
4.80662	104	6.08776	751
3.12265	140	5.93587	770
5.21889	206	5.37266	797
4.48964	224	4.9953	815
5.57172	243	15.9152	837
3.84058	247	13.5595	882
7.09248	269	19.6284	910
5.48587	275	5.26417	71
5.72644	283	4.82738	94
3.42171	308	5.3387	98
3.84341	333	4.40662	102
9.18966	358	5.66606	168
6.67833	362	4.98681	215
5.88682	381	5.42832	228
9.43494	391	4.46511	262
6.26418	432	4.38587	274
5.41134	448	4.40945	292
5.37644	451	6.53588	313
4.59436	475	8.95098	332
5.8038	515	10.1887	339
5.64342	513	6.69814	349
5.76512	521	8.42739	373
7.70663	538	6.77456	387
8.64249	545	6.04342	433
5.02927	556	4.31983	435
5.10662	590	4.94625	437
25.6671	602	12.2302	452
3.68492	623	12.7359	477
9.63494	643	13.1623	496
4.51228	646	4.94247	546
5.35002	659	8.65569	549
13.6123	682	12.0689	564
29.1633	704	13.317	606
6.0821	729	5.22078	611
3.42926	776	6.21795	613
7.61984	805	7.74248	652
4.81228	830	21.5944	662
13.5218	897	17.8793	678
7.49909	902	9.40758	683
27.2077	903	13.2897	709
7.71418	909	10.1897	713
14.1793	989	17.6133	720
4.1019	88	5.16606	783
5.86606	177	19.835	806
3.42077	222	7.70663	823
3.65851	247	12.6284	831
4.26228	250	18.0916	853
4.79059	259	21.2001	860
3.49152	261	16.202	893
7.02833	268	26.7322	907
7.60192	322	8.19815	226
5.28493	331	5.86889	269
5.36983	355	9.1689	276
5.73493	366	6.03304	317
4.15285	371	5.29908	331
8.81702	403	9.72457	360
4.49813	406	6.88871	364
7.26041	423	5.71417	401
6.03587	443	6.57738	404
5.66323	452	6.16135	414
6.08776	477	5.07738	427
6.75003	491	5.52078	439
8.7057	535	7.78682	445
10.1887	564	7.43682	476
3.98115	576	9.10475	508
11.0887	583	7.46041	513
16.8076	630	6.20569	529
26.386	662	15.7463	545
7.46418	685	7.29814	587
5.64059	740	9.52268	589
7.18116	745	5.96512	591
19.9746	750	8.8189	610
5.19625	769	6.89059	647
3.72171	778	11.4736	665
5.19153	836	17.2916	689
16.9416	846	22.4529	723
20.8982	865	11.9123	735
4.61417	894	8.13682	767
7.12173	912	17.0104	780
5.9038	917	7.60758	828
13.4312	929	17.0491	856
4.66417	53	15.8491	861
4.98776	86	21.5142	893
4.90757	93	15.2302	938
4.28492	99	8.334	969
7.02927	117	9.24155	988
5.94059	134
4.06511	188
4.17549	210
7.98211	214
9.03872	243
6.14248	252
8.37362	291
5.14436	305
10.2255	325
4.96228	341
4.1887	360
4.75662	379
3.44813	384
4.60945	402
4.0236	407
5.2387	412
8.98872	440
9.19438	462
8.1972	476
8.37079	494
8.78683	516
19.0925	534
8.77268	543
15.9897	573
10.6491	612
6.59437	636
16.801	647
5.00474	672
7.19154	693
5.33493	706
17.1878	713
6.43116	720
16.4689	740
5.07455	742
7.55192	771
8.35664	789
10.4227	807
11.1963	833
5.75474	847
19.1727	903
18.7435	957

## Sheet: Supplementary Fig. 1b
Depth bin (μm)	Adult		Aged
	Average number of branches	STDEV	Average number of branches	STDEV
0 - 200	3.75	2.21736	3.6	1.94936
201 - 400	9	1.63299	9.8	3.42053
401 - 600	11.25	2.21736	11.4	0.894427
601 - 800	10.5	1.73205	9.6	1.51658
801 - 1000	6.5	1.73205	6.4	0.894427
