# Supplementary material for: Impaired capillary–venous drainage contributes to gliosis and demyelination in mouse white matter during aging
Source: Nat Neurosci. 2025 Aug 12;28(9):1868–82. doi: 10.1038/s41593-025-02023-z (PMC12411274; doi:10.1038/s41593-025-02023-z)
Supplement: Supplementary file 5 — Supplementary Data 1 – Source data for Supplementary Figs. 1, 3, 5–16 and 18–22. [file 41593_2025_2023_MOESM5_ESM.zip › Supplementary Figure 10.xlsx]

## Sheet: Supplementary Fig. 10a
Adult Layer 2/3	Aged Layer 2	Adult Layer 4	Aged Layer 4	Adult Layer 6	Aged Layer 6
7.08	5.978	7.117	6.394	7.22	6.492
7.092	6.13	7.168	6.473	7.22	6.522
7.124	6.446	7.188	6.494	7.233	6.583
7.13	6.494	7.227	6.615	7.233	6.608
7.188	6.525	7.246	6.64	7.246	6.664
7.194	6.586	7.286	6.69	7.266	6.783
7.22	6.639	7.299	6.693	7.273	6.803
7.227	6.684	7.306	6.764	7.286	6.83
7.246	6.792	7.306	6.781	7.299	6.868
7.286	6.807	7.313	6.783	7.306	6.903
7.313	6.82	7.313	6.791	7.313	6.906
7.333	6.891	7.326	6.83	7.333	6.937
7.333	6.904	7.366	6.849	7.333	6.94
7.36	6.906	7.366	6.855	7.333	6.986
7.38	6.911	7.38	6.87	7.353	7.002
7.394	6.954	7.394	6.928	7.353	7.158
7.414	6.96	7.394	6.933	7.36	7.159
7.414	6.988	7.442	6.964	7.36	7.161
7.414	6.994	7.449	6.986	7.366	7.189
7.463	7.05	7.456	7.064	7.38	7.261
7.463	7.076	7.576	7.071	7.38	7.289
7.47	7.089	7.739	7.077	7.387	7.305
7.576	7.089	7.04	7.081	7.394	7.313
7.692	7.095	7.107	7.088	7.414	7.316
7.715	7.118	7.149	7.092	7.414	7.325
6.934	7.12	7.157	7.113	7.428	7.344
6.991	7.122	7.219	7.122	7.428	7.351
6.999	7.181	7.222	7.136	7.435	7.353
7.109	7.208	7.234	7.182	7.442	7.465
7.185	7.212	7.24	7.19	7.442	7.472
7.245	7.316	7.245	7.232	7.442	7.48
7.246	7.323	7.263	7.292	7.456	7.495
7.287	7.323	7.263	7.356	7.47	7.507
7.288	7.352	7.292	7.376	7.498	7.552
7.304	7.357	7.31	7.394	7.505	7.587
7.388	7.374	7.311	7.41	7.505	7.628
7.391	7.375	7.315	7.44	7.505	7.678
7.396	7.375	7.318	7.454	7.512	7.678
7.445	7.377	7.319	7.493	7.519	7.682
7.485	7.385	7.343	7.509	7.526	7.69
7.495	7.394	7.346	7.51	7.547	7.693
7.555	7.493	7.35	7.604	7.547	7.727
7.558	7.505	7.356	7.606	7.554	7.729
7.562	7.507	7.356	7.657	7.569	7.834
7.573	7.562	7.357	7.672	7.583	7.952
7.584	7.586	7.386	7.68	7.597	8.125
7.595	7.605	7.388	7.723	7.626	8.154
7.611	7.611	7.39	7.728	7.634	8.234
6.756	7.666	7.396	7.824	6.556	8.434
6.849	7.696	7.397	7.833	7.031	8.634
6.884	7.715	7.398	7.877	7.132	6.456
6.904	7.806	7.403	7.914	7.136	6.775
7.005	7.894	7.418	8.146	7.138	6.788
7.033	7.911	7.419	8.313	7.14	6.913
7.089	7.916	7.421	8.356	7.165	6.942
7.121	7.951	7.422	6.264	7.21	6.95
7.13	7.98	7.427	6.396	7.214	6.956
7.132	7.984	7.439	6.412	7.216	6.959
7.195	7.992	7.441	6.458	7.224	6.985
7.225	8.007	7.462	6.57	7.247	6.994
7.256	8.075	7.466	6.631	7.248	7.034
7.289	8.093	7.477	6.636	7.266	7.038
7.3	8.094	7.479	6.637	7.288	7.048
7.3	8.102	7.482	6.758	7.312	7.052
7.33	8.116	7.485	6.79	7.331	7.061
7.395	8.169	7.486	6.791	7.359	7.088
7.453	8.17	7.501	6.883	7.372	7.103
7.542	8.173	7.503	6.895	7.376	7.12
7.623	8.256	7.504	6.911	7.387	7.124
7.651	8.271	7.514	6.922	7.399	7.141
7.688	8.429	7.523	6.924	7.401	7.155
7.705	9.199	7.525	6.927	7.405	7.192
7.736	6.389	7.543	6.96	7.405	7.212
7.756	6.449	7.557	6.981	7.408	7.214
7.765	6.635	7.574	6.988	7.412	7.234
7.769	6.651	7.581	6.993	7.428	7.239
7.908	6.693	7.585	7.001	7.433	7.281
8.021	6.909	7.589	7.008	7.435	7.283
8.091	6.976	7.589	7.012	7.437	7.285
6.87	6.984	7.618	7.013	7.44	7.396
6.908	7.002	7.627	7.024	7.451	7.409
6.954	7.003	7.631	7.026	7.484	7.429
6.989	7.042	7.67	7.047	7.484	7.436
7.031	7.046	6.753	7.063	7.489	7.466
7.073	7.075	6.819	7.089	7.506	7.475
7.101	7.144	6.859	7.118	7.508	7.477
7.12	7.19	6.868	7.118	7.509	7.505
7.166	7.25	6.874	7.12	7.528	7.506
7.172	7.279	6.909	7.124	7.529	7.507
7.177	7.28	6.948	7.146	7.541	7.581
7.186	7.319	6.95	7.154	7.547	7.589
7.218	7.355	6.953	7.188	7.556	7.591
7.235	7.356	6.954	7.189	7.579	7.593
7.246	7.394	6.98	7.203	7.597	7.625
7.284	7.446	6.982	7.224	7.63	7.644
7.288	7.465	7.015	7.244	7.637	7.773
7.335	7.472	7.03	7.34	7.663	7.805
7.353	7.493	7.051	7.389	7.667	7.808
7.428	7.539	7.053	7.441	7.749	7.822
7.486	7.546	7.06	7.451	6.526	7.825
7.489	7.547	7.063	7.457	6.852	7.827
7.562	7.612	7.065	7.482	6.864	7.846
7.618	7.62	7.072	7.55	6.892	7.861
7.623	7.659	7.091	7.595	6.9	7.885
7.623	7.659	7.093	7.597	6.902	7.912
7.653	7.676	7.095	7.607	6.946	7.938
7.681	7.718	7.104	7.633	6.982	7.952
7.69	7.786	7.109	7.675	6.983	7.953
7.747	7.937	7.126	7.679	6.989	8.19
7.749	7.952	7.166	7.693	7.017	8.456
7.841	7.952	7.171	7.733	7.024	6.069
7.856	8.011	7.191	7.734	7.055	6.122
7.909	8.014	7.204	7.764	7.099	6.306
6.249	8.207	7.209	7.782	7.101	6.382
6.545	6.442	7.21	7.818	7.162	6.486
6.699	6.668	7.225	7.824	7.193	6.511
6.719	6.791	7.225	7.858	7.197	6.656
6.774	6.828	7.272	7.897	7.217	6.72
6.882	6.844	7.311	7.911	7.225	6.736
6.891	6.871	7.312	7.936	7.225	6.739
6.904	6.896	7.331	7.937	7.237	6.775
6.94	6.945	7.333	7.98	7.26	6.783
6.981	6.965	7.334	7.991	7.261	6.791
7.023	6.999	7.351	8.044	7.263	6.806
7.04	7.041	7.357	8.061	7.284	6.847
7.051	7.077	7.385	8.093	7.296	6.881
7.051	7.105	7.386	8.15	7.314	6.926
7.094	7.115	7.398	8.174	7.316	6.988
7.131	7.125	7.404	6.555	7.316	7
7.185	7.146	7.411	6.633	7.334	7.038
7.234	7.227	7.465	6.695	7.336	7.04
7.27	7.253	7.466	6.718	7.362	7.091
7.279	7.264	7.479	6.776	7.369	7.144
7.302	7.313	7.479	6.824	7.374	7.152
7.309	7.369	7.488	6.845	7.386	7.192
7.309	7.405	7.488	6.909	7.412	7.195
7.317	7.408	7.489	6.911	7.441	7.201
7.326	7.41	7.543	6.915	7.471	7.213
7.334	7.489	7.545	6.946	7.482	7.223
7.335	7.508	7.547	6.954	7.51	7.232
7.335	7.509	7.557	6.991	7.511	7.234
7.34	7.572	7.579	7.025	7.516	7.235
7.352	7.582	7.667	7.038	7.559	7.245
7.354	7.585	7.708	7.062	7.599	7.279
7.355	7.585	7.747	7.07	7.621	7.283
7.382	7.587	7.751	7.142	7.624	7.312
7.388	7.678	7.84	7.145	7.624	7.315
7.394	7.706	7.853	7.154	7.626	7.315
7.426	7.773	7.861	7.182	7.681	7.316
7.461	7.781	7.897	7.213	7.766	7.334
7.465	7.785	7.954	7.227	7.886	7.339
7.477	7.865	6.818	7.234	7.891	7.342
7.477	7.865	6.855	7.245	7.95	7.354
7.53	7.873	6.9	7.261	6.499	7.366
7.534	7.891	6.907	7.265	6.606	7.381
7.539	7.912	6.909	7.269	6.725	7.41
7.543	7.991	6.912	7.287	6.756	7.435
7.544	7.993	6.926	7.291	6.79	7.46
7.554	6.448	6.963	7.292	6.806	7.483
7.56	6.536	7	7.315	6.818	7.504
7.576	6.577	7.001	7.317	6.834	7.508
7.587	6.718	7.006	7.324	6.869	7.544
7.591	6.751	7.019	7.335	6.871	7.552
7.591	6.807	7.07	7.337	6.873	7.56
7.631	6.903	7.09	7.351	6.878	7.577
7.72	6.923	7.095	7.443	6.893	7.589
7.747	6.95	7.109	7.488	6.895	7.61
7.786	6.999	7.134	7.506	6.921	7.662
7.942	7.002	7.158	7.507	6.931	7.673
7.961	7.008	7.159	7.541	6.95	7.69
8.021	7.035	7.171	7.56	6.955	7.718
8.078	7.043	7.186	7.564	6.955	7.719
8.119	7.062	7.216	7.666	6.959	7.744
6.577	7.063	7.217	7.675	6.978	7.817
6.601	7.076	7.223	7.696	6.983	7.835
6.703	7.076	7.224	7.731	6.993	7.848
6.758	7.079	7.244	7.736	7.002	7.849
6.759	7.121	7.249	7.804	7.013	7.872
6.82	7.121	7.254	7.832	7.016	7.877
6.839	7.133	7.265	7.849	7.032	7.88
6.853	7.143	7.27	7.897	7.033	7.885
6.884	7.18	7.273	7.972	7.034	7.951
6.89	7.191	7.273	8.079	7.051	8.06
6.911	7.246	7.273	8.094	7.073	8.078
6.939	7.253	7.274	6.6	7.087	8.341
6.95	7.257	7.283	6.687	7.117	6.692
6.954	7.264	7.284	6.731	7.155	6.745
7.027	7.267	7.302	6.74	7.163	6.823
7.059	7.268	7.304	6.75	7.207	6.825
7.075	7.294	7.306	6.754	7.21	6.834
7.077	7.312	7.306	6.756	7.212	6.851
7.089	7.313	7.307	6.792	7.213	6.861
7.096	7.332	7.311	6.868	7.213	6.882
7.106	7.335	7.325	6.88	7.214	6.89
7.144	7.342	7.331	6.893	7.223	6.919
7.161	7.356	7.335	6.895	7.226	6.922
7.176	7.357	7.367	6.908	7.243	6.924
7.181	7.375	7.376	6.909	7.253	6.976
7.184	7.382	7.384	6.912	7.254	6.978
7.19	7.391	7.391	6.92	7.255	7.015
7.234	7.412	7.411	6.926	7.256	7.034
7.238	7.426	7.414	6.927	7.265	7.067
7.278	7.429	7.433	6.946	7.265	7.074
7.285	7.447	7.439	6.946	7.268	7.088
7.288	7.449	7.442	6.947	7.27	7.092
7.35	7.48	7.457	6.955	7.28	7.103
7.372	7.51	7.485	6.956	7.282	7.107
7.384	7.526	7.49	6.979	7.288	7.107
7.408	7.537	7.492	6.994	7.306	7.125
7.413	7.661	7.507	7.001	7.311	7.132
7.479	7.814	7.56	7.003	7.311	7.145
7.487	7.864	7.59	7.042	7.318	7.18
7.493	7.976	7.59	7.05	7.319	7.182
7.51	8.124	7.596	7.073	7.335	7.194
7.51	6.692	7.618	7.089	7.338	7.21
7.533	6.76	7.631	7.094	7.339	7.222
7.605	6.905	7.633	7.14	7.351	7.234
7.613	6.915	7.656	7.155	7.355	7.235
7.62	6.95	7.659	7.189	7.359	7.261
7.642	7.002	7.66	7.194	7.36	7.283
7.669	7.003	7.661	7.197	7.367	7.292
7.747	7.003	7.667	7.208	7.372	7.294
7.835	7.007	7.679	7.212	7.383	7.31
7.846	7.094	7.689	7.244	7.385	7.319
7.908	7.103	7.711	7.247	7.393	7.347
7.964	7.107	7.712	7.287	7.393	7.352
8.032	7.121	7.746	7.29	7.397	7.353
8.078	7.124	7.768	7.293	7.398	7.357
8.467	7.145	7.816	7.321	7.406	7.358
6.569	7.156	7.835	7.328	7.406	7.363
6.707	7.192	7.86	7.338	7.413	7.37
6.757	7.211	7.997	7.339	7.425	7.374
6.784	7.213	6.604	7.351	7.45	7.386
6.826	7.228	6.706	7.352	7.45	7.391
6.878	7.23	6.782	7.355	7.452	7.399
6.919	7.231	6.833	7.369	7.454	7.4
6.942	7.253	6.878	7.37	7.461	7.406
6.946	7.289	6.96	7.382	7.462	7.406
6.95	7.29	7.02	7.398	7.465	7.406
6.958	7.313	7.029	7.407	7.466	7.408
6.975	7.338	7.03	7.409	7.475	7.432
6.984	7.343	7.062	7.412	7.485	7.441
7.004	7.354	7.079	7.433	7.487	7.442
7.01	7.375	7.092	7.444	7.488	7.453
7.046	7.394	7.128	7.451	7.514	7.509
7.074	7.398	7.144	7.454	7.531	7.51
7.102	7.411	7.157	7.454	7.534	7.514
7.103	7.439	7.175	7.455	7.541	7.539
7.12	7.554	7.182	7.504	7.551	7.539
7.121	7.574	7.191	7.505	7.593	7.545
7.125	7.576	7.192	7.505	7.603	7.546
7.137	7.579	7.203	7.508	7.603	7.56
7.156	7.61	7.209	7.532	7.604	7.574
7.159	7.61	7.212	7.547	7.613	7.577
7.16	7.622	7.214	7.548	7.631	7.59
7.173	7.652	7.244	7.551	7.633	7.592
7.221	7.656	7.265	7.563	7.633	7.601
7.256	7.729	7.277	7.586	7.634	7.61
7.263	7.731	7.29	7.603	7.647	7.611
7.276	7.752	7.307	7.607	7.659	7.611
7.306	7.82	7.32	7.608	7.681	7.612
7.317	7.874	7.354	7.617	7.69	7.64
7.319	7.883	7.355	7.634	7.759	7.643
7.341	7.894	7.357	7.647	7.81	7.644
7.372	7.912	7.395	7.668	7.812	7.646
7.497	7.912	7.396	7.672	7.815	7.651
7.528	7.913	7.405	7.681	7.816	7.678
7.536	7.933	7.413	7.688	7.847	7.681
7.536	8.049	7.424	7.717	7.849	7.714
7.546	6.193	7.427	7.756	7.879	7.719
7.589	6.8	7.438	7.777	7.911	7.723
7.59	6.968	7.442	7.79	7.949	7.778
7.602	6.979	7.445	7.791	7.984	7.797
7.612	6.982	7.448	7.82	7.987	7.812
7.733	6.991	7.451	8.046	8.027	7.87
7.759	7.107	7.455	8.094	8.089	7.913
7.838	7.159	7.456	6.888	8.099	7.968
7.847	7.181	7.468	7.022	8.169	7.99
6.647	7.194	7.475	7.037	6.608	8.019
6.775	7.253	7.502	7.042	6.698	8.092
6.849	7.265	7.511	7.05	6.791	8.131
6.893	7.282	7.526	7.061	6.807	8.184
6.935	7.291	7.532	7.135	6.829	8.287
7.013	7.31	7.536	7.14	6.852	6.654
7.079	7.345	7.537	7.146	6.915	6.686
7.089	7.384	7.543	7.158	6.941	6.695
7.089	7.407	7.545	7.194	7.013	6.695
7.089	7.411	7.563	7.213	7.038	6.763
7.109	7.416	7.604	7.216	7.059	6.775
7.116	7.427	7.613	7.267	7.115	6.776
7.156	7.44	7.624	7.27	7.125	6.829
7.184	7.462	7.653	7.281	7.144	6.836
7.196	7.478	7.67	7.284	7.145	6.851
7.224	7.497	7.672	7.301	7.16	6.859
7.243	7.541	7.685	7.365	7.162	6.86
7.267	7.576	7.692	7.374	7.177	6.9
7.291	7.59	7.705	7.389	7.193	6.907
7.292	7.6	7.764	7.391	7.222	6.912
7.339	7.614	7.77	7.407	7.225	6.937
7.339	7.635	7.811	7.407	7.246	6.947
7.383	7.636	7.825	7.425	7.253	6.952
7.396	7.663	7.88	7.437	7.281	6.986
7.398	7.671	7.898	7.441	7.291	7.071
7.422	7.69	7.905	7.46	7.302	7.082
7.448	7.73	7.951	7.467	7.314	7.104
7.448	7.73	7.959	7.504	7.34	7.121
7.452	7.758	8.033	7.511	7.374	7.121
7.474	7.768	8.05	7.511	7.377	7.129
7.485	7.774	8.071	7.565	7.385	7.134
7.508	7.792	6.638	7.578	7.41	7.185
7.538	7.817	6.747	7.587	7.432	7.209
7.541	7.832	6.834	7.607	7.438	7.245
7.541	7.848	6.839	7.607	7.439	7.252
7.545	7.862	6.848	7.608	7.49	7.267
7.583	7.889	6.862	7.611	7.492	7.289
7.606	7.914	6.895	7.613	7.494	7.292
7.606	7.974	6.949	7.629	7.505	7.297
7.614	7.99	6.968	7.633	7.51	7.304
7.622	7.99	6.973	7.731	7.576	7.313
7.669	7.992	7.012	7.747	7.605	7.34
7.672	8	7.032	7.751	7.638	7.352
7.708	8.221	7.064	7.767	7.644	7.353
7.72	6.477	7.102	7.848	7.651	7.358
7.73	6.491	7.14	7.921	7.659	7.381
7.752	6.711	7.158	7.938	7.696	7.383
7.764	6.723	7.165	7.939	7.818	7.393
7.816	6.977	7.209	7.971	7.858	7.395
7.825	7.013	7.25	7.98	7.879	7.433
7.903	7.026	7.267	7.986	7.889	7.435
7.903	7.038	7.341	8.014	7.9	7.438
7.962	7.092	7.345	8.105	7.912	7.438
7.962	7.092	7.351	5.439	7.984	7.451
7.979	7.104	7.388	5.73	7.99	7.485
8	7.135	7.422	5.752	8.003	7.487
8.086	7.143	7.44	5.887	8.013	7.51
8.095	7.156	7.441	5.91	8.185	7.524
8.114	7.161	7.46	5.929	8.208	7.527
8.117	7.175	7.463	6.088	6.633	7.54
8.17	7.194	7.472	6.108	6.639	7.543
8.182	7.209	7.509	6.167	6.67	7.569
8.218	7.212	7.543	6.233	6.784	7.578
6.533	7.232	7.547	6.254	6.849	7.579
6.634	7.265	7.561	6.292	6.851	7.587
6.647	7.272	7.563	6.307	6.878	7.652
6.72	7.284	7.583	6.328	6.892	7.704
6.903	7.291	7.608	6.349	6.9	7.722
6.952	7.324	7.614	6.41	6.951	7.731
6.966	7.331	7.63	6.41	6.953	7.756
7.026	7.336	7.631	6.413	6.979	7.787
7.049	7.355	7.678	6.457	6.979	7.843
7.167	7.375	7.681	6.482	7.027	7.86
7.225	7.384	7.73	6.514	7.11	7.909
7.227	7.415	7.844	6.573	7.122	7.948
7.229	7.427	7.897	6.637	7.122	7.957
7.235	7.462	7.899	6.745	7.141	8.073
7.286	7.48	7.901	6.775	7.153	8.085
7.346	7.538	7.978	6.848	7.153	8.122
7.371	7.562	8.215	6.852	7.178	6.64
7.375	7.572	8.619	6.868	7.207	6.759
7.375	7.658	6.098	6.906	7.211	6.842
7.391	7.695	6.184	6.936	7.212	7.015
7.391	7.705	6.537	6.951	7.214	7.038
7.407	7.763	6.549	7.013	7.216	7.061
7.417	7.862	6.632	7.013	7.233	7.062
7.444	8.017	6.668	7.085	7.242	7.077
7.512	8.199	6.71	7.085	7.243	7.079
7.512	6.289	6.723	7.095	7.247	7.106
7.519	6.633	6.745	7.109	7.279	7.114
7.541	6.696	6.757	7.123	7.351	7.159
7.545	6.736	6.795	7.143	7.373	7.189
7.546	6.793	6.802	7.153	7.405	7.193
7.563	6.852	6.816	7.194	7.424	7.197
7.576	6.859	6.819	7.194	7.426	7.199
7.576	6.935	6.838	7.215	7.472	7.202
7.576	6.944	6.846	7.225	7.506	7.215
7.597	6.996	6.868	7.246	7.576	7.227
7.599	7.066	6.888	7.246	7.625	7.234
7.606	7.068	6.892	7.262	7.629	7.247
7.618	7.08	6.924	7.264	7.659	7.247
7.618	7.096	6.926	7.291	7.698	7.248
7.672	7.102	6.96	7.304	7.784	7.25
7.689	7.116	7.04	7.31	7.788	7.282
7.689	7.162	7.044	7.326	7.859	7.285
7.692	7.184	7.092	7.328	7.985	7.289
7.708	7.225	7.104	7.353	6.395	7.304
7.716	7.243	7.106	7.411	6.517	7.307
7.72	7.253	7.146	7.411	6.533	7.317
7.784	7.289	7.185	7.437	6.562	7.319
7.797	7.291	7.189	7.44	6.583	7.319
7.806	7.339	7.204	7.572	6.66	7.376
7.82	7.375	7.214	7.576	6.673	7.414
7.839	7.378	7.215	7.59	6.683	7.432
7.871	7.378	7.238	7.645	6.748	7.435
7.903	7.378	7.251	7.792	6.757	7.486
7.958	7.398	7.262	7.808	6.757	7.5
8	7.426	7.268	7.832	6.784	7.511
8.026	7.44	7.279	7.884	6.806	7.524
8.026	7.452	7.284	8.028	6.813	7.526
8.052	7.457	7.344	8.044	6.815	7.533
8.095	7.466	7.397	8.071	6.831	7.585
8.155	7.47	7.408	8.095	6.873	7.653
6.474	7.485	7.449	8.288	6.881	7.659
6.663	7.508	7.505	8.516	6.951	7.718
6.704	7.548	7.529	8.539	6.981	7.723
6.765	7.572	7.587	9.126	6.99	7.764
6.799	7.61	7.607	9.478	6.99	7.79
7.055	7.645	7.609	9.588	7.018	7.82
7.055	7.652	7.619	9.877	7.032	7.898
7.111	7.677	7.661	6.852	7.062	7.915
7.194	7.68	7.667	6.881	7.116	8.032
7.235	7.695	7.728	6.893	7.119	6.794
7.303	7.723	7.736	6.912	7.119	7.215
7.334	7.73	7.753	6.922	7.123	7.291
7.364	7.73	7.771	6.957	7.134	7.392
7.366	7.75	7.78	6.976	7.184	7.407
7.383	7.772	7.873	6.988	7.191	7.411
7.387	7.792	6.435	7.047	7.203	7.545
7.389	7.807	6.704	7.072	7.227	7.545
7.391	7.817	6.785	7.215	7.257	7.562
7.407	7.876	6.803	7.237	7.273	7.562
7.436	7.982	6.818	7.257	7.285	7.606
7.449	8.017	6.831	7.299	7.285	7.614
7.455	8.024	6.862	7.317	7.303	7.631
7.466	6.508	6.922	7.337	7.349	7.645
7.48	6.533	6.951	7.341	7.353	7.705
7.491	6.708	7.003	7.351	7.378	7.719
7.499	6.757	7.109	7.352	7.378	7.742
7.53	6.793	7.134	7.368	7.389	7.759
7.53	6.836	7.143	7.375	7.396	7.768
7.534	6.948	7.156	7.375	7.452	7.788
7.534	6.968	7.172	7.375	7.496	7.851
7.548	6.991	7.215	7.383	7.508	7.872
7.563	7.026	7.225	7.396	7.519	7.903
7.583	7.074	7.235	7.44	7.53	7.91
7.595	7.08	7.246	7.458	7.53	7.93
7.673	7.113	7.246	7.507	7.545	7.937
7.68	7.143	7.265	7.508	7.576	7.951
7.708	7.167	7.307	7.508	7.606	7.957
7.716	7.209	7.324	7.527	7.649	7.982
7.716	7.291	7.339	7.538	7.649	8.034
7.72	7.291	7.339	7.6	7.653	8.052
7.764	7.304	7.364	7.614	7.673	8.055
7.764	7.342	7.375	7.68	7.72	8.114
7.765	7.371	7.382	7.68	7.763	8.13
7.82	7.375	7.417	7.695	7.772	8.142
7.839	7.375	7.44	7.723	7.808	8.17
7.874	7.391	7.44	7.73	7.813	8.19
7.895	7.398	7.47	7.752	7.849	8.28
7.911	7.417	7.478	7.758	7.853	8.341
7.945	7.466	7.559	7.817	7.858	8.391
7.974	7.467	7.576	7.873	7.878	8.401
7.994	7.497	7.59	7.882	7.903	8.429
8.024	7.508	7.595	7.952	7.945	8.681
8.056	7.508	7.614	7.979	7.962	8.882
8.117	7.528	7.622	7.99	7.979	9.058
8.183	7.538	7.627	8.21	7.996	6.775
8.202	7.548	7.634	6.546	8.006	7.825
8.274	7.586	7.634	6.711	8.112	6.655
8.403	7.677	7.659	6.72	8.17	6.683
8.536	7.692	7.68	6.736	8.183	6.683
6.192	7.774	7.68	6.741	8.274	6.739
6.292	7.825	7.689	6.741	8.29	6.831
6.456	7.832	7.692	6.751	7.3	6.865
6.624	7.832	7.704	6.757	6.637	6.977
6.708	7.937	7.716	6.784	6.726	6.988
6.887	7.952	7.72	6.84	6.831	6.99
6.922	7.99	7.72	6.848	6.849	7.013
6.951	8.13	7.72	6.849	6.883	7.07
6.952	8.453	7.772	6.852	6.976	7.085
7.006	6.441	7.792	6.897	7.003	7.089
7.006	6.608	7.825	6.897	7.022	7.102
7.022	6.803	7.825	6.912	7.026	7.119
7.049	6.897	7.862	6.925	7.111	7.119
7.092	6.948	7.878	6.986	7.139	7.119
7.107	7.003	7.882	7.036	7.194	7.167
7.116	7.011	7.911	7.042	7.196	7.194
7.161	7.013	7.937	7.062	7.264	7.289
7.194	7.026	7.958	7.065	7.274	7.299
7.194	7.036	7.994	7.07	7.31	7.331
7.207	7.092	8.095	7.123	7.317	7.338
7.212	7.092	8.097	7.156	7.317	7.339
7.31	7.123	8.102	7.167	7.328	7.353
7.31	7.188	8.13	7.215	7.339	7.364
7.334	7.194	8.13	7.232	7.339	7.407
7.334	7.232	6.231	7.232	7.353	7.416
7.364	7.232	6.683	7.243	7.364	7.426
7.387	7.267	6.693	7.249	7.394	7.444
7.416	7.285	6.734	7.267	7.396	7.463
7.449	7.285	6.79	7.267	7.407	7.51
7.466	7.31	6.852	7.285	7.426	7.519
7.478	7.31	6.957	7.292	7.449	7.53
7.496	7.339	6.983	7.31	7.463	7.545
7.508	7.371	7.049	7.317	7.463	7.545
7.512	7.375	7.062	7.32	7.497	7.576
7.545	7.382	7.077	7.342	7.5	7.586
7.546	7.382	7.177	7.349	7.508	7.595
7.654	7.389	7.196	7.375	7.519	7.614
7.669	7.389	7.211	7.378	7.538	7.618
7.68	7.411	7.215	7.382	7.546	7.618
7.68	7.415	7.235	7.399	7.56	7.628
7.684	7.426	7.27	7.426	7.576	7.649
7.684	7.44	7.274	7.444	7.576	7.653
7.689	7.452	7.292	7.45	7.599	7.669
7.732	7.452	7.317	7.452	7.61	7.74
7.793	7.494	7.33	7.477	7.628	7.75
7.821	7.508	7.331	7.478	7.661	7.792
7.843	7.508	7.339	7.493	7.68	7.817
7.858	7.508	7.365	7.513	7.692	7.832
7.911	7.559	7.371	7.535	7.72	7.911
7.958	7.603	7.379	7.538	7.72	7.933
7.979	7.634	7.383	7.545	7.72	7.937
7.996	7.635	7.391	7.559	7.72	7.962
8.013	7.684	7.397	7.614	7.732	7.963
8.026	7.73	7.407	7.634	7.743	7.994
8.028	7.744	7.44	7.669	7.748	7.994
8.065	7.744	7.449	7.673	7.752	8.026
8.069	7.752	7.463	7.68	7.772	8.095
8.082	7.774	7.482	7.732	7.772	8.166
8.091	7.792	7.486	7.758	7.784	8.179
8.139	7.853	7.491	7.772	7.784	8.264
8.139	7.865	7.491	7.792	7.788	8.585
6.403	7.867	7.491	7.821	7.788	6.671
6.838	7.882	7.512	7.876	7.806	6.829
6.857	7.953	7.546	7.878	7.807	6.925
6.935	7.996	7.559	7.88	7.825	6.935
6.944	8	7.576	7.88	7.832	6.983
7.059	8.095	7.576	7.937	7.865	7.009
7.102	8.13	7.576	7.952	7.878	7.098
7.161	6.457	7.576	8.003	7.878	7.102
7.232	6.522	7.599	8.032	7.903	7.167
7.346	6.588	7.599	8.17	7.906	7.184
7.353	6.655	7.605	8.441	7.911	7.191
7.416	6.67	7.637	6.41	7.937	7.194
7.432	6.787	7.654	6.631	7.945	7.225
7.444	6.827	7.669	6.69	7.979	7.232
7.449	6.831	7.672	6.696	7.979	7.246
7.463	6.852	7.72	6.781	7.99	7.281
7.485	6.887	7.72	6.843	8.013	7.292
7.496	6.897	7.721	6.875	8.026	7.306
7.499	6.906	7.721	6.897	8.026	7.317
7.519	6.925	7.744	6.916	8.052	7.32
7.545	6.944	7.788	6.948	8.069	7.331
7.546	7.003	7.797	6.953	8.071	7.426
7.546	7.009	7.797	6.993	8.091	7.448
7.591	7.032	7.843	7.018	8.102	7.452
7.599	7.134	7.89	7.026	8.13	7.452
7.618	7.139	7.906	7.036	8.139	7.496
7.619	7.167	7.932	7.038	6.79	7.519
7.637	7.184	7.941	7.042	6.824	7.56
7.653	7.192	7.962	7.042	6.838	7.562
7.68	7.194	7.974	7.049	6.862	7.618
7.689	7.194	8	7.049	6.901	7.652
7.716	7.2	8.003	7.062	6.951	7.748
7.74	7.232	8.056	7.065	7.047	7.752
7.748	7.285	8.065	7.102	7.143	7.763
7.752	7.289	8.082	7.123	7.162	7.792
7.752	7.349	8.197	7.184	7.194	7.796
7.77	7.349	8.197	7.186	7.196	7.825
7.796	7.353	6.313	7.191	7.274	7.932
7.806	7.364	6.467	7.194	7.289	8.013
7.839	7.426	6.741	7.209	7.302	8.112
7.865	7.426	6.745	7.243	7.336	8.13
7.903	7.44	6.799	7.25	7.339	6.536
7.979	7.448	6.926	7.25	7.364	6.593
7.996	7.47	7.092	7.259	7.371	6.637
8.013	7.485	7.13	7.285	7.373	6.748
8.056	7.496	7.194	7.289	7.389	6.757
8.117	7.496	7.215	7.317	7.466	6.775
8.13	7.53	7.215	7.32	7.47	6.817
	7.541	7.286	7.336	7.484	6.849
	7.541	7.306	7.339	7.485	6.903
	7.61	7.338	7.343	7.491	6.925
	7.614	7.346	7.364	7.494	6.937
	7.649	7.364	7.394	7.534	6.938
	7.68	7.371	7.422	7.534	6.938
	7.68	7.407	7.44	7.545	6.986
	7.692	7.416	7.444	7.545	6.991
	7.704	7.448	7.478	7.606	6.996
	7.72	7.452	7.508	7.634	6.999
	7.723	7.457	7.541	7.634	7.022
	7.74	7.465	7.548	7.635	7.047
	7.764	7.478	7.603	7.649	7.065
	7.772	7.486	7.606	7.649	7.065
	7.808	7.491	7.695	7.653	7.085
	7.847	7.499	7.705	7.653	7.102
	7.862	7.519	7.705	7.67	7.123
	7.903	7.56	7.72	7.692	7.123
	7.911	7.615	7.88	7.72	7.139
	7.911	7.654	7.906	7.73	7.143
	7.914	7.654	7.911	7.772	7.19
	7.937	7.667	7.914	7.772	7.225
	8.052	7.669	7.952	7.772	7.232
		7.672	7.952	7.81	7.239
		7.68	8.017	7.825	7.267
		7.684	8.017	7.862	7.272
		7.712	8.114	7.88	7.278
		7.716	8.114	7.882	7.278
		7.73	8.138	7.882	7.281
		7.748	8.218	7.895	7.284
		7.765	6.676	7.911	7.31
		7.775	6.757	7.914	7.353
		7.796	6.793	7.928	7.389
		7.797	6.817	7.937	7.417
		7.797	6.859	7.937	7.448
		7.804	6.865	7.937	7.467
		7.825	6.887	7.953	7.5
		7.825	6.951	7.953	7.501
		7.834	6.951	7.956	7.508
		7.837	6.957	7.958	7.508
		7.911	6.988	8.013	7.519
		7.932	7.003	8.026	7.534
		7.974	7.009	8.026	7.56
		7.996	7.05	8.044	7.562
		8	7.065	8.052	7.576
		8.003	7.095	8.091	7.576
		8.026	7.107	8.13	7.618
		8.026	7.113	8.182	7.663
		8.052	7.119	8.182	7.772
		8.065	7.123	8.198	7.882
		8.069	7.123	8.202	7.898
		8.095	7.156	8.308	8.101
		8.095	7.156	8.418	8.13
		8.095	7.215	6.562	8.154
		8.115	7.243	6.684	8.21
		8.13	7.257	6.734	8.292
		8.152	7.262	6.785	6.179
		8.152	7.339	6.796	6.562
		8.183	7.375	6.852	6.617
		8.183	7.389	6.862	6.667
		8.201	7.394	6.868	6.693
		6.095	7.413	6.919	6.72
		6.591	7.434	6.925	6.775
		6.647	7.485	6.926	6.781
		6.707	7.491	6.926	6.818
		6.707	7.508	6.957	6.852
		6.754	7.535	6.966	6.852
		6.859	7.545	6.988	6.909
		6.887	7.583	6.988	6.924
		6.891	7.59	7.018	6.957
		6.908	7.61	7.025	6.977
		6.937	7.634	7.032	6.982
		6.955	7.641	7.077	7.042
		6.977	7.68	7.088	7.065
		6.988	7.73	7.092	7.119
		7.025	7.73	7.092	7.156
		7.066	7.764	7.092	7.175
		7.073	7.784	7.121	7.194
		7.092	7.808	7.123	7.212
		7.092	7.849	7.134	7.232
		7.107	7.862	7.156	7.234
		7.123	7.878	7.172	7.291
		7.13	8.252	7.196	7.299
		7.134	8.465	7.222	7.349
		7.157	6.51	7.227	7.355
		7.172	6.628	7.267	7.394
		7.196	6.649	7.27	7.493
		7.215	6.723	7.273	7.519
		7.223	6.757	7.298	7.53
		7.274	6.793	7.31	7.603
		7.274	6.803	7.317	7.606
		7.289	6.827	7.351	7.606
		7.29	6.843	7.389	7.622
		7.31	6.883	7.415	7.628
		7.331	6.891	7.416	7.653
		7.334	6.897	7.416	7.72
		7.334	6.91	7.436	7.72
		7.338	6.935	7.436	7.73
		7.44	6.966	7.44	7.73
		7.45	6.988	7.508	7.73
		7.457	6.99	7.512	7.759
		7.463	6.991	7.533	7.766
		7.468	7.009	7.541	7.792
		7.47	7.049	7.546	7.899
		7.47	7.062	7.56	7.899
		7.496	7.102	7.576	7.971
		7.512	7.107	7.637	8.052
		7.512	7.151	7.661	8.23
		7.512	7.194	7.665	8.251
		7.563	7.202	7.72	8.296
		7.576	7.243	7.721
		7.619	7.25	7.729
		7.654	7.25	7.743
		7.665	7.264	7.752
		7.68	7.264	7.772
		7.72	7.272	7.784
		7.748	7.284	7.792
		7.775	7.292	7.792
		7.843	7.303	7.792
		7.885	7.349	7.804
		7.927	7.349	7.806
		7.952	7.358	7.812
		7.984	7.396	7.816
		8.003	7.401	7.871
		8.026	7.407	7.874
		8.069	7.411	7.895
		8.117	7.415	7.911
		8.179	7.417	7.911
		8.21	7.426	7.922
		8.264	7.457	7.922
		8.366	7.467	7.974
		8.547	7.478	8.026
		8.803	7.478	8.069
		6.457	7.547	8.091
		6.556	7.56	8.152
		6.558	7.56	8.152
		6.568	7.591	8.215
		6.568	7.599	8.215
		6.575	7.621	8.267
		6.667	7.645	8.366
		6.704	7.652	8.38
		6.707	7.661	6.17
		6.726	7.722	6.726
		6.848	7.748	6.726
		6.852	7.788	6.745
		6.852	7.821	6.824
		6.852	7.821	6.881
		6.862	7.825	6.881
		6.873	7.851	6.909
		6.922	7.862	6.922
		6.925	7.874	6.957
		6.93	8.069	6.986
		6.944	8.095	7.026
		6.957	8.102	7.035
		6.966		7.112
		7.022		7.113
		7.037		7.113
		7.049		7.139
		7.049		7.156
		7.051		7.177
		7.077		7.184
		7.107		7.229
		7.134		7.258
		7.172		7.264
		7.172		7.342
		7.184		7.349
		7.184		7.355
		7.215		7.382
		7.239		7.411
		7.246		7.415
		7.258		7.415
		7.267		7.422
		7.31		7.426
		7.326		7.457
		7.328		7.463
		7.353		7.463
		7.354		7.479
		7.378		7.508
		7.389		7.519
		7.44		7.541
		7.508		7.545
		7.508		7.545
		7.546		7.563
		7.583		7.576
		7.614		7.6
		7.645		7.634
		7.645		7.635
		7.804		7.649
		7.834		7.663
		7.858		7.67
		7.903		7.758
		7.903		7.759
		7.932		7.768
		7.979		7.788
		7.994		7.796
		8.013		7.832
		8.013		7.851
		8.026		7.878
		8.139		7.878
		8.139		7.911
		8.17		7.911
		8.315		7.914
		8.342		7.914
		8.361		7.937
				7.949
				7.952
				7.982
				8
				8.013
				8.052
				8.056
				8.075
				8.095
				8.126
				8.21
				8.21

## Sheet: Supplementary Fig. 10b
Layer	Adult			Aged
	Mean	SEM	N	Mean	SEM	N
Layer 2/3	7.406	0.018	569	7.369	0.017	592
Layer 4	7.388	0.016	773	7.318	0.016	723
Layer 6/CC	7.41	0.015	785	7.409	0.016	679
Also used for the column plots in Supplementary Fig. 10a

## Sheet: Supplementary Fig. 10c
Adult Layer 2/3	Aged Layer 2	Adult Layer 4	Aged Layer 4	Adult Layer 6	Aged Layer 6
7.011	6.942	7.03	6.668	7.214	6.834
7.08	7.028	7.246	6.956	7.246	6.914
7.13	7.125	7.286	6.992	7.26	6.957
7.162	7.154	7.306	7.264	7.273	7.145
7.201	7.209	7.313	7.339	7.313	7.157
7.201	7.216	7.333	7.424	7.313	7.175
7.246	7.216	7.333	7.427	7.326	7.185
7.246	7.263	7.373	7.428	7.333	7.191
7.266	7.264	7.435	7.463	7.353	7.26
7.286	7.287	7.449	7.485	7.353	7.287
7.299	7.289	7.59	7.578	7.373	7.291
7.394	7.292	7.286	7.623	7.387	7.357
7.407	7.316	7.291	7.653	7.387	7.374
7.442	7.317	7.296	7.692	7.387	7.377
7.449	7.339	7.3	7.706	7.387	7.398
7.498	7.409	7.311	7.789	7.394	7.408
7.533	7.442	7.33	7.876	7.407	7.431
7.597	7.449	7.348	8.194	7.407	7.581
7.648	7.493	7.358	6.667	7.421	7.618
6.943	7.538	7.375	6.736	7.435	7.664
7.102	7.579	7.382	6.766	7.449	7.713
7.25	7.61	7.386	6.884	7.449	7.774
7.287	7.612	7.39	6.922	7.463	7.787
7.31	7.746	7.392	6.999	7.505	7.803
7.361	7.838	7.396	7.021	7.512	7.866
7.393	7.844	7.403	7.032	7.519	7.96
7.399	7.909	7.415	7.1	7.519	6.892
7.418	7.914	7.421	7.119	7.519	6.894
7.432	8.033	7.437	7.188	7.54	6.913
7.432	8.04	7.437	7.243	7.547	6.928
7.439	8.059	7.441	7.312	7.547	6.937
7.447	8.136	7.445	7.33	7.561	6.956
7.457	8.182	7.446	7.351	7.576	7.026
7.486	6.919	7.448	7.375	7.576	7.034
7.502	6.952	7.45	7.393	7.576	7.04
7.503	6.974	7.456	7.398	7.59	7.121
7.519	7.002	7.462	7.472	7.597	7.121
7.527	7.03	7.462	7.531	7.597	7.188
7.579	7.121	7.467	7.534	7.597	7.193
7.621	7.124	7.473	7.548	7.597	7.2
7.639	7.19	7.476	7.592	7.692	7.207
6.696	7.197	7.484	7.655	7.065	7.211
6.972	7.245	7.503	7.656	7.105	7.215
7.093	7.248	7.515	7.682	7.127	7.234
7.097	7.251	7.527	7.707	7.128	7.265
7.11	7.269	7.535	7.717	7.144	7.286
7.127	7.391	7.568	7.73	7.166	7.292
7.131	7.493	7.573	7.747	7.223	7.312
7.132	7.523	7.574	7.803	7.224	7.352
7.219	7.525	7.597	7.822	7.27	7.37
7.29	7.534	7.625	8.003	7.272	7.392
7.331	7.538	7.646	8.047	7.33	7.393
7.354	7.541	7.673	8.069	7.348	7.414
7.363	7.578	7.7	8.088	7.376	7.477
7.372	7.581	8.206	6.524	7.378	7.486
7.377	7.613	6.935	6.654	7.381	7.49
7.436	7.679	6.949	6.748	7.398	7.51
7.493	7.736	6.966	6.852	7.398	7.529
7.5	7.831	6.988	6.893	7.425	7.542
7.593	7.847	7.017	6.907	7.429	7.547
7.681	7.952	7.026	6.949	7.437	7.547
7.75	8.174	7.1	6.952	7.443	7.564
7.775	6.619	7.109	6.96	7.453	7.575
7.824	6.758	7.117	6.976	7.455	7.679
6.869	6.827	7.132	6.977	7.464	7.772
6.946	6.878	7.161	7.035	7.464	7.795
6.951	6.979	7.169	7.118	7.493	7.903
7.03	7.023	7.22	7.161	7.5	7.989
7.109	7.048	7.223	7.191	7.532	6.858
7.146	7.059	7.244	7.233	7.532	6.889
7.198	7.064	7.272	7.278	7.557	6.919
7.257	7.119	7.287	7.351	7.557	6.991
7.264	7.126	7.29	7.389	7.561	6.997
7.287	7.327	7.292	7.394	7.566	7.037
7.35	7.351	7.3	7.411	7.572	7.038
7.385	7.356	7.313	7.438	7.578	7.064
7.409	7.465	7.344	7.499	7.591	7.068
7.451	7.468	7.354	7.511	7.674	7.074
7.578	7.505	7.373	7.525	7.777	7.092
7.648	7.586	7.381	7.547	6.187	7.176
7.656	7.614	7.383	7.728	6.61	7.179
7.671	7.625	7.408	7.781	6.774	7.208
7.778	7.659	7.419	7.784	6.807	7.267
7.861	7.747	7.461	7.858	6.895	7.313
7.865	7.807	7.462	6.849	7.094	7.317
7.938	8.08	7.485	6.849	7.096	7.373
6.786	8.234	7.506	6.915	7.097	7.427
6.84	6.821	7.508	6.937	7.101	7.432
6.91	6.875	7.533	7.003	7.134	7.442
6.924	6.888	7.561	7.078	7.165	7.443
6.953	6.89	7.622	7.089	7.177	7.454
6.983	6.912	7.665	7.093	7.197	7.46
7.026	6.928	7.667	7.105	7.252	7.479
7.038	7.006	7.672	7.121	7.255	7.497
7.044	7.023	7.74	7.121	7.261	7.55
7.108	7.042	7.746	7.128	7.263	7.565
7.155	7.047	7.761	7.133	7.264	7.588
7.206	7.112	7.841	7.152	7.264	7.588
7.228	7.151	7.879	7.178	7.269	7.588
7.254	7.183	7.88	7.187	7.294	7.632
7.257	7.25	7.917	7.194	7.297	7.66
7.286	7.265	7.926	7.201	7.299	7.728
7.288	7.287	6.858	7.229	7.331	7.728
7.305	7.289	6.889	7.306	7.377	7.736
7.306	7.319	6.953	7.318	7.392	7.774
7.32	7.35	7.032	7.35	7.393	7.808
7.35	7.35	7.034	7.352	7.396	7.862
7.375	7.354	7.036	7.356	7.42	7.865
7.407	7.354	7.072	7.372	7.464	8.067
7.408	7.438	7.127	7.374	7.47	8.102
7.426	7.462	7.152	7.379	7.471	8.182
7.479	7.466	7.172	7.381	7.495	7.002
7.485	7.477	7.188	7.386	7.518	7.06
7.545	7.548	7.212	7.389	7.534	7.083
7.558	7.598	7.218	7.392	7.553	7.093
7.593	7.604	7.25	7.393	7.618	7.126
7.623	7.611	7.267	7.405	7.634	7.158
7.656	7.619	7.271	7.428	7.638	7.235
7.692	7.619	7.289	7.446	7.642	7.259
7.74	7.694	7.321	7.453	7.682	7.28
7.774	7.802	7.332	7.463	7.699	7.291
7.827	7.815	7.359	7.485	7.704	7.293
7.913	7.867	7.381	7.611	7.707	7.318
7.966	7.14	7.398	7.661	7.723	7.319
6.719	7.413	7.408	7.689	7.74	7.336
6.947	7.984	7.451	7.745	7.77	7.339
7.003	7.249	7.452	7.855	7.831	7.352
7.004	7.631	7.467	7.977	7.833	7.355
7.058	7.563	7.468	6.819	7.851	7.377
7.063	8.033	7.507	6.946	7.862	7.386
7.064	7.483	7.507	7.028	7.879	7.406
7.121	7.225	7.51	7.038	7.891	7.409
7.122	7.507	7.529	7.173	7.894	7.414
7.131	7.697	7.558	7.218	7.92	7.438
7.155	7.547	7.559	7.226	7.989	7.438
7.178	7.451	7.561	7.353	7.989	7.442
7.191	7.101	7.596	7.361	6.753	7.444
7.191	7.563	7.606	7.382	6.851	7.452
7.269	6.957	7.61	7.388	6.852	7.471
7.352	7.265	7.611	7.396	6.884	7.475
7.379	8.021	7.625	7.41	6.893	7.482
7.402	7.353	7.626	7.47	6.894	7.494
7.408	6.939	7.648	7.529	6.921	7.496
7.409	7.413	7.666	7.645	6.93	7.507
7.437	7.686	7.667	7.659	6.948	7.54
7.45	7.424	7.689	7.691	6.948	7.548
7.494	7.012	7.864	7.709	6.974	7.558
7.505	7.445	7.959	7.71	7.004	7.567
7.508	7.002	6.635	7.715	7.031	7.591
7.509	7.158	6.667	7.755	7.061	7.636
7.511	7.223	6.667	7.761	7.093	7.649
7.618	7.447	6.686	7.784	7.105	7.678
7.664	7.864	6.795	7.799	7.11	7.681
7.693	7.648	6.915	7.924	7.126	7.703
7.736	6.83	6.946	7.938	7.127	7.708
7.912	7.75	6.981	7.992	7.146	7.716
7.953	7.215	7.002	7.993	7.155	7.735
7.958	6.751	7.093	5.503	7.175	7.766
6.981	7.05	7.1	6.08	7.185	7.8
7.021	7.123	7.11	6.147	7.187	7.804
7.212	7.184	7.111	6.254	7.19	7.823
7.654	7.19	7.12	6.435	7.192	7.824
7.628	7.215	7.129	6.475	7.236	7.902
7.511	7.282	7.158	6.562	7.239	7.948
7.288	7.315	7.191	6.575	7.24	6.834
7.562	7.411	7.212	6.614	7.254	6.919
7.657	7.448	7.219	6.751	7.263	6.923
7.121	7.485	7.222	6.751	7.264	6.938
7.29	7.508	7.268	6.787	7.29	6.947
7.528	7.567	7.291	7.009	7.293	6.949
7.103	7.583	7.307	7.018	7.303	6.98
7.17	7.709	7.326	7.022	7.329	6.98
7.215	7.723	7.337	7.083	7.341	6.982
6.83	7.73	7.341	7.118	7.353	7.031
6.949	7.743	7.394	7.123	7.379	7.05
7.253	7.755	7.447	7.264	7.379	7.058
7.562	7.832	7.463	7.267	7.379	7.06
8.078	7.871	7.511	7.32	7.424	7.089
7.437	7.874	7.529	7.328	7.467	7.09
7.009	7.893	7.544	7.335	7.475	7.156
7.559	7.91	7.546	7.415	7.482	7.186
7.156	7.91	7.604	7.426	7.489	7.197
7.385	8.048	7.605	7.452	7.522	7.209
7.378	8.117	7.609	7.474	7.529	7.217
7.715	8.73	7.617	7.639	7.542	7.245
7.611	6.754	7.624	7.748	7.545	7.267
6.707	6.925	7.646	7.748	7.566	7.43
6.796	6.945	7.681	7.748	7.594	7.452
6.923	6.991	7.693	7.847	7.597	7.452
6.957	7.083	7.716	7.911	7.603	7.452
6.993	7.095	7.718	7.963	7.603	7.493
7.003	7.102	7.8	7.99	7.63	7.499
7.085	7.184	7.927	8.021	7.654	7.526
7.088	7.243	8.025	8.202	7.661	7.549
7.092	7.257	8.043	8.21	7.674	7.582
7.143	7.267	7.092	8.248	7.764	7.595
7.174	7.292	7.103	8.261	7.765	7.612
7.257	7.304	7.164	8.292	7.813	7.613
7.264	7.44	7.18	8.983	7.815	7.712
7.264	7.499	7.186	9.884	7.834	7.715
7.289	7.559	7.277	6.781	7.858	7.861
7.313	7.59	7.306	6.803	7.88	8.092
7.317	7.628	7.335	6.831	7.889	8.18
7.324	7.628	7.359	6.983	7.891	6.776
7.487	7.685	7.386	6.983	7.911	6.776
7.519	7.742	7.393	7.045	7.911	6.9
7.545	7.862	7.452	7.096	7.949	6.947
7.562	7.884	7.479	7.123	8.01	7.145
7.563	7.952	7.492	7.222	8.021	7.267
7.583	8.054	7.499	7.253	6.583	7.268
7.622	8.253	7.501	7.276	6.793	7.288
7.634	6.67	7.505	7.519	6.892	7.318
7.65	6.865	7.542	7.606	7.077	7.341
7.708	6.957	7.548	7.622	7.079	7.343
7.748	7.182	7.659	7.665	7.11	7.357
7.865	7.194	7.667	7.685	7.118	7.436
7.873	7.212	7.872	7.73	7.133	7.508
7.903	7.212	7.881	7.774	7.143	7.559
7.911	7.221	8.047	7.803	7.15	7.696
7.914	7.221	6.788	7.841	7.241	7.732
7.952	7.229	6.85	7.994	7.247	7.743
8.059	7.257	6.913	8.024	7.25	7.825
8.086	7.267	6.927	8.095	7.25	7.847
8.117	7.272	6.981	8.13	7.288	7.911
8.163	7.281	7.039	8.179	7.354	7.916
8.21	7.284	7.059	8.218	7.423	8.021
8.389	7.292	7.064	6.813	7.437	7.009
6.153	7.339	7.07	6.868	7.451	7.215
6.996	7.339	7.095	6.983	7.471	7.258
7.065	7.352	7.103	7.077	7.473	7.398
7.123	7.388	7.119	7.123	7.476	7.415
7.215	7.407	7.192	7.128	7.482	7.417
7.223	7.415	7.213	7.188	7.503	7.426
7.235	7.437	7.214	7.264	7.509	7.526
7.274	7.478	7.228	7.307	7.519	7.542
7.31	7.519	7.232	7.339	7.534	7.599
7.334	7.519	7.289	7.466	7.632	7.67
7.346	7.545	7.289	7.485	7.639	7.7
7.383	7.55	7.323	7.496	7.668	7.704
7.384	7.684	7.35	7.505	7.698	7.723
7.396	7.69	7.352	7.519	7.73	7.788
7.396	7.703	7.355	7.628	7.913	7.792
7.44	7.73	7.383	7.635	7.935	7.808
7.449	7.751	7.408	7.643	7.972	7.814
7.508	7.754	7.409	7.652	6.736	7.851
7.533	7.764	7.424	7.652	6.829	7.865
7.537	7.806	7.425	7.698	6.979	7.909
7.541	7.806	7.442	7.708	6.99	7.937
7.576	7.811	7.509	7.708	7.032	7.951
7.667	7.813	7.55	7.748	7.053	7.992
7.667	7.898	7.559	7.759	7.06	8.094
7.689	7.914	7.651	7.765	7.062	8.17
7.689	7.919	7.717	7.788	7.137	8.199
7.692	8.114	7.772	7.825	7.19	8.251
7.72	6.757	7.804	7.849	7.212	8.609
7.839	6.942	7.834	7.878	7.269	6.751
7.903	6.977	6.693	7.914	7.307	6.996
7.996	6.982	6.99	7.952	7.309	6.999
8.069	7.022	7.065	8.069	7.319	7.059
8.179	7.123	7.119	8.153	7.351	7.079
8.183	7.203	7.184	6.676	7.44	7.119
8.197	7.215	7.303	6.736	7.455	7.123
8.201	7.304	7.351	6.806	7.489	7.123
8.255	7.305	7.415	6.938	7.495	7.156
6.772	7.324	7.44	7.009	7.502	7.156
6.948	7.415	7.444	7.049	7.585	7.31
7.066	7.437	7.457	7.123	7.587	7.33
7.302	7.466	7.487	7.143	7.636	7.353
7.31	7.508	7.489	7.143	7.681	7.353
7.371	7.559	7.534	7.151	7.828	7.355
7.391	7.649	7.541	7.177	7.835	7.535
7.391	7.663	7.541	7.215	7.879	7.541
7.426	7.68	7.545	7.222	7.894	7.545
7.431	7.766	7.576	7.267	7.959	7.56
7.436	7.817	7.619	7.304	6.601	7.622
7.449	7.891	7.622	7.371	6.673	7.622
7.47	7.937	7.68	7.466	6.707	7.645
7.5	7.971	7.705	7.485	6.734	7.669
7.512	8.098	7.705	7.508	6.751	7.695
7.533	8.138	7.74	7.541	6.82	7.704
7.563	8.239	7.74	7.608	6.879	7.764
7.576	8.311	7.752	7.614	6.891	7.764
7.634	7.658	7.764	7.622	6.95	7.858
7.637	7.089	7.772	7.641	6.957	7.865
7.654	8.082	7.806	7.667	6.977	7.878
7.661	7.853	7.813	7.68	7.003	7.887
7.665	8.218	7.837	7.69	7.018	7.903
7.764	8.013	7.911	7.73	7.177	7.906
7.775	7.961	7.917	7.764	7.206	7.932
7.807	7.375	7.937	7.77	7.21	7.945
7.862	7.364	7.945	7.781	7.227	8.098
7.89	7.979	8.006	7.817	7.243	8.13
7.895	7.475	8.07	7.862	7.25	8.159
7.942	7.849	8.117	7.865	7.262	8.239
8	7.5	8.127	7.937	7.286	8.251
8.032	7.172	8.146	8.017	7.339	6.815
8.041	7.143	8.17	8.055	7.346	7.026
8.152	7.599	8.21	8.33	7.383	7.042
8.183	8.082	8.272	6.818	7.453	7.065
8.21	7.339	6.908	6.951	7.478	7.079
8.219	7.788	6.955	7.036	7.512	7.119
8.246	8.036	6.977	7.123	7.545	7.119
8.371	7.156	7.079	7.186	7.559	7.139
6.684	6.957	7.088	7.232	7.599	7.184
6.838	7.705	7.092	7.265	7.622	7.296
6.944	6.793	7.134	7.303	7.653	7.411
7.168	7.962	7.215	7.343	7.684	7.426
7.184	7.673	7.246	7.349	7.708	7.534
7.346	8.183	7.274	7.415	7.72	7.538
7.382	7.545	7.33	7.426	7.745	7.555
7.383	6.957	7.334	7.426	7.772	7.56
7.389	7.994	7.346	7.426	7.793	7.576
7.396	7.878	7.354	7.452	7.974	7.837
7.444	7.512	7.44	7.463	8.011	7.928
7.449	6.757	7.44	7.475	8.107	8.175
7.508	7.184	7.529	7.545	8.163	6.693
7.533	7.123	7.615	7.653	7.168	6.815
7.541	6.517	7.619	7.665	7.192	6.839
7.576	6.775	7.628	7.704	7.194	6.903
7.599	6.815	7.643	7.708	7.211	6.957
7.619	6.912	7.654	7.709	7.227	6.996
7.653	6.935	7.654	7.792	7.257	7.107
7.704	6.957	7.654	8	7.267	7.112
7.752	7.009	7.669	8	7.274	7.123
7.752	7.049	7.689	8.251	7.292	7.123
7.788	7.092	7.721	6.476	7.326	7.143
7.788	7.13	7.74	6.593	7.407	7.184
7.788	7.134	7.743	6.909	7.411	7.225
7.82	7.143	7.748	6.909	7.44	7.257
7.837	7.183	7.765	6.935	7.44	7.339
7.837	7.222	7.839	6.957	7.452	7.364
7.878	7.229	7.843	7.009	7.463	7.407
7.937	7.235	7.88	7.036	7.541	7.417
7.974	7.27	7.945	7.036	7.615	7.485
7.996	7.358	7.994	7.109	7.622	7.514
8.183	7.426	8.117	7.119	7.634	7.53
8.19	7.475	8.139	7.143	7.649	7.56
6.973	7.488	6.891	7.222	7.658	7.583
7.066	7.5	6.937	7.26	7.667	7.73
7.143	7.53	7.092	7.264	7.692	7.804
7.177	7.56	7.184	7.324	7.72	7.843
7.223	7.56	7.223	7.353	7.73	7.874
7.243	7.576	7.235	7.406	7.732	8.013
7.256	7.634	7.246	7.416	7.74	8.198
7.305	7.649	7.274	7.426	7.764	8.611
7.306	7.658	7.317	7.463	7.796	6.072
7.33	7.669	7.324	7.554	7.804	6.525
7.485	7.676	7.331	7.583	7.806	6.696
7.485	7.704	7.338	7.608	7.858	6.862
7.537	7.708	7.389	7.614	7.862	6.871
7.537	7.752	7.396	7.622	7.865	6.944
7.56	7.772	7.457	7.653	7.895	6.977
7.621	7.796	7.469	7.673	7.917	6.977
7.622	7.874	7.47	7.772	7.932	7.038
7.645	7.895	7.499	7.804	7.937	7.143
7.692	7.949	7.53	7.813	7.982	7.156
7.708		7.546	7.813	7.996	7.194
7.743		7.597	7.825	8.021	7.292
7.816		7.674	7.837	8.024	7.306
7.849		7.689	7.874	8.036	7.391
7.862		7.721	7.937	8.069	7.411
7.864		7.752	7.937	8.166	7.466
7.932		7.775	8.026	8.182	7.622
7.932		7.775	8.189	8.224	7.716
7.986		7.793	8.2	8.296	7.72
8.052		7.817		8.436	7.72
8.065		7.843		6.988	7.752
8.197		7.849		7.107	7.821
		7.962		7.177	7.853
		7.965		7.215	7.858
		7.965		7.235	7.928
		8.056		7.243	7.996
		8.255		7.243	8.048
		8.256		7.267	8.17
		8.407		7.286
		6.46		7.31
		6.601		7.375
		6.761		7.416
		6.82		7.421
		6.862		7.426
		6.955		7.466
		6.988		7.478
		6.993		7.5
		7.077		7.512
		7.13		7.56
		7.262		7.608
		7.326		7.619
		7.328		7.637
		7.331		7.68
		7.353		7.68
		7.407		7.744
		7.416		7.764
		7.491		7.787
		7.508		7.817
		7.512		7.821
		7.519		7.825
		7.533		7.825
		7.546		7.903
		7.597		7.911
		7.61		7.933
		7.645		7.952
		7.721		7.974
		7.729		7.974
		7.77		7.982
		7.77		8.011
		7.796		8.046
		7.89		8.086
		7.89		8.179
		7.974		8.343
		7.986		8.721
		8.333		6.061
		8.407		6.413
		8.676		6.667
		8.698		6.728
		6.679		6.772
		6.883		6.785
		7.025		6.817
		7.077		6.923
		7.107		7.025
		7.211		7.066
		7.229		7.134
		7.246		7.157
		7.349		7.161
		7.378		7.172
		7.387		7.235
		7.416		7.274
		7.436		7.31
		7.44		7.366
		7.466		7.389
		7.485		7.397
		7.512		7.415
		7.576		7.44
		7.576		7.449
		7.576		7.466
		7.599		7.493
		7.618		7.508
		7.622		7.519
		7.673		7.546
		7.68		7.554
		7.752		7.563
		7.775		7.591
		7.829		7.622
		7.874		7.667
		7.885		7.673
		7.89		7.692
		7.974		7.821
		7.984		7.825
		8.011		7.837
		8.105		7.941
		8.17		7.951
		8.183		7.953
		8.278		7.984
		8.433		8.026
				8.139
				8.166
				8.246
				8.359
				8.38
				8.664
				6.831
				6.924
				7.079
				7.123
				7.139
				7.143
				7.303
				7.382
				7.388
				7.389
				7.396
				7.411
				7.415
				7.415
				7.44
				7.44
				7.444
				7.463
				7.463
				7.485
				7.494
				7.576
				7.591
				7.599
				7.606
				7.606
				7.621
				7.622
				7.628
				7.73
				7.764
				7.774
				7.821
				7.825
				7.837
				7.84
				7.862
				7.882
				7.922
				7.982
				8.026
				8.052
				8.075
				8.13
				8.182
				8.198

## Sheet: Supplementary Fig. 10d
Layer	Adult			Aged
	Mean	SEM	N	Mean	SEM	N
Layer 2/3	7.451	0.019	368	7.453	0.019	356
Layer 4	7.463	0.018	453	7.43	0.019	365
Layer 6/CC	7.47	0.016	505	7.439	0.019	374
Also used for the column plots in Supplementary Fig. 10c

## Sheet: Supplementary Fig. 10e
Adult Layer 2/3	Aged Layer 2	Adult Layer 4	Aged Layer 4	Adult Layer 6	Aged Layer 6
6.147	6.237	6.073	6.077	6.296	5.735
6.248	6.276	6.396	6.266	6.46	6.006
6.286	6.394	6.775	6.378	6.514	6.413
6.354	6.647	6.785	6.466	6.768	6.552
6.467	6.655	6.813	6.491	6.799	6.723
6.629	6.726	6.93	6.517	6.862	6.806
6.663	6.831	6.94	6.556	6.873	6.862
6.741	6.831	6.957	6.562	6.891	6.925
6.819	6.887	7.123	6.562	6.957	6.957
6.903	6.909	7.123	6.593	6.966	6.996
6.955	6.925	7.134	6.637	6.999	7.003
7.123	6.974	7.196	6.646	7.006	7.123
7.174	7.036	7.257	6.667	7.032	7.346
7.188	7.038	7.274	6.693	7.055	7.391
7.264	7.113	7.334	6.72	7.062	7.394
7.378	7.113	7.354	6.787	7.088	7.466
7.452	7.143	7.378	6.897	7.111	7.528
7.478	7.15	7.383	6.944	7.112	7.56
7.491	7.156	7.399	6.957	7.13	7.583
7.56	7.191	7.44	7.04	7.156	7.661
7.56	7.215	7.463	7.065	7.172	7.937
7.563	7.235	7.465	7.068	7.172	8.091
7.576	7.246	7.486	7.068	7.215	8.122
7.622	7.289	7.499	7.139	7.227	8.17
7.669	7.364	7.533	7.19	7.227	8.214
7.672	7.375	7.56	7.196	7.235	8.296
7.68	7.411	7.56	7.225	7.246	8.333
7.743	7.478	7.56	7.253	7.258	8.578
7.752	7.636	7.563	7.262	7.262	8.632
7.821	7.652	7.576	7.289	7.29	8.759
7.821	7.663	7.628	7.289	7.298	8.768
7.849	7.77	7.637	7.358	7.346	8.837
7.862	7.865	7.641	7.422	7.371	8.842
7.882	7.884	7.645	7.44	7.391	9.579
7.91	7.902	7.661	7.452	7.415	6.286
7.937	7.909	7.663	7.466	7.455	6.304
7.941	8.032	7.68	7.491	7.47	6.392
7.952	8.052	7.68	7.508	7.47	6.471
7.953	8.059	7.684	7.508	7.493	6.482
7.979	8.112	7.692	7.508	7.5	6.488
7.996	8.185	7.764	7.541	7.512	6.562
8.021	8.185	7.772	7.586	7.563	6.62
8.026	8.267	7.792	7.621	7.576	6.647
8.052	8.271	7.793	7.621	7.61	6.704
8.056	8.288	7.796	7.628	7.61	6.72
8.069	8.429	7.806	7.691	7.634	6.72
8.075	8.551	7.821	7.695	7.645	6.761
8.108	8.567	7.821	7.705	7.649	6.806
8.152	8.636	7.849	7.716	7.653	6.831
8.152	8.66	7.855	7.792	7.669	6.859
8.152	8.681	7.903	7.821	7.689	6.88
8.219	8.705	7.937	7.825	7.744	6.897
8.224	9.587	7.953	7.891	7.784	6.922
8.315	4.975	7.979	7.91	7.813	6.93
8.38	5.371	7.984	7.914	7.849	6.935
8.389	5.439	8	7.937	7.878	6.955
8.418	5.947	8	7.952	7.878	6.99
8.426	6.083	8.026	7.952	7.878	7.079
8.581	6.143	8.026	8.036	7.937	7.109
8.686	6.156	8.052	8.052	7.979	7.123
8.69	6.164	8.069	8.095	7.979	7.123
8.79	6.233	8.069	8.13	8	7.143
8.846	6.546	8.139	8.218	8.013	7.156
5.411	6.55	8.152	8.258	8.026	7.191
5.633	6.715	8.197	8.318	8.044	7.339
5.793	6.742	8.23	8.325	8.065	7.353
5.974	6.764	8.278	8.375	8.095	7.407
6.086	6.806	8.361	8.379	8.095	7.487
6.421	6.865	3.997	8.445	8.095	7.599
6.53	6.938	5.677	8.615	8.112	7.661
6.547	7.059	6.086	8.636	8.152	7.874
6.629	7.062	6.184	8.694	8.165	7.891
6.633	7.092	6.192	8.758	8.239	8.525
6.72	7.095	6.393	8.969	8.272	8.56
6.728	7.31	6.456	9.935	8.272	5.869
6.783	7.56	6.489	9.996	8.31	5.934
6.803	7.621	6.597	6.184	8.333	5.998
6.813	7.645	6.709	6.225	5.233	6.006
6.831	7.75	6.713	6.255	5.467	6.022
6.948	7.788	6.734	6.347	5.652	6.13
6.988	7.815	6.734	6.349	5.736	6.233
7.062	7.851	6.755	6.37	5.767	6.348
7.092	8.02	6.755	6.707	6.004	6.349
7.123	8.034	6.891	6.723	6.061	6.38
7.215	8.077	7.011	6.843	6.276	6.513
7.331	8.13	7.032	6.852	6.323	6.608
7.399	8.267	7.123	6.903	6.396	6.697
7.466	8.296	7.157	6.922	6.547	6.772
7.512	8.398	7.235	7.062	6.575	6.785
7.576	8.496	7.317	7.07	6.601	6.852
7.615	8.503	7.338	7.113	6.728	6.859
7.684	8.547	7.407	7.113	6.783	6.859
7.874	8.636	7.432	7.156	6.903	6.897
7.89	8.701	7.44	7.225	6.984	6.955
7.962	8.705	7.491	7.267	7.018	6.957
7.979	8.737	7.529	7.285	7.196	6.996
8.013	8.741	7.541	7.31	7.246	7.003
8.021	8.838	7.541	7.353	7.286	7.102
8.021	8.901	7.716	7.417	7.298	7.177
8.052	8.908	7.73	7.436	7.346	7.184
8.117	8.956	7.752	7.454	7.379	7.349
8.251	9.009	7.797	7.47	7.383	7.381
8.292	9.091	7.82	7.508	7.407	7.491
8.343	9.148	7.858	7.508	7.436	7.5
8.371	9.234	7.88	7.535	7.449	7.519
8.422	9.276	7.958	7.59	7.512	7.576
8.47	9.311	7.984	7.591	7.512	7.617
8.525	9.456	7.996	7.665	7.537	7.622
8.651	9.608	8.037	7.666	7.576	7.641
8.686	9.642	8.115	7.692	7.614	7.685
8.721	10.017	8.139	7.825	7.628	7.72
8.917	10.317	8.179	7.876	7.645	7.72
8.983	4.552	8.271	7.884	7.775	7.748
8.985	5.757	8.324	7.895	7.89	7.876
9.019	5.762	8.361	7.971	7.922	8.017
9.029	6.05	8.389	8.052	7.928	8.059
9.076	6.058	8.427	8.052	7.996	8.069
9.168	6.219	8.436	8.112	8.056	8.114
9.321	6.321	8.479	8.178	8.095	8.117
9.321	6.429	8.489	8.28	8.117	8.146
9.39	6.568	8.523	8.309	8.135	8.235
10.101	6.655	8.523	8.349	8.197	8.251
5.181	6.655	8.523	8.367	8.215	8.258
5.238	6.676	8.576	8.439	8.215	8.354
5.556	6.69	8.578	8.476	8.246	8.354
5.666	6.711	8.686	8.476	8.255	8.436
5.916	6.736	8.694	8.503	8.278	8.469
6.153	6.748	8.746	8.512	8.278	8.591
6.206	6.819	8.772	8.6	8.292	8.758
6.296	6.887	8.824	8.6	8.296	8.78
6.488	7.018	8.923	8.602	8.333	9.087
6.532	7.038	8.955	8.607	8.366	9.183
6.629	7.156	9.127	8.641	8.403	9.657
6.663	7.194	9.137	8.721	8.418	9.818
6.775	7.284	9.158	8.79	8.436	10.017
6.775	7.545	9.358	8.878	8.451	10.188
6.785	7.603	9.39	8.917	8.471	10.336
6.785	7.91	9.659	8.921	8.503	5.506
6.799	7.992	10.101	8.952	8.503	5.718
6.855	8.013	10.132	8.983	8.581	6.039
6.941	8.081	10.384	9.061	8.591	6.047
6.999	8.17	10.549	9.098	8.601	6.213
7.111	8.239	5.182	9.269	8.609	6.307
7.123	8.243	5.397	9.339	8.611	6.322
7.172	8.367	5.952	9.402	8.696	6.378
7.188	8.403	6.057	9.649	8.698	6.522
7.227	8.457	6.083	9.693	8.708	6.536
7.354	8.534	6.296	9.716	8.767	6.539
7.407	8.87	6.33	9.726	8.824	6.552
7.482	9.676	6.351	9.752	8.824	6.562
7.512	6.231	6.482	10.142	8.828	6.601
7.541	6.472	6.536	5.04	8.861	6.673
7.576	6.491	6.579	5.473	8.876	6.883
7.752	6.653	6.7	5.659	8.934	6.957
7.817	6.775	6.705	5.742	8.965	7.042
7.829	6.79	6.734	5.887	8.993	7.065
7.89	6.852	6.803	6.033	9.096	7.077
8.027	6.865	6.803	6.105	9.112	7.113
8.032	6.881	6.831	6.139	9.259	7.235
8.095	6.935	6.838	6.156	9.363	7.353
8.096	6.951	6.952	6.173	9.404	7.388
8.292	7.072	6.988	6.216	9.741	7.484
8.38	7.123	7.032	6.219	5.16	7.501
8.38	7.143	7.092	6.224	5.342	7.586
8.521	7.331	7.134	6.233	5.447	7.61
8.523	7.426	7.161	6.289	5.479	7.61
8.553	7.44	7.27	6.289	5.516	7.621
8.581	7.44	7.302	6.292	5.615	7.628
8.961	7.452	7.326	6.367	5.659	7.695
8.994	7.463	7.371	6.446	5.83	7.774
9.058	7.466	7.426	6.628	5.937	7.949
9.107	7.583	7.496	6.637	6.026	8.02
9.107	7.599	7.614	6.637	6.105	8.11
9.114	7.621	7.637	6.652	6.131	8.214
9.158	7.628	7.65	6.711	6.206	8.258
9.213	7.663	7.653	6.764	6.354	8.28
9.27	7.73	7.68	6.807	6.396	8.292
9.482	7.774	7.764	6.827	6.421	8.342
9.524	7.832	7.793	6.842	6.421	8.349
9.713	7.903	7.797	6.951	6.428	8.401
10	7.914	7.797	6.993	6.449	8.496
4.136	7.933	7.862	7.026	6.603	8.772
5.112	7.933	7.928	7.029	6.614	8.945
5.112	7.963	7.949	7.047	6.618	9.062
5.333	7.963	7.965	7.053	6.649	9.162
5.482	7.974	8.013	7.062	6.72	9.39
6.164	8.102	8.037	7.092	6.734	9.398
6.239	8.108	8.056	7.184	6.734	9.461
6.307	8.117	8.082	7.229	6.799	9.939
6.331	8.146	8.17	7.25	6.803	10.309
6.38	8.21	8.18	7.284	6.815	5.653
6.386	8.314	8.224	7.31	6.887	5.869
6.441	8.354	8.251	7.326	6.956	5.927
6.734	8.403	8.28	7.375	7.045	6.004
6.815	8.41	8.366	7.538	7.196	6.14
6.819	8.418	8.418	7.614	7.262	6.156
6.831	8.437	8.422	7.635	7.29	6.192
6.831	8.439	8.44	7.635	7.302	6.413
6.848	8.443	8.547	7.71	7.302	6.601
6.895	8.46	8.651	7.825	7.354	6.629
6.923	8.499	8.781	8.013	7.358	6.663
6.938	8.543	8.808	8.063	7.391	6.7
6.941	8.726	8.865	8.075	7.491	6.734
7.168	8.73	8.876	8.091	7.499	6.785
7.196	8.818	8.876	8.122	7.576	6.891
7.246	9.062	8.923	8.185	7.595	6.909
7.246	9.217	9.004	8.251	7.627	6.93
7.292	9.241	9.08	8.464	7.654	6.937
7.389	9.337	9.13	8.496	7.667	6.941
7.576	6.004	9.137	8.658	7.68	6.952
7.597	6.601	9.152	9.297	7.716	6.999
7.606	6.633	9.217	5.401	7.752	7.172
7.628	6.775	9.353	5.472	7.784	7.282
7.684	6.868	9.529	5.683	7.821	7.31
7.704	6.883	9.69	6.254	7.951	7.426
7.732	6.955	10.089	6.321	8	7.426
7.752	7.032	10.542	6.383	8.069	7.449
7.853	7.243	6.105	6.471	8.086	7.508
7.866	7.253	6.147	6.523	8.091	7.55
7.922	7.258	6.323	6.693	8.117	7.637
7.996	7.274	6.414	6.696	8.219	7.653
8.069	7.317	6.673	6.726	8.224	7.732
8.115	7.324	6.697	6.726	8.224	7.764
8.117	7.371	6.783	6.909	8.251	7.788
8.21	7.379	6.862	6.957	8.344	7.797
8.343	7.422	6.966	6.957	8.651	7.821
8.469	7.426	7.111	6.99	8.672	7.862
8.469	7.426	7.172	7.079	8.708	8.017
8.489	7.45	7.235	7.184	8.711	8.069
8.547	7.452	7.257	7.215	8.721	8.137
8.562	7.482	7.27	7.246	8.818	8.166
8.772	7.508	7.289	7.264	8.87	8.201
9.102	7.508	7.302	7.291	9.042	8.215
9.132	7.512	7.324	7.326	9.137	8.23
9.132	7.541	7.335	7.373	10.256	8.324
9.27	7.545	7.358	7.487	5.727	8.333
9.363	7.546	7.371	7.6	5.79	8.371
9.512	7.576	7.371	7.645	5.917	8.375
9.601	7.576	7.407	7.835	6.028	8.503
9.669	7.591	7.416	7.876	6.039	8.523
5.753	7.622	7.416	7.911	6.045	8.69
5.767	7.673	7.449	7.968	6.115	8.731
5.796	7.722	7.449	7.974	6.183	8.878
5.922	7.73	7.499	8.032	6.266	8.884
6.072	7.764	7.529	8.075	6.32	8.889
6.277	7.804	7.563	8.182	6.341	8.94
6.354	7.88	7.563	8.292	6.365	8.987
6.402	7.911	7.61	8.392	6.393	9.121
6.453	7.916	7.619	8.503	6.428	9.39
6.467	7.928	7.623	8.749	6.446	9.402
6.503	7.937	7.628	8.78	6.446	9.421
6.597	7.949	7.628	8.793	6.456	9.69
6.648	7.974	7.645	8.84	6.481	9.793
6.693	7.979	7.645	8.913	6.569	10.406
6.775	8	7.712	8.99	6.603	10.561
6.873	8.026	7.721	9.009	6.67
6.887	8.056	7.721	9.058	6.799
7.096	8.095	7.729	9.466	6.803
7.215	8.098	7.743	9.582	6.873
7.215	8.179	7.752	9.662	6.899
7.256	8.183	7.752	9.826	6.926
7.274	8.21	7.77	9.866	6.93
7.354	8.251	7.788	9.935	7.003
7.407	8.366	7.788	10.199	7.107
7.448	8.401	7.806	10.776	7.31
7.576	8.401	7.843	5.246	7.338
7.752	8.469	7.862	5.596	7.407
7.811	8.525	7.862	6.014	7.546
7.847	8.651	7.882	6.184	7.576
7.858	8.686	7.89	6.292	7.576
7.911	8.832	7.932	6.349	7.61
7.911	8.994	7.937	6.426	7.63
8.122	9.168	7.937	6.523	7.673
8.219	4.782	7.979	6.647	7.743
8.239	5.607	7.979	6.653	7.77
8.251	5.8	8.008	6.723	7.806
8.321	5.91	8.013	6.988	7.862
8.324	6.007	8.054	7.049	7.871
8.333	6.01	8.095	7.229	7.89
8.508	6.098	8.095	7.31	7.937
8.641	6.108	8.14	7.389	7.941
8.708	6.25	8.165	7.396	7.949
8.758	6.321	8.17	7.426	7.965
8.846	6.452	8.202	7.434	7.974
8.968	6.46	8.21	7.466	8.021
8.969	6.553	8.21	7.519	8.139
9.222	6.588	8.219	7.53	8.152
9.39	6.623	8.224	7.548	8.17
9.497	6.676	8.446	7.645	8.183
	6.726	5.056	7.661	8.274
	6.734	5.079	7.684	8.292
	6.742	5.386	7.717	8.301
	6.936	5.719	7.759	8.389
	7.092	6.014	7.772	8.523
	7.265	6.179	7.792	8.641
	7.452	6.266	7.825	8.681
	7.599	6.323	7.862	8.736
	7.69	6.325	7.937	8.762
	7.791	6.396	7.971	8.782
	7.805	6.507	8.026	8.818
	7.865	6.523	8.034	8.824
	7.963	6.663	8.137	8.876
	7.971	6.697	8.214	9.043
	8.035	6.72	8.215	9.058
	8.091	6.883	8.258	9.112
	8.23	6.951	8.28	9.191
	8.23	6.952	8.314	9.214
	8.232	6.957	8.354	9.214
	8.379	6.984	8.367	9.227
	8.453	7.003	8.375	9.346
	8.658	7.092	8.401	9.354
	8.831	7.102	8.46	9.497
	8.846	7.134	8.547	9.524
	9.132	7.161	8.565	9.628
	9.833	7.194	8.632	9.651
	10.132	7.257	8.636	9.781
		7.285	8.842	9.968
		7.303	8.89	10.423
		7.33	8.917	5.986
		7.339	8.917	6.233
		7.353	8.943	6.46
		7.396	9.099	6.488
		7.449	9.137	6.494
		7.452	9.275	6.601
		7.508	9.276	6.637
		7.508	9.282	6.667
		7.545	9.29	6.696
		7.56	9.297	6.751
		7.56	9.785	6.781
		7.595	9.839	6.784
		7.599	9.894	6.806
		7.599	9.985	6.806
		7.654	10.417	6.84
		7.716	10.482	6.859
		7.732	10.579	6.871
		7.77	10.71	6.873
		7.788	5.387	6.951
		7.796	5.652	6.957
		7.911	5.71	6.957
		7.996	5.8	6.993
		8	5.82	7.003
		8.065	6.006	7.009
		8.075	6.254	7.025
		8.095	6.26	7.042
		8.102	6.266	7.055
		8.114	6.331	7.079
		8.13	6.413	7.092
		8.182	6.416	7.102
		8.329	6.443	7.109
		8.38	6.457	7.156
		8.578	6.476	7.194
		8.591	6.504	7.215
		8.627	6.517	7.215
		8.631	6.582	7.257
		8.756	6.588	7.267
		9.014	6.62	7.267
		9.344	6.676	7.331
		9.935	6.72	7.339
		10.135	6.764	7.339
			6.834	7.364
			6.852	7.368
			6.881	7.371
			6.887	7.375
			6.925	7.382
			6.935	7.389
			6.948	7.411
			6.957	7.466
			6.961	7.496
			7.003	7.534
			7.032	7.545
			7.336	7.56
			7.349	7.591
			7.358	7.614
			7.484	7.669
			7.526	7.68
			7.548	7.692
			7.892	7.692
			7.937	7.772
			7.992	7.788
			8.075	7.903
			8.13	7.937
			8.46	8.069
			8.482	8.152
			8.681	8.202
				8.255
				8.371
				8.443

## Sheet: Supplementary Fig. 10f
Layer	Adult			Aged
	Mean	SEM	N	Mean	SEM	N
Layer 2/3	7.613	0.057	289	7.579	0.055	316
Layer 4	7.657	0.051	359	7.651	0.05	384
Layer 6/CC	7.524	0.049	387	7.528	0.062	255
Also used for the column plots in Supplementary Fig. 10e
