# Supplementary material for: Impaired capillary–venous drainage contributes to gliosis and demyelination in mouse white matter during aging
Source: Nat Neurosci. 2025 Aug 12;28(9):1868–82. doi: 10.1038/s41593-025-02023-z (PMC12411274; doi:10.1038/s41593-025-02023-z)
Supplement: Supplementary file 5 — Supplementary Data 1 – Source data for Supplementary Figs. 1, 3, 5–16 and 18–22. [file 41593_2025_2023_MOESM5_ESM.zip › Supplementary Figure 11.xlsx]

## Sheet: Supplementary Fig. 11a
Layer	Adult anesthetized			Adult awake			Aged anesthetized			Aged awake
	Mean	SEM	N	Mean	SEM	N	Mean	SEM	N	Mean	SEM	N
Layer 2/3	50.959	3.098		43.86	3.098		57.705	2.777		55.727	2.777
Layer 4	65.305	2.772		47.839	2.772		89.534	2.511		51.391	2.511
Layer 6/CC	131.97	2.65		66.926	2.65		101.392	3.132		52.008	3.132

## Sheet: Supplementary Fig. 11b
Layer	Adult anesthetized			Adult awake			Aged anesthetized			Aged awake
	Mean	SEM	N	Mean	SEM	N	Mean	SEM	N	Mean	SEM	N
Layer 2/3	0.537	0.02		0.437	0.02		0.684	0.024		0.662	0.024
Layer 4	0.595	0.018		0.433	0.018		0.958	0.022		0.627	0.022
Layer 6/CC	1.086	0.017		0.52	0.017		1.018	0.028		0.551	0.028

## Sheet: Supplementary Fig. 11c
Layer	Adult anesthetized			Adult awake			Aged anesthetized			Aged awake
	Mean	SEM	N	Mean	SEM	N	Mean	SEM	N	Mean	SEM	N
Layer 2/3	99.188	6.385		108.79	6.385		98.783	3.824		80.271	3.824
Layer 4	107.381	5.707		119.77	5.707		93.039	3.45		79.178	3.45
Layer 6/CC	122.965	5.477		147.344	5.477		101.704	4.321		95.697	4.321

## Sheet: Supplementary Fig. 11d
Layer	Adult anesthetized			Adult awake			Aged anesthetized			Aged awake
	Mean	SEM	N	Mean	SEM	N	Mean	SEM	N	Mean	SEM	N
Layer 2/3	3.253	0.038		3.136	0.038		3.531	0.043		3.268	0.043
Layer 4	3.358	0.035		3.322	0.035		3.397	0.043		3.489	0.043
Layer 6/CC	3.867	0.041		3.581	0.041		3.185	0.061		3.069	0.061
