# Supplementary material for: Impaired capillary–venous drainage contributes to gliosis and demyelination in mouse white matter during aging
Source: Nat Neurosci. 2025 Aug 12;28(9):1868–82. doi: 10.1038/s41593-025-02023-z (PMC12411274; doi:10.1038/s41593-025-02023-z)
Supplement: Supplementary file 5 — Supplementary Data 1 – Source data for Supplementary Figs. 1, 3, 5–16 and 18–22. [file 41593_2025_2023_MOESM5_ESM.zip › Supplementary Figure 12 and Supplementary Table 3.xlsx]

## Sheet: Supplementary Fig. 12a-c
Pre-convergence capillaries anesthetized												Other tributary vessels anesthetized
Adult Layer 2/3					Aged Layer 2/3							Adult Layer 2/3					Aged Layer 2/3
Length	Diameter	Tortuosity	RBC flux	Velocity	Length	Diameter	Tortuosity	RBC flux	Velocity			Length	Diameter	Tortuosity	RBC flux	Velocity	Length	Diameter	Tortuosity	RBC flux	Velocity
174	4.287	1.44092	61	0.62	77.3	3.242	1.08696	53	0.55			19.6	3.359	1.04493	120	1.294	33.9	4.13	1.00908	77	0.702
38.5	2.851	1.07875	24	0.28	166	3.165	1.57978	33	0.35			77.4	3.863	1.0846	200	1.511	22.9	4.229	1.01523	77	0.806
45.4	3.359	1.12994	124	0.99	81.2	2.839	1.04493	50	0.48			86.8	3.54	1.07296	162	1.539	50.1	2.99	1.08108	67	0.718
44.9	3.22	1.28041	33	0.71	82.2	2.959	1.01937	56	0.62			22.8	3.587	1.03306	303	2.987	52.4	4.527	1.01937	125	0.851
24.4	3.957	1.02459	240	1.71	84.7	3.332	1.29534	78	0.46			28.4	5.447	1.01833	323	2.855	10	2.794	1.00402	32	0.388
114	3.598	1.15075	48	0.75	61.2	3.227	1.08932	31	0.37			18.2	4.26	1.00402	248	2.779	19.4	3.145	1.00503	39	0.32
58.8	3.188	1.29366	64	0.92	135	2.807	1.07411	25	0.4			50.9	4.677	1.08108	272	2.863	17.9	3.255	1.01317	18	0.355
106	3.361	1.05485	162	1.38	40.8	3.005	1.01729	19	0.13			28.3	4.161	1.02775	150	1.251	46	2.478	1.14416	7	0.112
90.5	3.087	1.61031	32	0.69	117	3.135	1.11111	18	0.23			17.9	4.856	1.01112	328	3.177	27	3.878	1.01112	49	0.268
25.8	4.342	1.02775	97	0.75	132	3.064	3.367	22	0.18			33.3	5.099	1.04822	294	2.559	61.2	2.955	1.0661	71	0.592
43.6	2.793	1.00806	80	0.87	75.2	2.959	1.29366	30	0.3			7.42	5.206	1.002	280	2.013	39.2	3.005	1.09769	25	0.235
73.8	2.545	1.25628	27	0.34	67.7	3	1.03734	6	0.11			34.2	5.606	1.00301	306	1.437	60.5	3.538	1.01626	11	0.113
133	2.575	1.5674	66	0.69	67.6	2.559	1.04384	32	0.38			40.5	4.569	1.01523	144	0.743	11.3	3.629	1.01523	23	0.18
65.8	4.038	1.01626	164	1.28	48.8	2.525	1.37174	14	0.09			97.2	3.02	1.12613	63	0.703	78.8	3.055	1.08696	25	0.355
62.7	2.737	1.48368	36	0.48	221	3.442	1.53846	19	0.55			21.6	4.481	1.01523	107	0.219	22.7	3.079	1.01523	18	0.247
128	3.009	1.53139	45	0.73	112	2.704	1.15607	12	0.13			34.9	3.571	1.00301	114	1.201	29.3	5.497	1.00806	84	0.546
86.7	3.243	1.03842	75	0.66	120	2.826	1.37174	7	0.03			25.7	4.362	1.00604	297	2.612	17	5.092	1.01112	81	0.528
111	2.995	1.08814	46	0.63	119	4.17	1.08814	19	0.27			13.4	4.554	1.00705	164	2.136	22.7	5.471	1.002	75	0.417
31.4	2.56	1.01523	20	0.31	100	3.09	1.18064	10	0.29			48.4	3.682	1.00604	71	1.154	23.2	4.502	1.0101	35	0.289
73.1	2.883	1.01626	64	0.81	183	4.825	1.46843	62	0.43			24.9	2.966	1.05708	19	0.34	46.3	4.486	1.03734	69	0.623
96.5	2.925	1.20048	23	0.28	201	3.222	1.06724	12	0.23			29.9	3.404	1.06045	46	0.983	194	5.788	1.36054	85	0.866
46.2	2.526	1.06496	104	0.95	111	3.704	1.28041	82	0.87			31	4.821	1.15607	76	0.483	34.2	5.509	1.11732	163	1.589
143	3.486	1.85185	69	0.6	158	3.825	1.19474	109	1.53			167	3.908	1.0989	52	0.844	24	5.974	1.02775	130	1.436
113	4.118	1.1919	38	0.37	121	3.266	1.81488	44	0.57			19.3	6.161	1.00402	84	0.257	56.1	4.171	1.07527	74	1.117
185	6.008	1.01729	86	0.55	119	3.227	2.47525	56	0.6			129	5.031	1.15207	125	1.389	37.5	3.454	1.03842	96	0.932
126	5.176	1.14679	131	0.73	69.6	3.51	1.10132	52	0.7			14.4	6.647	1.002	159	0.923	75.2	4.131	1.16822	121	0.769
83.8	4.305	1.12233	28	0.47	107	3.462	1.13379	13	0.1			69.6	6.865	1.02669	171	0.644	34.7	3.242	1.3369	36	0.455
111	3.256	2.25734	52	0.95	75.5	2.778	1.18483	37	0.66			48.4	5.592	1.00908	169	1.216	30.9	6.65	1.00402	194	1.673
90.2	3.592	1.35685	45	0.48	110	3.043	1.02775	28	0.6			31.8	4.975	1.01317	147	0.758	20.9	6.153	1.0101	275	2.197
160	4.356	1.65017	54	0.58	94.2	3.629	1.07181	24	0.09			70.4	5.654	1.14025	173	1.796	21.2	7.011	1.04822	181	1.255
97.9	4.624	1.45138	124	0.79	103	3.226	1.31234	57	0.71			34.2	6.403	1.01626	178	1.724	30.3	5.417	1.13379	144	1.657
157	4.875	1.25945	80	0.85	108	3.49	1.21212	70	0.57			40.3	5.455	1.1236	163	1.034	25.6	4.146	1.0101	73	0.837
71.7	3.7	1.17371	77	1.03	75.6	3.849	1.25786	22	0.33			75.3	7.435	1.02354	237	1.342	26.1	5.14	1.00908	226	1.787
72.1	2.697	1.31752	44	0.68	135	4.173	1.19904	77	0.82			26.7	7.909	1.002	212	0.969	27.5	3.361	1.01112	143	1.991
165	3.48	1.19904	31	0.3	128	3.927	1.10375	116	1.38			17.2	9.513	1.00503	226	1.199	39.3	5.093	1.05042	223	3.465
136	3.659	1.23153	75	0.7	167	3.853	1.26904	54	1.33			12.8	7.838	1.002	146	0.559	14.1	5.372	1.001	104	0.651
160	4.63	1.04712	182	0.72	82.1	2.952	1.30039	43	0.59			51.8	4.905	1.00908	192	0.995	25.4	3.986	1.00402	273	0.893
92.7	3.996	1.14286	42	0.5	175	4.152	1.71233	79	0.73			27.2	6.637	1.00301	173	0.917	23.4	4.346	1.00604	194	1.519
98.8	3.025	1.21065	30	0.34	43.9	3.119	1.10865	61	0.5			17.8	5.676	1.01937	141	0.476	38.8	3.511	1.00604	83	1.011
44.3	3.054	1.09409	46	0.44	95.1	2.783	1.09769	25	0.33			18.1	4.733	1.00402	161	0.915	19.4	4.071	1.00705	68	0.677
116	4.795	1.13636	90	0.66	182	3.254	1.3089	36	0.91			144	3.752	1.19048	113	1.07	37.8	4.276	1.00301	149	2.002
56.8	3.345	1.0101	181	1.34	106	3.945	1.45985	94	1.07			120	5.468	1.53374	111	0.623	24.9	3.87	1.00908	92	0.704
113	3.924	1.10011	51	0.23	150	3.324	1.22549	7	0.41			69.9	3.826	1.10742	51	0.47	29.8	3.386	1.00402	106	1.118
130	3.21	1.02775	94	0.65	120	3.067	1.55039	19	0.42			25.5	5.123	1.00503	104	0.636	48.5	3.46	1.002	92	1.2
47.6	4.602	1.13379	88	0.52	53	3.974	1.24069	152	1.23			43.9	3.126	1.03199	17	0.326	21.8	4.66	1.00301	142	1.323
62.4	3.585	1.35135	4	0.16	101	3.61	1.5625	13	0.2			51.6	4.962	1.01215	176	0.832	35.9	5.701	1.01833	196	1.496
74.2	3.318	1.17096	55	0.74	108	3.053	1.18483	26	0.48			72.7	3.513	1.14286	8	0.219	32.7	3.237	1.07991	88	1.098
67.1	2.711	1.10497	29	0.36	137	3.271	1.49925	54	0.98			45.3	3.758	1.04275	66	0.511	31.7	3.725	1.02145	281	2.803
29.4	3.32	1.05708	43	0.36	150	3.222	1.66113	25	0.61			132	3.41	1.1919	52	0.605	109	3.98	1.06838	189	1.594
53.4	2.877	1.03627	13	0.26	128	3.422	1.443	24	0.18			11	4.086	1.02354	31	0.183	27.4	3.527	1.01215	123	1.508
52.9	2.808	1.23457	4	0.03	144	3.172	1.53374	34	0.82			28.6	3.188	1.03413	21	0.305	15.4	3.14	1.02041	78	0.652
51.9	2.738	1.10011	5	0.16	133	3.201	1.12233	37	0.4			50.3	3.292	1.04822	37	0.398	59.7	3.762	1.04712	185	1.564
124	3.426	1.12108	85	0.63	199	4.384	2.3753	143	0.87			28.6	5.614	1.00402	92	0.635	87.3	3.311	2.80899	193	1.534
170	3.39	1.16822	31	0.39	36.2	3.43	1.03306	118	2.51			23.1	3.768	1.02669	115	0.681	56.4	4.06	1.05597	290	1.938
73	3.198	1.02564	39	0.54	74.6	3.021	1.73611	36	0.54			30.7	3.935	1.03413	90	0.478	67.7	3.832	1.53846	42	0.287
90.9	4.383	1.02354	104	0.87	136	2.878	1.24224	42	0.9			23.6	6.031	1.00806	174	0.938	58.9	3.33	1.06724	49	0.826
124	3.019	1.4245	41	0.48	160	3.212	1.42045	54	0.95			28.5	3.834	1.02459	9	0.063	161	4.953	2.21239	111	1.215
97.3	2.547	1.33869	3	0.18	54.7	3.099	1.22249	10	0.42			20.2	3.709	1.00908	66	0.29	69.6	3.795	1.03842	246	2.555
109	3.192	1.5456	16	0.29	268	5.02	1.65563	270	1.89			40.8	3.857	1.02564	23	0.144	33.4	4.362	1.01626	145	2.348
90	3.238	1.36054	22	0.29	158	3.351	1.05374	83	2.1			25.4	3.609	1.02249	83	0.723	35.7	5.749	1.01112	286	2.491
108	3.793	1.38889	25	0.26	86.6	3.403	1.15473	173	2.31			20.3	3.878	1.01833	85	0.579	46.2	4.332	1.01626	140	1.444
95.3	2.758	1.10132	15	0.37	144	3.55	1.18624	93	1.07			22	3.545	1.02041	76	0.772	143	4.463	1.05597	250	1.795
94.8	2.871	1.31234	17	0.13	167	3.224	4.44444	35	0.97			31.7	4.25	1.02354	91	0.711	64.6	5.786	1.25786	254	1.567
42.8	3.301	1.0352	43	0.56	115	3.192	1.221	73	0.93			9.41	4.078	1.02041	82	0.44	111	5.628	1.02354	343	2.653
108	2.708	1.58479	11	0.17	83.5	2.768	1.05597	62	1.09			44.2	4.613	1.0627	71	0.715	40.3	4.67	1.02249	275	2.127
134	2.905	1.18906	15	0.1	226	3.345	1.16009	96	1.08			25.6	4.711	1.02775	104	1.145	41.9	3.657	1.0395	124	1.642
21	4.449	1.00301	121	0.85	195	3.878	1.27551	72	0.9			25.1	4.372	1.06045	67	0.617	34	5.041	1.01112	292	2.743
173	3.544	1.31926	39	0.4	108	2.684	1.54083	54	0.77			31.4	5.488	1.0142	93	0.831	121	4.632	1.10619	343	2.493
99.1	2.583	1.3587	57	0.49	153	3.342	1.56006	97	1.04			22.1	4.669	1.0101	56	0.425	16.9	3.802	1.02041	103	1.337
107	3.175	1.05932	54	0.57	165	3.634	1.60256	37	1.07			15.9	4.43	1.00301	73	0.81	43.8	5.125	1.02459	167	1.825
142	3.323	2.05761	36	0.37	75.7	4.052	1.25471	46	0.86			16.1	5.003	1.002	53	0.466	9.06	5.165	1.00301	134	1.301
64.6	3.789	1.10132	52	0.26	172	3.818	1.3245	70	1.01			36.5	3.749	1.12486	46	0.612	13.3	4.33	1.01317	139	1.025
120	2.761	1.17371	11	0.14	50.2	2.769	1.02987	49	0.16			27.8	6.575	1.00301	332	2.152	61.8	5.098	1.14943	371	3.311
90.6	3.024	1.91205	55	0.58	138	3.086	1.06952	41	0.88			30.3	6.543	1.0101	237	1.443	23.3	5.158	1.01317	142	0.775
165	2.689	2.47525	16	0.31	75.3	3.959	1.06724	51	1.13			29	6.846	1.07759	218	1.311	19.5	4.828	1.02669	181	1.555
122	3.168	1.40449	20	0.25	124	3.522	1.58983	56	0.81			30.1	5.006	1.0142	61	0.498	9.84	5.198	1.00301	238	1.993
145	4.172	1.14416	31	0.49	107	3.037	1.16279	71	0.78			61.3	6.666	1.01317	104	0.912	20	4.698	1.00806	296	2.791
192	5.723	1.17096	263	1.37	96.6	3.187	1.07066	209	2.56			92.3	5.736	2.13675	36	0.369	38.7	5.195	1.06045	158	1.508
139	4.216	1.15207	37	0.78	77	3.002	1.02987	76	0.91			56.4	4.342	1.01729	63	1.037	67.3	3.211	1.0352	104	1.971
38	3.048	1.10988	14	0.34	149	3.249	1.62075	87	0.94			17.4	6.064	1.01215	118	0.875	41.6	3.654	1.0142	180	1.83
57.6	4.517	1.01729	118	1.04	37.8	3.128	1.02041	28	0.38			36.4	7.405	1.02669	119	0.878	63.1	4.733	1.12613	170	1.785
152	4.044	1.11982	41	0.31	68.2	3.165	1.30719	42	1.14			40.4	4.51	1.17233	70	0.695	11.4	5.225	1.002	151	0.653
114	4.341	1.16959	52	0.78	157	3.359	1.31579	133	1.47			43.9	8.831	1.02459	144	0.928	66.6	3.593	1.01317	22	0.5
113	3.658	2.55754	17	0.3	70.4	3.364	1.0917	38	0.54			64.2	4.663	1.06383	49	0.763	31.6	6.659	1.03413	315	1.728
74.2	3.981	1.5456	17	0.33	105	2.665	1.30208	44	0.64			40.1	3.209	1.0142	17	0.226	11.7	6.392	1.0142	464	1.512
77.6	3.126	1.11483	17	0.22	164	3.453	1.46199	134	1.71			19	6.605	1.001	45	0.352	42.4	3.176	1.29199	76	1.286
28.6	3.188	1.01937	31	0.42	68.7	2.82	1.11359	59	0.99			30.7	4.246	1.0101	197	1.845	30	4.56	1.01523	299	4.069
53.3	3.226	1.14943	24	0.48	96.6	2.978	2.90698	47	0.82			20.4	4.413	1	76	0.668	44.1	3.769	1.03842	155	1.431
191	3.91	1.11111	38	0.51	88.9	2.975	1.23001	47	0.98			26	4.656	1.01833	220	1.27	28.6	6.027	1.00402	397	4.059
133	3.198	1.2285	35	0.63	88.6	2.359	1.16009	35	0.48			34.8	5.31	1.02459	209	1.582	75.3	4.615	1.09051	413	3.339
50.3	4.856	1.02775	96	1.04	113	2.968	2.03666	23	0.56			25.4	4.022	1.01523	131	1.363	26.7	3.836	1.01523	215	1.891
89.6	3.628	1.23609	40	0.51	107	3.031	1.32275	52	0.9			8.64	4.566	1.001	204	1.206	37.1	5.182	1.04822	213	1.287
241	3.659	1.41044	83	0.83	91.2	2.856	1.66113	19	0.59			15.1	5.276	1.01626	161	1.321	22.5	4.585	1.03199	275	2.452
92.3	3.737	1.78253	42	0.55	24.8	3.919	1.02354	149	1.56			28.6	4.755	1.0101	126	0.8	44.7	4.365	1.02249	191	2.642
94.8	4.525	1.21803	63	0.58	158	4	1.3624	97	0.95			13.8	4.642	1.02459	157	1.292	21.2	5.476	1.00806	418	1.825
101	3.056	1.42045	53	0.94	124	3.63	1.58983	163	1.7			11.9	4.887	1.01215	154	1.332	44.3	3.642	1.04058	313	2.004
156	3.946	1.36799	38	0.67	220	4.244	2.01207	195	1.46			37.6	5.17	1.00301	251	2.084	22.4	3.825	1.00503	174	1.313
103	4.403	1.17096	43	0.53	139	3.278	1.40845	137	1.62			29.1	4.423	1.06724	221	1.972	105	5.489	1.15207	205	1.621
149	3.334	1.77936	37	0.75	69.7	3.325	1.21212	98	0.94			35.4	3.572	1.02459	85	0.753	26.6	6.43	1.00908	320	2.157
161	3.494	1.44092	21	0.38	73	3.682	1.38313	24	0.56			14.2	4.725	1.0101	92	0.714	143	4.118	1.10132	252	1.558
71.2	4.252	1.11732	24	0.42	42.5	4.747	1.04603	100	1.02			36.3	3.538	1.01317	160	1.51	32	5.093	1.03734	177	1.276
75.2	4.164	1.17096	20	0.23	162	3.705	1.41443	61	1.57			26.7	4.953	1.02564	223	2.023	16	5.101	1.01112	234	1.277
89.1	3.388	1.63666	22	0.55	176	4.261	1.31752	97	1.3			25	4.611	1.0101	252	2.065	36.1	6.099	1.08108	272	2.161
48	4.951	1.02041	76	0.66	90.5	2.943	1.50602	62	1.53			28.9	3.336	1.002	164	1.59	73	3.926	1.03734	209	1.504
42.3	2.868	1.00908	16	0.29	52.4	4.363	1.0352	181	1.06			7.18	4.093	1	24	0.404	17.2	3.905	1.002	137	1.24
69.5	3.523	1.22699	47	0.7	77.1	2.992	1.20048	63	0.95			35.1	4.501	1.12486	177	1.968	28.9	5.665	1.02354	37	0.451
168	4.492	1.82815	59	0.72	106	3.392	1.22549	144	2.07			60.3	4.595	1.07527	194	1.191	15.2	5.772	1.001	61	0.491
56.8	4.377	1.09649	15	0.19	134	3.795	1.3245	127	1.04			26.2	5.289	1.00806	130	0.815	16	6.701	1.0101	44	0.499
86.6	3.533	1.18624	34	0.59	163	3.815	1.14548	147	1.39			21.3	4.761	1.00806	216	0.58	13.4	7.04	1.01215	106	0.92
193	3.437	2.00803	62	0.79	145	3.649	1.16279	69	0.88			18	4.183	1.00503	132	0.501	15.2	5.927	1.00604	82	0.867
140	3.439	1.36426	107	1.85	143	3.409	1.15607	167	1.59			8.03	5.77	1.00301	252	0.556	15.5	5.272	1.00402	21	0.125
124	3.048	2.34742	48	0.81	98	2.942	1.3245	96	1.01			94.9	3.43	1.0929	108	1.291	24.3	6.746	1.00301	71	0.712
99.1	3.522	2.32558	105	1	120	3.642	1.10742	173	1.01			87.2	3.749	1.15607	133	1.33	35	5.474	1.05708	68	0.835
123	3.864	3.07692	192	1.35	91.6	3.131	1.66945	87	0.98			17.2	4.633	1.00402	141	1.194	23	5.42	1.00705	89	1.136
171	3.274	1.19617	128	1.62	134	3.042	1.07411	41	0.66			58.5	3.805	1.18064	198	2.298	16.8	7.749	1.002	88	0.789
91.7	2.746	1.01317	39	0.53	90	3.791	1.1325	155	1.06			37.5	3.408	1.02459	138	1.522	48.1	5.159	1.00806	56	0.536
103	3.489	1.17233	109	1.39	64.9	4.007	1.06724	137	1.59			34.3	4.227	1.01833	159	1.568	63.7	6.448	1.00503	100	0.808
115	3.707	1.15473	97	1.25	66.4	2.919	1.05374	7	0.15			31	4.773	1.0142	349	1.986	21.9	8.16	1.02669	163	1.024
65.7	3.234	1.49701	74	0.74	102	3.458	1.43472	137	1.11			26.3	5.608	1.02459	232	1.624	26.2	4.777	1.0101	94	1.041
50.9	3.341	1.00705	21	0.52	89.5	3.457	1.02669	117	1.98			104	6.429	1.03842	329	2.229	36.2	6.764	1.01523	144	0.874
56	3.085	1.03734	102	1.42	135	4.455	1.62602	223	2.01			26.3	6.702	1.00604	238	1.321	18	5.984	1	105	0.79
52.2	2.894	1.05485	46	0.6	154	3.396	1.97239	66	1.21			67	4.211	1.06045	126	1.327	83.5	5.177	1.16959	168	1.073
70.8	3.209	1.03734	58	1.15	112	3.5	1.39665	8	0.37			9.04	5.664	1.001	229	1.658	34	6.656	1.07181	187	1.611
25.1	2.8	1.07875	65	1.03	46.4	3.602	1.16414	197	1.73			67.2	4.53	1.33156	111	0.965	36.1	7.002	1.00301	174	1.47
107	3.744	1.0142	69	0.54	127	3.468	1.24378	106	1.41			28.6	3.835	1.02564	101	0.918	46.5	5.079	1.0846	108	1.334
97.7	3.159	1.90114	44	0.5	119	3.068	1.12108	51	0.58			63.9	4.607	1.02564	146	1.364	45.3	6.992	1.05152	188	1.411
135	4.422	1.0917	222	1.5	86.3	3.288	1.287	92	1.25			40.6	5.125	1.05152	171	1.168	47.7	5.13	1.05152	141	1.456
89.1	3.399	1.13507	100	0.86	259	3.818	1.26904	171	1.32			12.1	6.242	1.00908	78	0.567	65.5	4.959	1.03842	124	0.906
103	4.052	1.90114	110	0.78	146	3.308	1.41443	91	1.37			15.5	4.712	1.002	183	1.337	86.4	4.706	1.0929	125	1.194
97.7	3.48	1.18343	75	1.18	117	3.191	1.18064	91	1.17			29.3	5.345	1.00806	198	1.41	18.4	5.995	1.00503	121	0.701
58.5	2.953	1.14286	42	0.48	121	3.054	1.76056	70	1.51			81.1	4.698	1.21655	269	1.792	34.6	7.213	1.10011	134	0.606
68.4	3.572	1.02354	39	0.73	69.4	3.607	1.08578	135	0.95			78.3	3.624	1.10375	90	1.268	107	4.732	1.03413	192	2.876
105	2.948	1.46199	48	0.54	63.7	3.112	1.06045	70	1.27			48.4	4.959	1.06952	232	2.147	81	4.081	1.08342	117	1.053
93.3	3.884	1.12233	61	0.77	126	3.806	1.20919	126	1.75			22.9	5.476	1.00503	300	2.478	47	5.932	1.02775	167	1.048
103	3.298	1.28205	110	1.16	96.8	3.503	2.12766	34	0.18			26.6	3.457	1.00402	129	1.436	17.1	6.017	1.01112	91	0.118
54.5	2.808	1.07181	40	0.52	160	4.332	2.2779	194	2.06			44.1	4.397	1.10742	215	1.776	11.7	6.407	1.001	106	0.516
149	3.306	1.86916	71	0.7	172	3.67	1.0989	118	0.92			52.4	3.621	1.02669	153	1.106	12.2	4.887	1.00604	68	0.668
73.2	2.974	1.15607	60	0.76	124	3.816	1.25156	93	0.92			171	4.041	1.71233	131	1.416	132	5.846	2.5974	137	1.427
140	3.34	1.66389	114	1.33	76.5	3.342	1.13766	68	0.88			40.9	4.549	1.04384	211	1.978	27.3	6.819	1.01317	234	1.581
81.8	2.959	1.15207	38	0.41	149	3.564	1.78571	102	1.37			33.1	4.518	1.06045	180	1.226	28.2	6.8	1.02041	257	2.097
85.3	2.891	1.78571	26	0.37	67.7	2.949	1.38122	64	0.89			55.5	4.134	1.13122	196	1.864	115	3.364	1.10865	172	2.122
155	3.409	1.18624	87	0.71	87.5	2.937	1.11483	38	0.55			121	4.059	1.24844	155	1.727	37.5	4.097	1.00806	113	0.959
58.9	3.248	1.16009	63	0.6	129	3.271	1.96078	47	0.87			52.6	4.004	1.12108	241	1.882	26.8	4.675	1.0142	103	0.886
72	3.942	1.03734	10	0.09	45.3	3.591	1.06045	203	1.77			28.1	3.968	1.07296	104	1.687	28.9	3.94	1.02775	138	1.234
129	3.751	1.71233	159	1.01	103	5.057	1.13379	355	2.27			24.6	3.525	1.04822	108	1.263	31.2	3.475	1.03627	123	1.307
88.7	3.627	1.0582	26	0.46	112	3.529	1.04384	144	1.39			39.2	4.555	1.02669	174	1.739	11.4	4.932	1.00908	100	0.874
130	3.059	1.22399	83	0.73	88.2	3.149	1.32802	67	0.95			18.6	5.387	1.001	235	1.989	14.9	3.146	1.01215	34	0.407
105	4.235	1.59236	153	1.05	181	3.905	1.36612	91	1.78			20	3.971	1.00402	177	1.874	40.7	4.488	1.0352	151	1.26
105	4.268	1.17371	169	1.17	115	3.615	1.35685	55	0.8			89	4.016	1.02987	168	1.166	30.1	4.652	1.05374	227	1.98
126	3.717	1.75747	103	1.19	109	3.228	2.71739	74	0.92			33.5	4.735	1.01317	344	2.971	25.6	5.11	1.03842	157	1.511
92.9	3.141	1.02354	56	0.72	112	3.733	1.05485	106	2.32			18.7	4.135	1.001	241	2.33	43	3.013	1.02354	81	0.992
121	3.757	1.24069	74	0.97	51.8	2.978	1.16144	83	1.39			19.5	3.742	1.01215	108	1.388	42.1	3.109	1.02249	52	0.729
203	4.58	1.24378	266	1.38	107	2.997	1.27714	68	0.88			43.1	4.645	1.00402	342	2.525	22.8	4.002	1.00301	105	1.261
126	5.303	1.65837	128	1.04	121	3.749	3.15457	77	1			75.8	3.809	1.00604	90	0.993	55.6	3.609	1.36986	112	1.826
42.8	3.109	1.04384	63	1.08	99.7	4.056	1.29702	398	3.72			55.2	3.9	1.16959	128	1.35	34.3	3.801	1.00806	117	1.054
23.4	2.509	1.07643	49	0.37	122	4.998	1.24688	348	3.09			15.7	3.659	1.00503	220	2.203	17.1	2.924	1.02987	37	0.565
29.7	3.385	1.14943	108	1.51	133	3.731	1.36799	108	1.64			14.4	4.239	1.001	263	3.033	30.7	3.968	1.03627	121	1.472
169	4.801	1.34409	288	1.93	118	3.55	1.41044	49	0.89			23.6	3.77	1.00705	65	0.545	34.8	6.108	1.01626	133	0.963
127	3.223	1.11982	92	1.22	60.7	3.012	1.37363	78	1.46			18.4	6.316	1.01833	122	1.108	23.6	5.806	1.01112	161	1.096
72.4	3.531	1.3089	89	1.24	131	4.016	1.20192	117	1.48			49.4	5.692	1.06383	124	0.713	19.8	4.251	1.02775	99	0.747
102	2.905	1.71233	83	1.16	135	3.5	1.11607	48	0.97			30.7	5.003	1.05932	33	0.341	20.9	4.182	1.01937	67	0.691
39.7	3.564	1.03734	82	0.79	66	3.783	1.10011	370	2.71			26	5.94	1.00604	158	1.332	42.1	3.443	1.00503	82	0.494
132	3.092	2.03252	6	0.27	122	3.953	2.11864	152	1.37			60.6	5.035	1.1655	34	0.333	23.8	5.224	1.03627	88	0.712
70.6	3.63	1.29534	83	0.82	124	3.684	1.19474	104	0.99			24.8	4.468	1.0142	85	0.941	36.1	3.61	1.02354	55	0.499
153	3.01	1.32802	60	0.78	23.7	4.874	1.01937	87	0.81			22.3	5.794	1.001	81	0.745	40.3	3.703	1.01317	100	1
104	3.446	1.78891	67	0.87	143	3.532	1.7331	117	1.93			39.8	7.376	1.02041	179	1.285	24.1	3.913	1.01317	53	0.631
93.1	3.281	1.53846	40	0.52	105	4.119	1.1534	47	0.67			20.3	6.022	1.02249	94	0.642	33.2	5.773	1.00908	167	0.906
91.4	4.311	1.38313	52	0.67	106	2.985	1.47929	37	0.62			28.3	4.264	1.07875	61	0.977	33.5	5.139	1.01729	117	0.831
97.5	3.619	1.34409	99	1.08	133	5.07	1.56006	153	1.19			56.4	4.649	1.04712	97	1.015	45.7	3.992	1.01112	87	0.755
90.3	3.064	1.47275	71	0.82	136	3.56	3.003	88	1.09			108	3.901	1.10375	133	1.469	22	6.87	1.00301	180	0.943
127	2.959	2.53807	45	0.74	109	3.325	1.38504	121	1.28			30.1	4.337	1.02041	68	0.652	29.1	5.409	1.01523	161	1.144
132	3.391	1.1325	114	1.13	81.8	3.93	1.72712	106	1.13			133	4.404	1.45985	82	0.915	107	3.492	1.03199	48	0.565
47.9	4.175	1.02987	182	1.6	129	3.466	1.47929	112	1.28			23.5	5.657	1.01317	201	1.543	43.3	3.915	1.05485	106	0.917
106	3.607	1.20482	132	1.6	95.7	2.967	1.12108	79	1.33			22.8	6.209	1.00806	194	1.064	31	3.688	1.001	59	0.514
64.6	2.631	1.07181	102	1.23	75.3	3.37	1.51745	67	0.6			31.3	5.075	1.02775	158	0.922	30.7	3.85379	1.00705	69	0.850893
25.9	3.388	1.01937	83	0.57	59.9	3.703	1.10988	141	0.75			35.2	3.531	1.02041	64	0.588	29.6	4.03398	1.02249	105	0.964418
71.5	3.446	1.04058	108	0.95	119	3.377	1.32626	98	0.85			15.8	5.166	1.00705	84	0.652	49	4.59813	1.06496	151	1.58595
101	2.778	1.39665	32	0.56	60.7	4.228	1.18203	116	1.19			23.1	4.274	1.03842	165	1.341	14.4	5.32927	1.00503	104	0.76142
40.6	2.732	1.29199	42	0.85	106	3.722	1.12233	58	0.87			48.9	4.696	1.02041	137	0.737	26.3	3.33869	1.0142	36	0.46703
135	2.964	1.16009	127	1.53	96.9	4.176	1.0989	34	0.86			21.8	4.668	1.04932	77	0.909	46	3.69907	1.04822	56	0.837898
109	3.005	1.37363	74	0.85	55.5	2.846	1.02669	76	0.9			24.8	5.773	1.01626	231	1.912	25.1	3.33775	1.00705	60	1.03728
102	3.353	1.95695	53	0.92	145	3.869	1.29366	41	0.76			13.4	4.975	1.01523	64	0.497	72.3	3.2019	1.05263	26	0.734013
63.1	2.759	1.62338	52	1	124	4.515	1.43062	105	1.05			21.1	4.256	1.02041	63	0.697	32	5.16228	1.00705	164	1.37309
118	2.752	1.17096	71	0.98	130	3.281	1.10132	31	0.42			27.9	4.78	1.03306	80	0.698	30.2	5.25474	1.02041	159	1.09354
58.4	2.92	1.08225	28	1.2	95.2	4.701	1.9084	71	0.5			35.2	5.725	1.01112	207	1.215	14.6	3.91983	1.001	152	0.894824
90.1	3.257	1.41643	63	0.7	98	4.193	1.16009	18	0.31			32.7	5.121	1.00908	154	1.7	25.3	4.82832	1.00604	109	1.02543
81.1	3.047	1.35685	19	0.49	111	4.156	1.83824	35	0.51			21.6	4.525	1.001	115	0.822	51.6	3.967	1.11111	40	0.440905
106	2.586	1.06496	57	1.02	82.5	3.607	1.04712	46	0.57			48.1	3.566	1.03199	187	1.469	56	4.50568	1.01833	140	1.01515
77	3.421	1.44509	34	0.84	99.9	3.103	1.07759	14	0.28			14.3	4.207	1.001	174	1.644	11.3	3.20473	1.001	64	0.384453
99.9	3.342	1.96078	34	0.67	162	4.155	1.25	12	0.17			33.7	4.659	1.00301	259	1.929	37.5	4.36134	1.04493	15	0.545395
209	3.247	1.3089	88	1.07	90.1	4.003	1.01729	30	0.45			92.2	3.928	1.03199	117	1.152	33	3.88492	1.00503	38	0.753033
16.2	3.599	1.0395	94	1.4	74.8	3.771	1.04712	36	0.55			18.6	4.713	1.0142	86	0.458	26.1	5.16889	1.002	78	0.895873
53.4	4.256	1.15741	135	1.17	138	4.464	1.26103	41	0.46			9.02	4.053	1.001	184	1.015	104	4.80002	1.17233	207	1.3552
101	3.053	1.12486	93	1.34	141	3.867	1.25786	35	0.63			21.7	3.909	1.0142	148	1.992	8.2	4.68021	1	77	1.02506
176	4.458	1.27226	282	2.74	90.8	3.111	1.13895	20	0.2			35.1	4.401	1.00908	246	2.626	28.6	4.78587	1.04493	47	0.389835
58.7	3.119	1.06496	84	2.07	74.1	3.62	1.07181	63	0.67			21.9	3.625	1.02249	121	1.289	59	4.71606	1.01317	74	0.798859
141	3.36	1.11111	53	1.03	81.5	4.422	1.52672	53	0.5			17.2	4.091	1.00402	290	2.595	35	3.56322	1.02145	25	0.561253
79.7	3.65	2.25734	57	0.68	104	3.274	1.06383	47	0.78			24.6	4.327	1.00908	192	1.665	87.5	4.04153	1.15473	54	0.80015
85.9	4.234	1.03627	225	1.23	119	4.353	1.30719	84	1.04			54.2	4.462	1.14811	215	1.492	27.4	5.30379	1.00908	146	0.944649
123	3.092	1.25156	99	1.01	111	4.087	1.55763	91	0.96			27.6	3.813	1.00604	160	1.565	24.5	3.65001	1.01215	82	0.546962
75	4.025	1.1534	144	1.29	63.2	3.842	1.10011	43	0.39			67.6	3.719	1.00705	238	1.764	9.74	4.42549	1.00705	71	0.394492
92.2	2.916	1.22399	29	0.26	122	4.358	1.76678	36	0.42			15.7	4.543	1.00301	248	1.793	16.8	3.20001	1.00402	8	0.0255249
57.8	2.641	1.03199	99	1.28	86.1	3.357	1.20337	34	0.53			27.7	3.431	1.00301	241	1.766	46.5	3.33115	1.04932	74	0.620675
116	3.089	1.19904	69	1.1	92	3.796	2.01613	47	0.73			31.7	5.472	1.00503	164	1.614	94.9	3.86511	1.21951	94	0.713439
84.9	3.694	1.02775	83	1.82	44.4	3.241	1.08932	46	0.72			7.37	3.759	1.00503	108	0.606	32.3	3.08869	1.00402	30	0.603533
99.9	3.678	1.28535	57	0.68	118	3.704	2.00803	62	0.97			15.1	3.593	1.02145	183	0.866	26	2.9236	1.0977	41	0.688373
48.3	3.319	1.00908	205	2.24	124	3.966	1.34771	53	0.62			30	3.751	1.02775	189	2.276	58.2	3.65756	1.07181	62	0.55038
73.4	3.078	1.07066	100	1.67	113	4.074	1.27389	68	1.18			51.7	4.37	1.01523	323	2.446	32.8	3.77549	1.00604	45	0.551492
58	2.923	1.18483	22	0.45	44.5	3.903	1.14155	128	1.36			37.7	4.201	1.04058	327	2.885	15.3	5.45851	1.00604	94	0.711142
58.6	3.292	1.52207	48	0.55	123	4.241	1.23305	70	1.33			20.6	5.293	1.002	195	1.001	49.1	4.017	1.06045	50	0.716444
131	3.654	1.66113	66	1.33	79.4	3.542	1.18203	95	1.08			35.1	4.466	1.02987	235	1.608	58.7	3.43492	1.05153	137	1.50434
73.1	2.979	1.16959	43	0.96	112	4.075	1.15075	59	0.65			30.3	4.45	1.01215	237	2.216	59.8	3.47266	1.01317	68	0.69186
49	3.425	1.03734	89	1.01	175	4.898	1.47059	110	0.81			62.3	4.312	1.0142	240	1.708	14.8	4.17832	1.00301	74	0.918843
54	3.079	1.02249	89	1.44	162	5.388	1.11359	164	1.16			25.6	3.616	1.10132	135	1.117	31.5	4.62172	1.002	119	1.5603
66.8	3.135	1.03093	76	0.49	98.2	3.742	1.08578	37	0.87			58	5.396	1.04058	252	3.061	49.2	3.65851	1.02459	158	1.68138
54.1	2.771	1.11111	65	1.28	23.3	4.033	1.01937	134	1.5			39.4	3.112	1.24378	126	1.243	13.3	5.9255	1.00908	235	1.97423
135	3.241	1.23762	138	1.32	64.5	4.113	1.05708	79	1.09			62.3	4.522	1.04167	178	1.506	19.6	5.53587	1.00705	56	0.493471
48.2	3.519	1.10375	176	1.43	88.4	5.69	1.30039	93	0.94			22.8	3.89436	1.06045	39	0.290862	30.7	4.06983	1.00806	119	1.08078
101	3.158	1.3624	82	1.03	171	4.745	1.11732	105	1.08			18.2	3.71605	1.01937	44	0.399806	44.2	4.13492	1.01937	153	1.52399
84.1	3.107	2.05339	75	1.06	119	4.477	1.36054	232	1.32			19.5	4.11228	1.02459	27	0.187389	34.9	3.75285	1.0101	114	1.43807
63.5	2.966	1.20192	161	2.22	100	3.54	1.38889	57	0.73			22.2	4.63964	1.00503	101	0.70635	56.8	4.68681	1.02041	251	2.37875
183	3.336	1.10865	113	1.44	42	3.178	1.03734	64	1.28			76.7	3.47454	1.36426	78	0.620421	8.38	4.85568	1.002	106	0.939599
128	3.45	1.24224	107	1.27	82.4	3.928	1.26582	111	1.18			8.12	4.15379	1.00705	12	0.0301282	59.2	3.31699	1.03093	90	1.31901
93.3	3.147	1.0582	71	1.04	120	4.035	1.29032	89	1.13			52.6	3.70662	1.1534	69	0.608999	33.8	2.72077	1.0142	11	0.224732
93.2	2.909	1.62602	49	0.92	113	4.742	1.73611	119	1.08			14.2	5.05757	1.001	60	0.361597	16.2	4.03115	1.00503	58	0.229073
115	4.543	1.15875	64	0.59	155	4.261	1.17925	118	0.84			27.1	4.70285	1.00402	110	0.844224	22.4	3.42171	1.01215	64	0.713533
154	4.059	1.22249	43	0.63	77.5	3.537	1.04167	88	0.96			24.5	5.59719	1.002	139	0.999303	17.8	3.917	1.02041	48	0.293609
164	3.675	1.74216	31	0.37	101	3.831	1.17925	121	1.07			110	4.43964	1.61551	123	0.798371	12	4.80002	1.002	83	0.544071
94.7	3.92	1.55039	84	0.63	124	4.117	1.12233	106	0.69			24.3	4.53209	1.0101	120	0.747214	36.2	3.78964	1.00908	113	0.995443
43.3	3.259	1.1976	32	0.34	99.2	3.571	1.18064	100	1.37			28.8	5.13681	1.0352	114	0.622328	29.6	3.22643	1.08108	13	0.261601
134	3.854	1.25313	18	0.34	130	3.332	1.13766	60	0.92			11.5	3.817	1.002	38	0.258431	15.5	5.43587	1.00503	317	1.27112
32.4	3.759	1.08225	18	0.38	103	4.58	1.35318	67	0.96			57.8	3.52266	1.04384	29	0.224041	75	4.11228	1.07411	101	0.880518
154	3.541	1.12867	24	0.31	175	3.277	1.47059	37	0.57			22.8	5.05191	1.01729	93	0.677152	22.4	3.33586	1.002	16	0.180714
98.4	3.87	1.26582	39	0.52	161	3.642	1.19332	233	2.37			37.1	8.40852	1.07875	59	0.320755	25.6	3.4302	1.00301	44	0.332544
71.7	4.741	1.01937	70	0.34	143	2.778	1.15075	90	1.55			32.1	3.50662	1.02249	32	0.185828	19.8	4.85568	1.00402	62	0.237049
123	4.024	1.66945	21	0.3	79.5	3.821	1.46413	22	0.7			31.6	5.9604	1.02249	53	0.534664	64.4	3.23303	1.02145	44	0.471972
112	2.988	1.20482	15	0.31	180	3.063	1.16686	67	1.43			39.4	3.91794	1.00604	41	0.548405	34.8	5.74059	1.04384	135	0.704461
181	4.626	1.20919	89	0.98	138	2.838	1.13895	53	1.05			25	4.50757	1.01112	33	0.497655	23.7	5.46323	1.00503	101	0.594424
28.1	4.719	1.04384	23	0.11	176	3.725	1.66667	114	1.16			27.2	4.10756	1.05374	98	0.741746	47	3.47266	1.002	62	0.487527
44.1	3.033	1.02669	26	0.36	59.5	2.806	1.23609	55	0.9			51.6	3.80662	1.08932	53	0.343974	81.5	3.41982	1.0142	18	0.217503
172	4.131	1.30378	31	0.61	61.3	3.544	1.01317	80	1.59			86	4.34624	1.18624	87	0.853817	90.7	3.28869	1.04822	48	0.541698
133	3.324	1.29032	51	0.56	115	3.413	1.12994	30	0.63			11.5	3.71134	1.00402	28	0.304137	36.6	4.35473	1.01215	110	0.54344
96.1	3.201	1.49477	17	0.16	180	4.332	1.41443	180	1.77			48.2	3.25379	1.01729	15	0.491033	54.5	4.06794	1.00806	56	0.248432
164	4.279	1.71527	39	0.63	69.2	3.223	1.62602	33	0.71			40.5	4.21794	1.02249	110	0.738269	105	3.64813	1.02775	42	0.321784
86.6	3.504	1.02987	45	0.27	44.4	3.375	1.01112	43	0.41			8.77	4.28021	1.00806	18	0.202594	31.2	4.70379	1.04275	52	0.608765
40	4.316	1.01626	24	0.16	132	3.06	1.07066	41	0.75			40.4	3.54907	1.02775	41	0.408156	30.7	4.40662	1.002	149	0.649371
44.3	3.323	1.07875	48	0.9	113	3.148	1.28866	30	0.55			7.78	4.20473	1.001	34	0.367661	3.87	4.54719	1	50	0.277918
70.6	3.952	1.5949	37	0.75	79.3	3.353	1.23762	104	0.7			50.1	3.54718	1.14416	56	0.538003	16.6	4.6736	1.0101	52	0.45145
42.4	5.188	1.54799	73	0.34	68.9	4.534	1.38504	35	0.3			22.5	3.46039	1.00301	25	0.202528	63.6	4.34624	1.01729	121	0.67372
92.3	3.569	1.23916	21	0.34	30.5	3.072	1.01317	18	0.23			43	3.88209	1.0142	72	0.552868	13.1	5.02077	1.0101	112	0.804335
138	4.272	1.19904	44	0.46	48.3	2.891	1.24688	16	0.2			21	4.00756	1.02564	37	0.155976	15.8	5.3387	1.00301	74	0.458088
59.6	4.161	1.05485	28	0.26	94.2	3.128	1.62075	29	0.46			47.5	3.917	1.03199	72	0.472643	37	3.96605	1.00503	104	0.726922
96.4	4.673	1.04822	132	0.85	109	2.936	1.11111	58	0.65			19.1	3.81039	1.03199	37	0.304378	21.6	3.04341	1.02041	29	0.354567
146	4.678	1.26743	98	0.85	95.7	2.975	1.5625	27	0.33			102	3.26699	1.12108	70	0.628964	29.9	5.20002	1.00301	87	0.459544
105	2.975	1.30548	33	0.56	46.2	3.573	1.05042	62	1.19			57.6	3.51605	1.01833	45	0.281577	43.2	3.3085	1.0101	44	0.392135
80.3	3.948	1.1655	35	0.68	125	3.118	1.15473	32	0.51			41.1	3.26888	1.03734	85	0.596317	40.1	3.37171	1.05042	67	0.576879
29.9	2.416	1.09051	32	0.5	93.3	2.941	1.1976	18	0.22			15.4	4.44436	1.00301	49	0.293334	14.6	4.78021	1.001	102	0.889196
81.7	3.537	1.3986	21	0.29	82.7	2.871	1.09409	14	0.29			57.7	3.8236	1.06383	30	0.470964	45.3	3.08303	1.04822	83	0.926609
107	5.202	1.07643	45	0.38	144	2.917	1.07527	37	0.57			22.8	4.44153	1.03842	69	0.643658	18.5	3.31888	1.03734	82	0.37459
62.7	3.064	1.29199	25	0.36	232	3.539	3.53357	90	0.74			65.3	3.88586	1.02669	77	0.963286	22.9	5.43776	1.03413	160	0.645527
113	3.319	1.06383	23	0.4	109	2.775	1.0917	23	0.51			21.2	3.76322	1.00705	66	0.928122	24	4.64625	1.001	130	0.525531
78.3	3.133	1.0582	57	0.67	120	3.299	2.54453	23	0.28			47.4	4.75568	1.002	299	2.54508	20.5	4.25473	1.02987	119	0.727709
82.3	3.639	1.02775	32	0.65	108	2.978	1.38504	42	0.79			37.4	4.00851	1.0142	123	2.36597	24.2	3.94813	1.00402	48	0.283517
62.6	3.519	1.0661	37	0.59	153	3.538	1.16144	87	0.79			38.6	4.96323	1.0352	209	1.39901	29.1	4.92077	1.01112	105	1.29844
54.6	3.434	1.04822	30	0.61	57.4	3.053	1.16009	3	0.19			29	3.23586	1.01523	140	1.53268	14.9	3.56228	1.02564	34	0.443977
155	4.297	1.0846	208	2.37	87.7	2.756	1.26103	13	0.19			45.1	3.78964	1.09409	233	2.38175	34.6	3.28775	1.05708	43	0.596502
81.6	3.375	1.0917	26	0.39	85.7	3.107	1.76678	19	0.41			31.3	5.20379	1.00503	244	2.05031	87.4	3.41794	1.0352	94	1.16283
79.2	3.267	1.16686	35	0.48	81	3.459	1.28205	228	2.43			47.7	4.38492	1.05932	215	2.31711	15.8	3.38115	1.00503	70	0.698467
74	3.25	1.8315	49	0.67	53.9	3.669	1.0142	88	0.75			45.2	5.81795	1.02041	282	3.75345	56.5	4.34153	1.0142	87	0.881137
165	3.382	2.96736	80	1.07	121	3.179	1.18624	32	0.39			38.3	3.61511	1.00503	178	1.79063	24.2	4.19058	1.00503	75	0.554859
112	4.249	1.5083	98	1.32	142	3.471	1.21951	49	0.43			34.8	4.34247	1.08696	200	1.757	7.19	4.92172	1.00301	82	0.748063
76.3	3.707	1.06157	43	0.57	145	3.065	1.11483	81	0.78			63.6	3.717	1.02249	211	2.10007	24.4	3.07454	1.02669	48	0.602384
94.5	4.116	1.18624	78	1.14	67.1	2.793	1.07066	34	0.31			18.2	4.76889	1.00301	91	0.936421	30	3.60001	1.01112	25	0.281203
129	3.743	1.75131	77	0.73	104	2.804	1.51745	33	0.56			25.7	4.05945	1.02249	85	0.868617	16.3	3.88586	1.00402	68	0.469916
92.9	3.019	1.07643	7	0.42	119	3.316	1.24844	13	0.15			83.1	5.1387	1.09529	297	2.11818	91.7	2.82265	2.24215	14	0.340353
28.2	3.172	1.04603	15	0.36	161	3.332	1.3369	47	0.68			33.3	3.61605	1.04603	83	0.991282	26.2	4.0019	1.00301	118	1.34703
77.3	2.779	1.58983	30	0.4	99.1	3.229	1.92678	26	0.38			52.1	3.68681	1.08932	76	1.16243	32.7	4.68587	1.02775	138	1.21864
57.3	2.818	1.15473	125	1.55	149	3.453	1.17371	87	0.76			16.7	4.63681	1.00301	185	1.4542	59.1	3.8736	1.12994	69	1.08971
69.7	2.995	1.06952	66	0.97	144	3.085	1.21803	47	0.72			30.6	4.52266	1.00604	230	2.7751	28.8	5.64908	1.00503	93	0.367985
155	2.931	1.84502	95	1.83	146	3.001	1.3986	63	0.75			36	4.36322	1.01317	139	1.68592	12.8	5.17738	1.00402	95	0.600508
165	3.168	1.42857	94	1.29	154	4.903	2.10526	123	0.67			13	0.43736	1.002	58	0.494542	27.2	3.97832	1.02145	20	0.446011
88.9	3.609	1.10619	62	0.69	23.2	4.273	1.01523	112	1.53			71.5	3.61417	1.06045	82	1.06045	64.4	3.43775	1.32979	99	1.26747
51.6	2.914	1.17509	60	1.17	104	3.251	1.87617	51	0.59			33.8	4.06039	1.02669	61	0.928192	25.8	3.36322	1.00705	66	0.732755
36.2	2.326	1.01523	43	0.68	150	2.732	1.25	15	0.18			12.6	5.98304	1.03306	157	0.807071	58.2	3.65001	1.01626	117	1.51698
154	3.5	1.33333	101	2.06	60.3	2.869	1.07527	5	0.2			40.4	4.19813	1.02987	303	1.90525	42.2	4.02926	1.00301	196	1.55554
110	3.197	1.30548	89	1.22	50.4	2.995	1.01523	52	0.98			63.9	4.61606	1.06724	87	0.927213	45.4	3.92926	1.00806	172	1.93879
110	4.192	1.43885	159	1.98	134	3.024	1.5625	44	0.54			39.7	4.01511	1.12994	95	0.983444	23.7	3.34813	1.00806	88	1.00575
57	2.852	1.12994	73	0.73	39.1	2.72	1.01317	16	0.34			37.5	4.78021	1.01729	87	0.445161	19.5	4.47926	1.001	108	0.567993
141	3.074	1.19332	134	1.27	117	3.33492	1.11857	51	0.749638			36.9	4.42643	1.00604	113	1.33624	38.3	3.55662	1.01833	115	1.47907
39.2	3.49	1.12233	91	0.94	51.7	3.29058	1.04058	58	0.69062			25.3	4.85002	1.03093	69	1.2623	15.3	4.70568	1.002	144	1.48618
83.7	3.233	1.32275	51	0.62	153	3.34152	1.09529	34	0.422103			45.5	3.30662	1.04712	64	0.643436	64.9	3.67926	1.02669	132	1.28439
84.4	2.856	1.26743	63	0.96	149	3.24813	1.12613	30	0.455434			54.7	3.7302	1.03627	95	0.823022	18.6	4.13964	1.01626	69	0.592885
124	4.71	1.87266	197	2.11	198	4.29436	1.50602	83	1.01003			23.6	5.35002	1.01215	154	1.48118	74.2	3.88398	1.01833	84	1.36168
119	3.119	2.12766	131	1.2	128	3.3519	1.32802	123	0.15415			32	4.85002	1.01626	76	0.80679	23.6	3.9887	1.02775	159	1.36964
42.5	3.068	1.03093	117	1.42	58.7	2.73586	1.35318	16	0.203612			115	3.5302	1.04058	169	1.89935	28.7	4.80757	1.00604	102	1.1209
91.8	2.989	1.44092	110	1.35	130	3.47454	1.40449	35	0.646164			53.2	3.64058	1.1325	149	1.05495	18.7	4.73587	1.001	286	1.68157
106	2.94	2.1097	51	0.84	79.9	3.12265	1.23762	59	0.572185			11.8	3.57549	1.00503	96	1.37757	20.5	6.1755	1.02041	273	1.78275
156	2.704	1.18906	64	0.84	145	3.66039	1.52672	34	0.305118			52.9	2.83586	1.05152	89	1.3312	27.7	3.66983	1.00402	213	1.21624
87.1	3.022	1.38889	71	0.76	52.3	3.68586	1.20919	15	0.685055			33.4	4.78775	1.00705	394	2.93548	50.1	3.96039	1.12486	294	2.95589
66.6	2.843	1.10132	65	1.23	76.1	3.31039	1.02564	25	0.90829			18.8	4.84153	1.00503	137	1.41404	53	4.05379	1.05042	101	1.24168
69.9	3.433	1.01215	117	1.21	82.8	2.92737	1.66389	13	0.222211			38.3	4.15568	1.05374	107	0.807008	28.9	4.51889	1.02145	199	1.68594
94.3	2.639	1.65017	60	0.95	152	3.49435	1.07991	44	1.26872			46.5	3.82171	1.13766	73	0.646259	19.1	6.50474	1.002	149	1.81925
89.2	3.243	1.09051	88	1.06	70.5	3.04058	1.05708	20	0.310329			22.5	6.40097	1.00806	282	1.7448	19.4	5.55191	1.00301	312	2.35383
139	3.975	1.08578	129	1.48	100	3.19152	1.07643	29	0.583426			21.4	4.25851	1.02145	162	0.853086	26.3	6.21984	1.00503	373	2.79735
157	3.503	1.27551	85	1.05	67.5	3.62549	1.06952	21	0.391733			35.8	4.33209	1.05374	53	0.37345	21.6	4.97927	1.001	225	2.26518
51.2	3.569	1.02564	156	1.26	146	2.9868	1.14417	14	0.365968			19.7	4.66511	1.00402	93	0.578949	25.5	4.58021	1.002	114	1.56372
51.4	2.688	1.12613	60	1.02	107	3.55284	1.52905	17	0.18467			33.6	3.68964	1.01937	106	0.767944	23.4	4.01605	1.00301	124	1.1444
54.1	2.856	1.06496	44	0.92	111	4.22643	1.04493	63	0.744148			30.1	4.87926	1.01729	107	0.736614	32.1	4.56606	1.01112	216	1.59513
92.3	3.661	1.17371	163	1.64	119	3.52454	1.14417	36	0.766193			21.3	4.87926	1.001	135	1.1007	20.6	6.36323	1.03734	44	0.54995
88.4	3.054	1.1655	89	1.36	137	3.33492	1.3986	14	0.438156			18.4	4.40473	1.02987	58	0.18859	32.7	4.96323	1.10132	29	0.370188
48.6	2.936	1.07875	82	1.22	129	3.13775	1.2987	42	0.26088			14.7	4.45002	1.00604	64	0.578033	24	5.47927	1.0101	90	0.975391
96.2	3.095	1.25	156	1.88	122	3.14624	1.14417	20	0.458227			48.6	2.81133	1.11732	31	0.301308	54.4	5.59342	1.02564	241	2.22398
124	3.667	1.18343	185	1.18	167	3.17265	1.49925	37	0.441559			78.1	4.28021	1.03093	110	0.534153	24.9	5.017	1.01317	118	1.57339
79	3.096	1.40449	120	1.22	159	4.24624	1.05708	57	0.408119			35.5	3.91983	1.00806	46	0.456245	62.8	5.68398	1.13122	118	1.55542
89	2.905	1.28041	43	0.46	122	4.68775	1.19474	157	0.353651			25.6	3.87171	1.00503	109	0.844514	41.1	4.3887	1.11607	92	1.22875
75.1	3.028	1.05374	114	0.85	128	3.63681	1.17371	77	0.534485			15.3	3.82832	1.00301	19	0.207532	27.9	8.71324	1.0142	242	2.37745
159	3.221	1.49254	134	1.3	122	3.01605	1.55521	82	9.05498			24.9	5.66889	1.002	117	0.476539	27.9	5.96606	1.01523	159	1.48517
94	2.775	1.24224	61	1.16	69.2	3.28115	1.63399	33	0.293965			35.6	6.47267	1.00806	144	0.740128	12.3	5.26983	1.001	167	1.37344
75.9	2.872	1.08342	100	1.25	116	3.4802	1.11483	35	0.0191437			11.1	3.84907	1	41	0.544359	29.5	5.38681	1.02459	246	2.98217
73.5	2.814	1.23762	36	0.33	135	3.97454	1.29366	24	0.311668			22.5	4.17077	1.00301	41	0.304254	22.8	4.31794	1.0101	104	1.26487
42.1	2.997	1.09409	99	1.38	116	2.94907	1.41844	152	0.434659			29.3	3.84624	1.00604	15	0.080328	18.1	6.21606	1.00604	155	1.3373
91.2	3.971	1.7331	164	1.43	111	3.35662	1.13766	172	0.697353			19.1	3.17643	1.02881	54	0.553511	15.1	5.06417	1.01833	82	0.778896
126	4.08115	1.57233	34	0.489254	91.5	3.28964	2.61097	73	0.201674			22.7	5.99625	1.02145	63	0.283401	27.3	6.45852	1.001	157	1.19254
169	3.23303	2.6455	28	0.408747	108	3.30473	1.8797	15	0.131466			49.6	3.48681	1.002	21	0.131184	29.6	5.69531	1.02249	227	1.97873
116	3.00001	1.0661	25	0.178842	91.8	3.17454	1.11359	109	0.478999			15.9	3.38586	1.01626	73	0.412396	38.4	5.14436	1.01112	243	2.22725
15.5	3.13775	1.00705	17	0.104423	238	3.63964	1.36799	50	0.619606			26.8	4.44058	1.00402	87	0.548919	23.2	4.78587	1.00402	82	0.96636
120	3.14247	1.34953	24	0.361186	192	3.4736	1.23457	56	0.118518			57.8	4.04624	1.13122	58	0.674751	81.8	3.56322	1.03199	75	0.704081
127	3.6736	1.12994	44	0.403615	106	3.39152	1.18906	18	0.300173			22.1	3.65096	1.00908	50	0.224974	15.1	4.45756	1.001	88	0.541747
99.5	2.55001	1.27226	7	0.115351	156	3.00662	1.67504	69	0.580712			11.5	3.50473	1.001	45	0.367679	23.8	3.32549	1.02987	91	0.619775
94.5	3.22643	1.20048	32	0.229422	152	3.47737	1.40449	106	0.455424			26.6	5.15191	1.01937	58	0.3664	19	4.01417	1.002	75	0.462416
144	2.88114	1.20192	14	0.0846803	221	3.6236	1.34228	66	0.44744			83.6	4.34436	1.07066	124	0.797644	95.7	3.84247	1.04167	52	0.700132
158	3.1019	1.9305	19	0.135579	94	3.19152	1.26263	32	0.308301			22.4	3.74152	1.49925	23	0.138196	10.1	4.05379	1.001	13	0.0865073
94.5	4.55568	1.10988	22	0.402341	137	3.43398	1.08814	49	0.678557			75.5	4.04813	1.65837	63	0.480715	23.7	4.11511	1.01833	111	0.736035
68.7	3.34624	1.06724	90	0.815708	185	4.54719	1.54083	234	0.863618			104	3.52737	1.02775	30	0.352633	22.7	4.8104	1.00301	89	0.589966
69.5	3.70945	1.06496	10	0.153963	145	3.29341	1.23762	98	0.447109			42.7	3.87549	1.02354	54	0.401386	15.4	4.35002	1.001	178	1.22544
68.7	3.83209	1.15075	67	0.478704	104	2.81322	1.27714	33	0.3115			49.9	3.59718	1.10619	39	0.486598	26	4.03681	1.02354	103	1.13438
68.6	3.38398	1.25786	23	0.0498077	58.5	2.91228	1.20192	31	0.259959			20.8	3.42454	1.0142	51	0.297618	9.94	4.77172	1.001	128	0.756033
59.8	4.20096	1.06157	32	0.0751661	111	3.68775	1.2547	127	0.846006			53.5	3.34247	1.02249	43	0.771212	18.5	3.68964	1.001	84	0.822967
62	3.21322	1.19332	14	0.162378	46	4.12266	1.05374	20	0.0811241			53.5	4.82549	1.01523	73	0.400434	15.4	4.30379	1.00705	59	0.373275
85.8	3.13303	1.14548	12	0.16429	73.6	2.71888	1.17925	41	0.299558			18.6	4.09058	1.00402	111	0.811543	19.8	4.16134	1.001	76	0.801442
105	3.84907	1.17509	15	0.117066	72.8	2.91133	1.32275	72	0.401105			38.6	3.94153	1.01215	63	0.644354	15	3.80473	1.01937	47	0.486239
126	3.88209	1.18624	37	0.243112	102	3.07171	1.0977	5	0.137703			25.4	3.72832	1.00705	86	0.64206	24.5	3.91983	1.03199	116	0.921819
62.7	3.13209	1.21359	40	0.265243	70.8	3.55001	1.15473	118	1.18206			27.6	3.66983	1.01937	98	0.384822	16.9	4.88209	1.00503	109	0.719265
176	4.25851	3.63636	82	0.554475	94.3	2.99341	1.2547	22	0.14847			36.6	4.0387	1.00402	125	0.873856	50.4	3.24152	1.0101	22	0.290038
74	3.93492	1.32979	15	0.139348	165	3.24435	1.07759	22	0.243549			16.2	4.56889	1.00705	57	0.423158	26.2	3.14624	1.001	29	0.611723
77.7	2.7368	2.09205	8	0.205648	39.3	3.01982	1.02881	4	0.132794			9.52	4.63964	1.001	50	0.0329288	42.4	3.02265	1.05932	23	0.115745
95.1	3.12643	1.55521	19	0.0882862	107	4.11134	1.02775	55	0.656942			15.8	3.47077	1.01112	72	0.793014	22.5	3.0953	1.01729	30	0.503452
36.8	2.85567	1.00908	14	0.283566	111	2.72737	1.19048	15	0.199568			20.9	0.470568	1.001	56	0.39134	15	3.95096	1.00705	80	0.35485
45.7	4.16794	1.03306	57	0.225884	70.8	3.39247	1.92678	10	0.272193			12.9	3.59247	1.002	52	0.465708	7.06	3.81794	1	37	0.431177
104	4.75096	1.48588	21	0.266344	159	3.3802	1.7094	30	0.27333			28.3	4.02643	1.01112	68	0.625283	33.6	4.34719	1.00301	165	1.17709
55.6	2.8302	1.02564	38	0.430509	37.4	2.54435	1.02987	16	0.452364			14.4	2.78303	1.00402	64	0.70905	21.4	3.38303	1.00402	114	1.23874
90.3	3.27077	1.07991	28	0.308777	119	3.3953	2.06612	95	0.759465			36.8	2.85662	1.01937	39	0.222023	38.2	3.7302	1.00503	62	0.523951
85.4	4.03587	1.72414	23	0.378409	179	3.1736	1.17096	34	0.539538			18.4	3.82454	1.01626	74	0.923948	27.8	5.38964	1.02669	159	1.09005
42.2	3.83492	1.73611	28	0.266824	28.5	2.49907	1.01215	25	0.392251			78.4	3.17077	1.12994	35	0.253679	21	3.27832	1.02145	14	0.138202
130	4.06888	1.07991	58	0.454068	122	2.68869	1.2547	22	0.361709			9.54	3.70945	1	77	0.59235	16.5	3.31982	1.01112	59	0.801759
76.8	3.31322	1.1534	23	0.499006	108	3.0085	1.06724	62	0.777812			17.7	3.02454	1.002	80	0.581699	24	4.51228	1.02669	132	0.811232
183	3.25567	1.05708	21	0.20361	99.5	3.03303	1.07643	12	0.113483			33.1	3.57454	1.04493	36	0.295808	10.4	4.41606	1.001	61	0.361175
112	2.6085	1.07991	5	0.236113	38.4	3.39435	1.02041	56	0.819137			35.1	2.95945	1.02459	35	0.412214	179	4.15473	1.17509	163	1.1284
57.2	3.65756	1.00301	24	0.105822	88.6	2.72737	1.31234	34	0.623332			31.3	4.29058	1.00301	132	0.71277	38.6	3.49907	1.00301	149	1.12527
18.7	3.64907	1.0142	50	0.299848	76.7	2.67171	1.46843	19	0.30395			20.4	3.20662	1.02564	54	0.500093	13.4	4.66983	1.00503	76	0.947785
83.8	2.76888	1.0395	5	0.200932	117	2.91133	1.13379	17	0.366437			23.1	2.74058	1.00301	38	0.830448	7.84	4.47172	1	159	0.765789
106	3.45756	1.16009	39	0.505047	88.8	3.57549	1.05597	56	0.732401			50	4.85757	1.00908	193	1.25077	26.9	4.07549	1.01523	104	1.02498
124	2.56699	1.08342	8	0.0539644	49.4	3.24341	1.13895	172	1.60096			21.8	2.96228	1.00806	38	0.767542	26.1	3.70851	1.00908	185	0.770234
119	3.08114	1.9802	46	0.462873	76.1	3.70662	1.04384	49	0.897362			11.2	3.87454	1.00402	54	0.568967	30.1	3.29152	1.03199	78	0.562128
78.2	3.44435	1.11857	9	0.176063	93.3	2.6868	1.17371	56	0.757111			18.8	3.07077	1.03199	53	0.477836	18.2	2.90945	1.00402	72	0.696559
89.1	2.94152	1.09051	52	0.378397	150	3.33964	1.10865	162	2.25722			22.3	2.7802	1.00806	34	0.159045
72.4	3.63492	1.13766	27	0.330826	58.7	3.22831	1.16279	114	1.61818			91.8	2.91416	1.34048	12	0.3294
185	3.04813	1.221	20	0.0987192	89.7	2.7519	1.41643	96	1.34078			29.9	4.01039	1.11732	122	1.17154
90.6	2.80473	1.16144	21	0.285425	222	3.78964	1.45773	122	1.6111			83.4	3.60945	1.31579	254	2.41238
156	3.27454	1.23916	50	0.331681	102	3.2236	1.49254	126	1.83497			11	4.95002	1	349	2.30287
96.5	3.01228	1.14417	41	0.519525	111	2.5868	1.17925	87	1.79989			12.6	3.70379	1.01523	143	1.14346
121	2.54907	1.01626	2	0.0314775	121	3.24341	1.13636	73	0.977247			27.6	2.89246	1.00806	116	1.42538
32.3	2.75567	1.08814	50	0.302335	54	3.36982	1.13895	182	2.26551			14.8	3.11982	1.01215	42	0.0567449
104	4.00945	1.2837	43	0.329833	78.3	2.74624	1.51286	41	0.803474			57.6	4.45285	1.00301	170	1.54656
100	2.52265	1.0846	18	0.207486	88	3.48492	1.32275	105	1.18884			41.5	5.03493	1.03306	356	2.71017
153	3.07737	1.15875	16	0.180024	112	5.17078	1.10375	65	1.40285			71.7	3.78115	1.08108	282	2.08892
135	3.30473	1.36612	36	0.301614	146	2.92643	1.21507	86	1.0728			13.8	3.09624	1.00301	112	0.877253
88.1	3.1736	1.10132	30	0.275604	61.4	3.48964	1.08696	100	1.23885			22.6	4.43681	1.01937	274	2.26756
178	3.46888	4.29185	30	0.30535	113	3.14247	1.13895	77	1.26461			15.4	4.03681	1.001	183	1.41828
55.3	2.7585	1.12486	21	0.342694	54.1	2.8802	1.07066	71	1.04534			29.9	2.97831	1.03627	67	0.851381
91.5	3.16322	1.95695	28	0.207509	85.8	2.82548	1.24844	33	0.324355			17.5	3.05567	1.00604	41	0.334868
79.3	3.28681	1.49477	34	0.384677	61.4	3.18964	1.20773	110	2.02271			17.1	4.64908	1.001	128	1.25613
84	3.18681	1.10132	20	0.355384	131	3.41794	1.52905	102	1.24232			29.6	4.25851	1.0101	235	1.89256
20.6	2.99624	1.00908	12	0.0832018	95	3.07831	1.15875	106	0.917571			7.49	6.56512	1.00301	161	0.614456
83.7	3.96794	1.07181	170	1.03492	97.1	3.61322	1.31579	142	1.76993			38.9	3.62454	1.01833	136	1.057
57.4	3.92926	1.48148	38	0.591007	65.7	3.35096	1.22549	132	1.34077			29.4	4.10662	1.01523	43	0.421701
42	3.22171	1.02459	20	0.26119	38.7	2.70001	1.00806	10	0.124819			14.4	3.51417	1.00402	166	1.33639
212	3.55756	1.0661	54	0.581216	81.4	3.15096	1.14155	29	0.500411			51.7	4.73775	1.00301	338	2.01864
138	3.71888	2.04499	26	0.586706	147	3.0236	1.23153	15	0.221062			58	2.89624	1.01937	170	1.8353
110	3.32265	1.03734	12	0.174898	66.1	2.69341	1.08578	4	0.0803515			19.8	2.77454	1.03734	65	0.412194
82.6	3.49058	1.79211	20	0.272893	176	3.09341	1.0661	31	0.377216			33	3.08303	1.01112	68	0.642036
67.3	3.65001	1.0917	20	0.334362	158	2.81322	2.30947	3	0.201464			45.8	3.30945	1.07181	126	1.41126
75	3.20284	1.14679	27	0.416051	88.1	3.07077	1.18906	31	0.368899			34.4	2.9802	1.01317	53	0.573507
95.9	3.38775	1.06383	90	1.18531	70.3	4.07266	1.53374	41	0.278218			26.9	3.36794	1.00402	61	0.663944
55.2	4.22643	1.05597	62	1.56649	23.8	6.01606	1.00301	350	0.626463			31.2	3.7019	1.02459	133	0.989618
123	4.28964	1.10742	88	1.22687	72.4	3.00662	1.40253	28	0.177695			29.5	4.49907	1.002	134	1.21563
127	3.36322	1.49031	132	1.30477	140	3.77926	1.12108	43	0.199003			28.1	2.98963	1.03627	140	1.26614
77.9	3.65945	1.06383	153	1.86226	152	3.06416	1.18483	4	0.102217			42.2	3.44341	1.00604	35	0.400478
68.3	3.41039	1.1236	27	0.465871	144	2.71039	1.36426	7	0.188359
78.2	4.17832	1.56006	159	1.33686	95.6	2.71982	1.28205	7	0.0937048
193	4.28775	1.81488	173	1.17043	37	3.00379	1.02564	27	0.419432
99.8	3.17643	1.2285	55	0.48753	151	3.9302	1.84502	57	0.310424
109	2.96039	1.39665	20	0.565969	85.8	2.47359	1.06383	6	0.131474
72	3.72926	1.25313	197	2.21989	38.9	3.12643	1.0846	32	0.394792
121	3.51605	1.21654	115	1.65637	127	2.53114	1.18906	10	0.223001
82.1	3.42737	1.11111	74	0.842529	93.4	2.55756	1.32979	11	0.0616404
101	3.42549	1.287	52	0.706507	103	2.69624	1.52439	12	0.165408
117	3.00001	1.10988	40	0.646903	134	3.03303	1.07759	23	0.299524
60	3.35379	2.58398	56	0.851646	123	3.30001	1.04932	42	0.480525
101	3.15001	1.90476	37	0.565203	102	3.48209	1.34953	75	0.524907
198	3.64718	2.63852	42	0.571569	148	3.14718	1.443	27	0.209503
113	2.98869	1.06496	39	0.401316	121	2.74058	1.3245	49	0.436124
66.6	3.26511	1.07759	57	0.617332	106	2.76511	1.26263	44	0.586082
99.6	3.16416	1.44509	67	0.724704	37.5	2.5802	1.02987	14	0.149214
104	3.50945	1.07991	146	1.2224	46.3	2.8868	1.17647	18	0.245519
96.5	3.66511	1.0395	147	1.13698	94.1	2.93209	1.10497	28	0.290631
128	3.60473	1.15607	35	0.536018	136	3.00473	1.11111	30	0.28955
147	3.34907	1.11982	40	0.6535	24.9	4.27266	1.04275	116	0.479139
92.5	3.9236	1.0989	34	0.742391	148	2.76511	1.55279	8	0.709192
116	2.62171	1.16009	59	0.732511	93.9	3.56228	1.06724	14	0.0572204
44.2	3.81417	1.11235	375	1.67377	94.2	2.69435	1.11111	23	0.341
76.5	3.44152	1.11359	65	0.805804	109	2.7236	1.18203	40	0.494956
64.5	3.17454	1.13766	91	1.46917	108	3.05567	1.1236	52	0.620487
74.1	3.1085	1.20482	71	0.961273	173	3.30567	1.93798	17	0.164784
79.6	3.52171	1.3089	98	0.73704	146	2.91416	1.10375	32	0.299461
83.7	3.87549	1.38504	2	0.181125	190	2.82831	1.33156	35	0.396252
135	3.73869	1.19474	36	0.650974	49.5	3.14813	1.0627	45	0.553826
106	3.62737	1.40449	26	0.362868	139	3.9802	1.31406	125	0.780431
200	3.85285	1.49254	64	0.910066	77.6	2.39718	1.06838	25	0.250926
133	3.64718	1.3459	119	0.735693	151	2.99246	1.43267	47	0.65152
113	4.12171	1.09529	52	0.54686	82.5	2.52171	1.12108	26	0.330326
26.8	4.10662	1.00402	89	0.515649	74.5	2.97548	1.00908	29	0.270235
59.3	3.59718	1.03413	24	0.61647	117	4.16888	1.11732	96	0.677584
91.9	3.92077	1.12486	39	0.466486	113	2.50284	1.27065	23	0.30991
92.6	4.14247	1.321	47	0.652185	133	2.71039	2	38	0.480216
65.3	3.80379	1.09051	28	0.343802	122	2.86605	1.65563	59	0.348173
134	3.39247	1.19332	26	0.200743	82.9	3.07265	1.00604	38	0.197681
135	4.26794	1.38504	70	0.71987	108	2.81228	1.23457	20	0.307647
95.2	3.87077	1.6835	29	0.330917	157	3.59247	1.74216	71	0.555329
170	3.70096	2.11416	101	0.851669	79	2.80945	1.03627	57	0.584292
82.2	3.44152	1.1236	15	0.205832	110	3.0368	2.1978	19	0.277803
133	3.36605	2.40964	24	0.205781	139	2.86982	2.5	18	0.217177
115	3.47549	1.48809	59	0.756922	127	3.23586	2.3753	18	0.410289
72.1	3.0368	1.15875	60	0.844308	74.7	3.66983	1.01729	282	2.25875
79.4	2.94529	1.51515	82	0.781851	116	2.96605	1.64204	39	0.424456
95.4	3.15001	1.46628	82	0.880626	94.1	3.27737	1.22699	30	0.335459
212	3.68209	1.15875	115	0.862633	83.2	3.02265	1.05042	74	1.11664
33.6	2.89529	1.00503	17	0.174796	167	3.79907	1.14942	59	0.649606
57.5	3.73869	1.39276	130	1.22827	124	2.71605	1.05708	12	0.146365
28.1	2.80473	1.0395	34	0.609275	98.5	2.87454	1.26263	40	0.557649
121	3.18869	1.07643	19	0.431016	95.4	3.21416	1.27714	33	0.385593
115	3.11133	1.33156	76	1.3933	28.7	2.72171	1.01937	34	0.804856
45.9	3.35473	1.23457	84	0.885067	46.3	2.78492	1.02041	2	0.0913879
138	3.96039	1.41443	178	1.8135	122	3.55567	1.16959	34	0.467406
118	3.16982	1.20482	56	0.694346	144	3.17926	1.0929	42	0.786354
129	3.0953	1.06952	128	1.26257	115	3.22077	1.95695	27	0.390336
198	3.14813	1.06496	79	0.751081	127	2.91982	1.3587	35	0.760652
78.1	3.28209	1.15473	165	1.27039	123	2.85567	1.22699	25	0.35022
115	2.66605	1.3369	29	0.277584	76.1	2.76511	1.07875	19	0.395244
46.7	3.44907	1.11359	92	0.691745	123	3.59152	2.57069	26	0.521194
157	2.52831	1.14811	43	0.483251	84.4	2.97265	1.14811	37	0.536327
148	4.41323	1.82149	79	0.717705	112	3.01322	1.0929	10	0.0882963
86.1	2.53397	1.10497	25	0.247291	60.5	2.67643	1.73913	21	0.544136
119	2.8802	1.44718	10	0.133536	105	3.08209	1.19617	33	0.694423
144	4.51889	1.3986	173	1.16769	84.2	3.05756	1.14679	129	1.46879
64.8	2.75095	1.08108	32	0.444907	179	3.38964	1.52207	77	1.21607
165	3.06416	1.61812	35	0.296987	67.2	3.46322	1.20919	52	0.529957
27.7	2.80945	1.11111	13	0.256992	70.1	3.35756	1.52905	20	0.441906
181	3.27171	1.0977	31	0.482	111	3.23964	1.14548	36	0.581918
177	3.21982	1.30208	21	0.435287	83.6	3.31322	1.03842	77	1.05665
170	3.55662	1.56006	42	0.403991	77.7	2.70378	1.07875	36	0.397919
173	3.52737	1.15875	74	0.61123	142	3.51039	1.43472	184	1.33747
128	3.27171	1.41443	12	0.250075	77.6	3.46133	1.11732	32	0.573035
59.7	2.77265	1.14025	9	0.199754	117	3.01605	1.08342	53	0.80053
72.9	2.81039	1.10011	15	0.131473	150	3.23398	1.18906	112	0.981507
102	2.97454	1.26263	12	0.167673	211	3.61134	1.42857	146	1.4315
78.8	3.30096	1.12486	11	0.140816	106	2.82926	1.20627	41	0.444479
95.1	3.31133	1.75439	59	0.530486	86.6	2.92548	1.65837	46	0.802115
57.9	2.61605	1.03306	5	0.0991939	93.5	2.96133	1.5456	96	1.3694
154	3.09718	1.5456	13	0.217372	68.6	2.73492	1.11235	103	1.76418
112	2.55284	1.49701	5	0.0078906	189	3.27548	2.0284	82	0.756726
120	3.35662	1.61031	53	0.555233	113	3.13303	1.46199	42	0.617397
48.8	2.56888	1.05932	15	0.0408845	103	3.13964	1.44718	71	1.04987
48.6	2.94813	1.09051	22	0.244857	82.6	2.62548	1.5873	25	0.475686
53.9	2.55378	1.0352	34	0.367466	185	3.31322	1.57978	67	0.823058
69.4	2.94529	1.04275	23	0.177164	90.4	2.8368	1.70649	60	1.05525
112	3.25284	1.71821	11	0.15886	115	2.81228	1.3986	69	1.17578
120	3.57171	1.45985	29	0.399632	82.1	3.14058	1.26263	30	0.47934
78.2	3.82832	1.13636	26	0.327162	80.5	3.33492	1.65289	41	0.634533
144	4.14624	1.48148	56	0.353001	86.3	2.84341	1.3587	58	1.12141
88.6	2.89907	1.24224	11	0.129878	120	4.46794	1.57233	71	0.752495
120	3.15001	1.16009	44	0.354683	35.2	3.40379	1.11235	32	0.450448
108	3.49247	1.78253	48	0.349375	150	4.60662	1.26263	122	0.699493
122	2.77171	1.52672	15	0.0581265	75.6	3.59813	1.57233	36	0.65493
115	2.95284	1.29032	19	0.275931	99.2	4.14058	1.60256	67	0.892975
100	3.35473	1.16144	24	0.275511	89.7	3.21605	1.15741	37	0.804379
46.5	2.52926	1.03413	8	0.0797633	149	3.73775	1.60514	84	0.540172
96.7	2.89058	1.15075	13	0.161375	170	3.83681	1.24688	99	1.15013
95	2.81133	1.33511	18	0.263657	74	3.31982	1.37363	98	0.876647
40.4	5.07549	1.14942	69	0.687249	134	3.48681	1.16144	15	0.516651
32.6	4.0302	1.06045	13	0.0193056	82	3.66511	1.88679	42	0.479188
139	3.18681	2.62467	58	0.393569	144	3.68869	1.17096	49	1.13304
23	2.87831	1.15207	17	0.338528	125	3.49907	1.23153	33	0.82766
140	3.11794	1.12867	39	0.344052	129	3.94907	1.07759	64	1.67934
40.1	2.82926	1.001	33	0.555308	95.4	3.78681	1.53139	84	0.77071
139	3.13586	1.15075	25	0.286696	99.5	3.19718	1.31406	121	1.24743
110	2.67077	1.21654	22	0.343618	104	3.33303	1.18343	36	0.79433
101	3.42643	1.06724	33	0.389328	34.4	2.93775	1.02145	22	0.29124
42.2	2.91699	1.10254	6	0.119637	122	3.66228	1.04493	90	1.45758
110	2.8519	1.4245	10	0.136257	117	4.24813	1.01626	155	0.567363
157	3.11605	1.58983	16	0.170654	107	3.81983	1.07759	67	0.901331
152	3.66417	1.1534	56	0.670987	134	4.64058	1.40449	275	2.15806
40.1	2.93303	1.03413	24	0.348769	103	3.56794	1.11111	69	0.801075
192	3.17831	1.18906	36	0.199407	144	3.16322	1.0917	49	0.617279
112	3.68964	1.04932	56	0.435734	65.2	2.97265	1.33511	30	0.474763
145	3.13492	2.78552	45	0.442728	87.9	3.09058	1.10254	56	1.02022
87.9	2.71794	2.25734	9	0.191776	55.3	5.99153	1.02249	217	0.948826
174	3.57266	1.23305	117	0.982721	88.8	3.60756	1.5873	47	1.05116
118	2.95096	1.79856	7	0.175492	173	3.81888	1.10497	24	0.455633
68.7	3.41511	1.0101	39	0.370671	66	3.33303	1.15075	12	0.142007
49.2	2.99624	1.01317	29	0.365602	96.9	3.58115	1.36426	21	0.402098
179	3.2236	1.0929	22	0.229871	127	3.89058	1.24688	53	0.525228
150	3.08397	1.11607	23	0.553673	134	4.55945	1.46199	32	0.992393
72.7	3.09718	1.09529	46	0.416832	81.8	3.43775	1.10497	23	0.255658
85.8	2.86888	1.1236	12	0.160345	135	3.89247	1.94552	92	0.724215
94.3	2.57454	1.10011	21	0.206086	106	3.43775	1.22249	13	0.357364
136	3.0302	1.51057	70	0.526022	52.4	4.64908	1.19761	46	0.577374
44.9	2.52076	1.12867	15	0.172903	164	3.84813	1.38122	34	0.44863
118	3.41605	1.37552	20	0.222158	114	5.50946	1.25786	15	0.247699
68.2	2.93869	1.17233	28	0.609161	70.7	5.20757	1.19617	17	0.418583
76.8	2.69058	1.11235	17	0.216277	157	4.84719	1.19904	73	1.2664
202	3.13492	1.19904	21	0.253703	86.4	4.40002	1.08342	49	1.16664
164	3.12077	1.30378	50	0.534209	104	5.42361	1.13766	226	1.22066
88.2	2.80473	1.02459	22	0.166005	220	4.33492	1.26422	124	0.961688
81.5	3.11039	1.0661	13	0.180437	74.3	3.83681	1.10988	72	0.96004
82.5	2.68963	1.0661	13	0.136349	82.7	3.58115	1.07066	93	1.23126
44.1	3.40096	1.11732	96	0.878201	129	5.13964	1.3624	69	1.04675
102	2.81228	1.08342	56	0.47383	76	4.65096	1.16009	121	1.63374
85.3	3.50096	1.6129	76	0.71281	143	3.46322	1.08342	49	1.19008
113	2.7019	1.62866	14	0.202166	117	4.16039	1.45138	163	1.37568
132	3.44058	2.66667	72	0.358562	104	4.21134	1.43472	66	1.03635
87.3	3.17737	1.25945	21	0.337052	190	4.72077	1.40056	74	0.752511
118	2.56982	1.07643	29	0.633788	65.7	4.19153	1.06952	77	0.883733
138	2.76794	1.07411	13	0.154327	128	3.61605	1.04602	57	0.698017
129	3.17926	1.04712	35	0.545813	64.8	6.50852	1.08933	43	0.758314
137	2.8302	1.28866	29	0.374604	95.7	4.59719	1.07296	46	0.574455
59.3	2.48869	1.95695	15	0.328381	78.5	3.94907	1.16144	54	0.519167
96.2	3.29341	1.23916	12	0.29336	85.8	3.31511	1.33869	52	0.749362
111	2.73114	2.33645	22	0.298332	98.8	3.16982	1.34228	41	0.56251
75.5	2.72737	1.3245	37	0.458794	98	2.86228	1.22699	50	0.645895
160	2.92737	1.28535	36	0.353159	157	3.06699	1.321	51	1.08523
100	2.30284	1.33511	36	0.411899	180	2.82548	1.13636	110	1.17179
105	2.62831	1.04602	21	0.217996	101	2.83963	1.06838	93	1.33248
106	3.0019	1.26422	42	0.403782	76.6	2.66511	1.12613	53	0.334248
25.1	2.84812	1.00705	34	0.679619	196	3.25473	1.43885	80	1.03228
94.3	2.87077	1.34048	12	0.256767	157	3.14152	1.1534	16	0.196803
119	2.98586	1.28866	39	0.398221	16.6	3.16699	1.00402	55	0.506851
122	2.8868	1.0627	47	0.620335	121	2.78492	1.67785	73	0.490592
82	3.18586	1.74825	37	0.456479	34.5	2.75567	1.02249	62	0.727422
56.3	2.76888	1.33511	30	0.474185	125	3.26982	1.06952	109	0.928396
87.4	2.76511	1.11857	7	0.210838	195	3.10096	1.11857	49	0.774271
84.5	2.54435	1.63666	74	0.935783	117	2.88492	1.30039	37	0.884865
75.1	3.06228	1.42247	84	1.22115	115	3.28115	1.06157	79	0.534991
84.3	2.66699	1.25945	63	0.892075	101	2.94341	1.91571	34	0.797055
98.4	3.59247	1.33511	187	2.09708	167	3.03775	1.30548	40	0.553252
125	2.5151	1.24533	105	1.19139	71.9	2.93963	1.18483	155	1.16267
41.7	2.71982	1.11732	191	1.86241	79.8	2.76322	1.00908	10	0.131197
102	3.08869	1.00806	133	1.0287	68.7	2.6802	1.15607	20	0.34487
83.3	2.48775	1.56986	175	1.80003	72.8	2.67926	1.04058	54	0.478056
141	3.40379	1.7762	114	0.889712	152	2.93586	2.29358	72	0.66224
159	3.11133	1.08342	69	0.837766	126	2.96982	1.08225	10	0.16039
81.4	2.74435	1.26904	73	1.01218	157	2.8519	1.22399	39	0.426194
133	2.68209	1.19761	78	0.802436	146	3.24435	1.44092	84	0.687992
122	4.03775	1.41844	15	0.406872	157	3.48775	1.17371	37	0.545844
95.2	4.08681	1.06724	309	2.33924	154	2.69907	1.24378	35	0.348036
74.6	2.93492	1.32979	72	0.761431	71.5	2.7019	1.10011	28	0.487911
142	3.43681	3.37838	259	2.27416	118	3.16511	1.39665	17	0.156466
88.1	3.81511	1.23609	102	0.894416	98.1	2.67737	1.0977	24	0.308843
81.3	2.9585	1.38122	69	0.482668	77.9	2.67171	1.16959	14	0.375175
110	2.66039	1.10497	15	0.286284	218	3.56039	1.29366	70	0.397948
170	3.03397	1.29199	138	1.01266	240	3.6236	1.21654	68	0.557719
86.8	2.36699	1.09529	99	0.855783	45	3.0085	1.03842	55	0.58592
120	2.83586	1.07875	19	0.569311	134	3.26039	1.3245	13	0.40887
47.1	3.29341	1.14025	25	0.436934	80.2	2.50944	1.16279	9	0.119322
85.9	2.64624	1.38122	62	0.841501	57.1	3.05945	1.03199	26	0.395514
73.2	4.53964	1.27877	184	1.64655	114	2.90379	1.9084	93	0.615918
57	2.95284	1.03306	157	1.48262	88.8	3.33775	1.18765	58	0.857561
50.2	3.22737	1.01937	32	0.297183	142	3.33775	1.45773	57	0.643247
61	2.77831	1.02354	44	0.336215	128	3.24435	1.31062	33	0.642399
114	2.71133	1.14679	74	0.48106	60.5	4.00096	1.12994	108	0.78556
62.9	2.57548	1.07527	65	0.556838	100	2.90473	1.14548	24	0.502853
140	3.19813	1.25313	51	0.474806	81.8	2.73209	1.04493	59	0.641809
53.6	3.00001	1.35135	58	0.574447	121	3.16228	1.05042	91	0.936083
32	2.58303	1.01215	45	0.480153	139	2.89341	1.33333	43	0.701609
131	3.49341	1.62075	50	0.690017	133	3.36039	1.18624	66	0.693734
48.3	2.49435	1.23001	15	0.204854	86	2.50661	1.74825	19	0.348737
109	2.66416	1.15075	25	0.25985	93.3	3.01511	1.08225	43	0.715138
42.5	3.15096	1.02041	11	0.0376454	144	2.9019	1.76056	49	0.759395
68.2	2.72171	1.05042	27	0.322783	81.7	2.60944	1.06157	36	0.372619
66	2.9953	1.05485	41	0.363477	75	3.0585	1.06383	19	0.377255
97	2.74812	1.5456	66	0.800432	146	3.43869	2.32558	42	0.434216
131	2.69246	1.08814	37	0.675556	116	3.41888	1.43267	64	0.629809
159	3.17171	1.11235	81	0.966815	85.2	3.41888	1.72117	57	0.897059
70.7	3.5802	1.04275	39	0.451992	80.7	3.12454	1.287	52	0.649169
77.7	3.34813	1.40845	70	0.642549	124	3.64435	1.28535	48	0.542483
91.9	3.16133	1.02459	44	0.629127	63	2.72077	1.22549	82	0.635875
164	2.80661	1.39665	37	0.594127	35	4.04813	1.0101	25	0.312949
121	2.49435	1.8797	55	0.939214	119	3.52737	2.04918	65	0.754982
97.2	2.74152	2.24215	46	0.560372	92.7	3.55945	1.06496	172	1.66819
					88.5	2.77454	1.03842	30	0.44522
					73.7	2.85378	1.06724	51	0.375473

## Sheet: Supplementary Fig. 12d-f
Pre-convergence capillaries anesthetized												Other tributary vessels anesthetized
Adult Layer 4					Aged Layer 4							Adult Layer 4					Aged Layer 4
Length	Diameter	Tortuosity	RBC flux	Velocity	Length	Diameter	Tortuosity	RBC flux	Velocity			Length	Diameter	Tortuosity	RBC flux	Velocity	Length	Diameter	Tortuosity	RBC flux	Velocity
151	3.057	1.14416	52	0.54	57.3	3.788	1.07181	54	0.6			55.1	4.632	1.02669	160	1.717	29.9	3.981	1.0101	84	0.649
152	3.888	1.71821	56	0.48	103	3.993	1.3947	57	0.27			70.6	3.113	1.14811	68	1.451	44.9	3.467	1.03627	59	0.882
77.6	3.275	1.09051	101	1.4	58.9	3.175	1.16009	37	0.47			80.6	3.475	1.23153	85	0.939	35.2	4.031	1.02041	87	0.595
75.6	3.451	1.04712	98	0.77	101	3.521	1.36054	39	0.42			29.1	4.184	1.002	51	0.516	11.5	5.201	1	158	1.042
172	3.703	1.11483	121	1.19	61.4	3.075	1.05042	38	0.3			32.5	4.466	1.00402	155	1.066	17.9	3.464	1.00604	74	0.34
82.7	3.896	1.91571	70	0.78	75.6	3.231	1.44509	12	0.5			112	4.231	1.03413	58	0.629	36.3	4.025	1.00503	98	0.891
116	3.564	1.17096	89	0.81	68.2	2.89	1.20773	58	0.55			8.6	4.466	1.00402	44	0.487	54.7	4.809	1.002	174	1.353
125	2.93	1.5083	85	0.78	79.7	2.993	1.18765	41	0.34			50.9	4.203	1.00402	218	2.047	11.7	4.54	1.001	92	0.222
52.2	3.052	1.07527	77	1	101	3.229	1.14416	30	0.56			9.6	4.641	1.002	106	0.601	19.4	7.004	1	197	1.313
269	3.443	1.16009	113	1.28	221	3.626	1.61812	69	0.49			38.6	3.636	1.00705	153	1.254	24.4	6.324	1.01112	242	1.718
124	3.554	1.20773	184	1.71	172	3.442	2.5	38	0.52			30.3	4.61	1.00402	167	2.085	38.2	4.705	1.04167	133	0.895
76	2.91	1.06724	23	0.2	76.3	3.07	1.02041	11	0.15			250	5.426	1.35501	90	0.987	23	4.053	1.01112	112	0.817
126	2.991	1.05932	22	0.32	104	2.798	1.23762	26	0.39			44.8	5.511	1.05042	59	0.684	22.9	3.783	1.001	99	0.704
61.1	4.27	1.3986	66	1	130	3.95	1.31234	94	0.79			47.2	6.75	1.26743	141	1.135	28.6	4.723	1.02881	203	1.514
77.1	2.942	1.06383	40	0.46	142	3.583	1.90114	51	0.49			39.9	6.491	1.02775	162	0.952	36	4.879	1.00705	202	1.591
99.4	3.213	1.17233	44	0.6	160	3.332	1.33511	46	0.58			17.6	6.09	1.00301	113	0.623	21.5	5.007	1.00301	198	1.509
63.7	3.464	1.08696	121	0.88	104	3.975	1.20192	86	0.57			116	5.768	1.15741	88	0.675	60	4.962	1.01112	229	1.714
49	3.96	1.1325	128	0.83	116	4.167	2.53807	98	0.65			224	5.477	1.5625	135	0.645	33.7	4.136	1.01112	75	0.642
55.9	2.901	1.03306	41	0.64	81.2	3.182	1.18906	124	0.88			22.9	5.296	1.00402	74	0.384	30.6	4.608	1.01317	147	0.839
51.2	3.503	1.10865	170	2.22	49.9	3.895	1.02987	171	1.25			19.2	5.738	1.00503	62	0.496	11.2	4.594	1.001	167	1.232
110	3.076	2.07469	29	0.57	199	4.205	1.29199	119	0.93			94.6	5.308	1.26582	114	0.641	18.7	4.227	1.00806	177	1.231
87	3.761	1.13507	58	0.98	136	3.559	1.6129	91	0.78			17.2	7.471	1.00301	76	0.452	21.2	3.751	1.00503	112	0.552
161	4.628	1.20919	126	0.55	193	3.584	1.4771	111	0.93			12.6	5.806	1.01112	36	0.366	22.7	3.27	1.02987	33	0.469
91.9	4.251	1.38313	44	0.57	77.9	2.895	1.20919	57	0.74			18	8.93	1	152	0.388	77.3	2.872	1.10865	30	0.475
217	3.295	1.4556	39	0.5	153	3.378	1.3459	62	0.67			31.7	4.806	1.00604	97	0.775	22.7	3.878	1.001	81	0.813
111	3.56	1.19617	67	0.68	171	3.358	1.20919	79	0.77			19	6.377	1.00908	77	0.791	45.3	3.575	1.07066	92	0.775
91.1	4.774	1.11235	70	0.78	205	3.373	1.41044	61	0.59			30.3	10.181	1.002	247	1.162	27.5	4.021	1.00503	125	1.165
76.9	4.711	1.08225	66	0.67	77.3	2.775	1.10865	30	0.47			24.7	7.855	1.01523	130	1.162	47.3	6.185	1.02669	204	1.401
80.4	4.242	1.01317	29	0.27	57.8	2.37	1.0101	26	0.13			53.4	3.659	1.06724	41	0.449	15.8	4.637	1.02354	159	1.319
116	3.35	1.1919	17	0.23	200	3.376	1.39665	45	0.74			20.4	5.848	1.00604	102	0.751	37.6	3.785	1.00908	108	0.734
54.7	4.935	1.25945	50	0.4	81.8	2.883	1.13122	43	0.58			220	6.856	1.40056	167	0.782	21.8	5.033	1.00806	132	0.435
90.1	3.971	1.14025	21	0.14	119	3.009	1.10011	86	0.76			27.8	6.064	1.00301	95	0.609	67	3.689	1.0661	137	1.615
116	4.059	1.07875	38	0.31	119	2.639	1.03627	40	0.4			48	4.899	1.001	62	0.556	52.2	3.352	1.02987	88	1.444
37.6	3.532	1.00705	114	0.56	101	3.795	1.13379	26	0.4			33	5.659	1.04932	54	0.447	25.2	3.874	1.00402	152	0.731
87.9	4.885	1.39082	48	0.23	97.5	2.817	1.33869	9	0.14			16.2	6.839	1.001	57	0.251	21.8	3.63	1.00301	110	0.547
124	3.615	1.38504	38	0.51	152	2.966	1.0661	62	0.76			20.1	8.055	1.01112	173	1.61	49.5	4.76	1.03842	239	1.729
129	4.07	1.15075	38	0.31	118	3.064	1.0352	36	0.14			14.6	9.673	1.00301	153	0.947	36.2	3.915	1.05708	143	1.042
133	4.019	1.61812	38	0.41	102	3.389	1.37931	40	0.48			36.8	6.002	1.01112	167	1.098	58.2	3.627	1.04603	147	1.294
71	3.018	1.02041	35	0.24	95.5	3.407	1.17925	29	0.41			32.9	4.702	1.00604	42	0.415	32.5	3.414	1.00301	158	1.536
76.1	4.578	1.02249	33	0.12	112	3.475	1.27389	51	0.41			39.6	5.931	1.0101	45	0.478	20.4	3.287	1.01833	82	0.799
233	5.574	2.59067	117	0.64	139	3.383	1.56006	62	0.5			15.6	8.695	1.00806	185	0.708	58.1	5.52	1.05152	289	2.239
61.3	5.818	1.22249	64	0.3	120	2.837	1.15741	25	0.35			35.8	5.778	1.03413	108	0.424	18.7	4.165	1.02459	112	1.344
53.9	6.304	1.00604	71	0.46	152	4.053	1.53846	86	1.35			40.1	5.831	1.00705	100	0.505	29.2	5.287	1.0101	266	1.866
152	5.039	1.72117	50	0.35	119	3.837	1.46628	64	0.63			34	5.636	1.01626	82	0.407	13.5	4.092	1.00301	126	0.95
29.9	4.764	1.01833	69	0.45	77.5	3.45	1.07991	77	0.69			22.1	8.139	1.001	86	0.605	27.6	5.147	1.00604	285	2.476
91.6	5.028	1.05597	38	0.37	145	3.475	1.2837	73	0.8			33	5.262	1.02249	44	0.434	57.2	5.394	1.0352	234	1.899
125	4.52	1.25156	37	0.34	54.3	2.776	1.02669	20	0.44			27.2	5.597	1.01833	90	0.821	39.1	4.863	1.00604	219	1.577
107	3.746	1.32979	22	0.43	188	3.463	1.32275	104	0.92			47.7	7.365	1.00402	158	0.856	50.4	5.192	1.02354	283	2.333
225	5.842	1.05932	77	0.74	119	3.103	1.1236	87	0.92			43	4.554	1.01626	101	0.926	23.5	3.906	1.00806	197	1.501
88.3	3.522	1.15473	43	0.53	56	2.758	1.04822	73	0.74			9.3	7.367	1.00604	116	0.638	48.1	4.518	1.09051	249	2.796
157	3.94	2.11864	48	0.39	98.6	3.145	1.44092	10	0.78			20.9	5.459	1.01112	49	0.342	23.1	4.813	1.0395	201	1.862
149	4.152	1.21359	46	0.32	94	2.907	1.20627	52	0.79			43.1	4.3	1.08108	45	0.545	18.8	5.274	1.00604	279	1.928
78.9	5.073	1.34228	19	0.23	153	2.875	1.18203	73	0.65			52	6.562	1.00301	114	0.732	31.4	4.475	1.07759	217	2.229
69	2.992	1.3369	13	0.23	165	2.969	1.11111	92	1.24			51.8	5.577	1.03093	55	0.642	22.7	5.155	1.00301	246	1.677
189	3.768	1.24688	37	0.56	70.9	3.442	1.32275	33	0.23			141	3.975	3.125	67	0.459	34.3	4.419	1.00604	212	1.737
67.6	3.839	1.04384	29	0.23	93.4	3.235	1.08696	22	0.23			23.2	5.246	1.00908	97	1.061	98.3	3.862	1.03306	213	1.973
107	3.909	1.10988	40	0.58	89.7	3.035	1.15473	127	1.27			146	5.048	1.75747	186	1.561	22.3	4.951	1.00806	95	0.762
96.1	3.86	1.08578	40	0.47	17	3.157	1.00301	103	1.04			50	5.043	1.04384	207	1.232	46.2	4.609	1.11483	66	0.786
161	4.475	1.16009	46	0.38	135	3.348	1.25945	110	0.27			74.6	5.082	1.01112	210	1.567	32.7	3.393	1.19332	82	0.91
34.5	3.642	1.35135	65	0.82	117	3.102	1.17233	72	0.71			13.2	3.903	1.00908	58	0.653	111	4.893	1.00908	252	1.183
118	4.351	1.34048	106	0.68	146	4.53	1.21655	241	1.57			11.2	4.825	1.001	88	0.624	77.1	5.837	1.05374	325	2.188
129	4.309	1.19617	59	0.38	98.3	3.013	1.11607	76	0.61			23.8	3.479	1.04058	34	0.39	54	3.288	1.18064	86	1.02
74.8	3.469	1.14943	17	0.25	131	3.051	1.27551	47	0.6			28.3	3.636	1.10132	119	0.318	37.2	3.78	1.09409	103	1.265
87.5	3.993	1.18483	39	0.67	144	2.457	1.3947	39	0.54			15.4	4.001	1.00705	144	1.651	24.5	4.886	1.0395	120	1.121
69.3	3.598	1.19474	48	0.62	136	2.69	1.21507	38	0.38			22.6	4.39	1.01729	178	1.512	36.6	4.55	1.00806	140	0.837
62.4	3.535	1.0582	38	0.22	156	2.709	1.85874	47	0.68			58.8	4.933	1.0142	179	1.212	24.5	3.378	1.01317	101	0.957
139	4.121	1.04712	35	0.45	127	2.638	1.08696	67	0.77			194	4.281	1.58983	166	1.252	47.4	4.648	1.02041	201	1.912
69.9	3.308	1.04932	12	0.18	112	3.655	1.28205	133	1.13			18.3	3.633	1.00301	54	0.407	15	5.787	1.00806	175	1.113
97.9	3.82	1.07066	43	0.74	133	3.745	1.29702	137	1.47			48.1	4.946	1.04275	128	0.472	42.4	4.972	1.03734	220	1.268
74	3.265	1.24688	30	0.5	198	4.584	1.82815	212	1.41			36.4	5.441	1.001	160	1.046	14.9	5.379	1.04275	306	2.488
53.9	3.711	1.02564	35	0.47	90	3.195	1.10988	68	1.16			32	6.037	1.00503	149	1.173	20.9	4.507	1.02881	238	1.779
48.4	3.998	1.15075	17	0.1	116	3.457	1.03627	167	1.68			31.7	3.491	1.00705	33	0.271	19.7	6.849	1.01729	253	1.286
47.6	4.463	1.0661	59	0.65	53.6	4.307	1.18343	266	3.09			105	4.173	1.49925	32	0.355	26.4	5.315	1.00402	301	1.435
107	3.408	1.37931	24	0.39	96.4	3.628	1.20337	137	1.39			26.4	5.497	1.00301	223	1.632	25.3	4.489	1.11607	203	1.564
63.5	3.728	1.10375	37	0.22	93.1	3.381	1.39276	60	0.87			99.1	4.479	1.05042	146	1.315	130	3.551	1.21507	229	1.657
96.1	3.071	1.11235	29	0.36	169	3.577	1.51745	101	1.7			12.3	4.852	1.00503	114	0.656	43.8	4.192	1.10988	135	0.873
77.1	4.462	1.02775	38	0.27	53	2.927	1.02041	87	1.32			26.9	4.302	1.01937	82	0.88	47	5.727	1.12233	256	2.103
125	3.425	1.38313	38	0.42	55.9	4.01	1.04058	147	1.78			44.2	4.264	1.00806	70	0.378	43.7	5.278	1.00908	192	1.666
99.8	3.401	1.10619	24	0.16	112	4.254	1.16822	190	1.57			28.1	4.341	1.002	89	0.805	14.4	5.292	1.01317	114	0.749
113	3.8	1.0627	63	0.62	76.6	3.282	1.10988	134	1.52			22.4	4.554	1.0101	176	1.511	38.3	3.75	1.01215	231	3.659
135	3.546	1.49477	77	1.04	61.4	2.918	1.39276	100	1.27			25.9	3.933	1.0395	92	0.671	22.6	5.11	1.001	305	2.692
138	4.22	2.1692	90	0.73	73.9	3.514	1.61812	52	0.55			36.3	4.134	1.0101	187	1.381	35.4	5.861	1.01523	262	2.246
85.5	3.854	1.05263	21	0.56	128	3.817	1.27551	118	1.33			17.6	4.837	1.0352	77	0.293	15.8	6.009	1.04384	201	0.91
25.8	3.952	1.01523	38	0.16	124	3.251	2.10084	54	0.76			12.5	6.293	1.00402	114	0.632	26.6	6.118	1.00705	164	1.114
90.7	3.31	1.14679	94	1.44	91	3.52	1.06952	140	1.57			40.1	5.164	1.0101	169	0.944	30.4	3.71	1.06045	124	1.361
91.6	3.101	1.51057	25	0.55	158	4.53	1.40647	224	1.41			35.8	3.937	1.01317	98	0.9	99.8	3.799	1.03199	146	1.311
143	3.702	2.68817	92	0.78	94.2	3.886	1.3587	142	1.46			20.2	5.443	1.001	232	1.312	36.1	4.469	1.00604	148	0.974
107	3.232	2.10084	45	0.63	159	3.172	1.23457	69	1.03			19.3	4.599	1.01833	78	0.588	61.2	5.567	1.02145	275	2.407
53.2	3.359	1.10497	28	0.25	57.5	3.669	1.09529	188	1.25			17	3.842	1.00908	70	1.045	34.4	5.525	1.01937	246	1.612
99.9	3.554	1.21655	39	0.62	170	4.075	1.35318	150	1.62			19	5.597	1.0101	220	1.372	31	4.5	1.00908	186	1.725
211	3.007	1.12108	45	0.54	48	4.798	1.13766	158	1.93			26.7	3.283	1.02041	113	1.593	54.9	3.718	1.10254	129	1.178
120	3.694	1.91571	74	0.78	139	3.596	1.07066	138	1.24			26.7	3.307	1.0142	68	1.032	36.8	4.563	1.09649	133	1.07
170	3.246	1.12613	73	0.64	76.9	3.21	1.26103	55	0.68			52.5	4.706	1.00908	188	1.187	265	4.259	1.14286	165	1.357
92.4	3.417	1.03306	58	0.54	102	3.275	1.20919	216	2.36			28.4	3.822	1.07991	120	1.129	40.3	5.19	1.05263	189	1.872
138	3.725	1.25313	69	0.64	158	3.975	1.52207	99	1.26			16.1	3.917	1.01215	91	0.764	35.8	4.288	1.02987	122	1.678
103	3.229	1.27065	43	0.3	129	3.415	1.20337	81	1.35			48	4.404	1.06157	228	1.347	129	3.326	1.5528	78	0.836
59.2	2.981	1.09409	35	0.26	155	3.232	1.23001	55	1.21			22.5	3.016	1.00806	176	1.744	28.1	4.922	1.04275	310	2.097
97.9	2.913	1.07527	36	0.58	86.6	2.99	1.06045	73	0.49			18.5	4.004	1.00301	156	1.206	181	3.975	1.09529	231	2.422
54.2	3.297	1.0846	22	0.38	55.6	3.712	1.19617	82	0.71			96	3.15	1.17509	63	0.853	23.1	4.345	1.01112	191	1.655
92.6	2.912	1.35318	31	0.51	201	4.559	1.51057	240	1.48			32	3.309	1.01215	112	1.09	32.7	5.202	1.01833	217	2.602
58.1	3.605	1.09769	51	0.54	81.9	3.13	1.05374	54	0.71			121	3.267	1.65837	58	1.21	27.2	3.923	1.02459	139	1.803
79	3.046	1.09529	22	0.29	49.1	3.206	1.10011	61	0.84			90.3	2.915	1.35318	65	1.516	67.2	4.011	1.10742	152	1.554
130	3.63	1.1325	59	0.49	105	3.219	1.0846	50	0.79			32.1	5.027	1.00806	107	0.701	39.4	3.691	1.16009	199	2.826
116	3.127	1.06838	74	0.7	223	3.743	1.1976	179	1.19			46.7	5.774	1.0395	122	0.859	13.4	6.909	1.00301	309	1.516
52.4	2.818	1.16144	32	0.56	115	4.001	1.23916	107	1.2			62.7	5.493	1.02987	103	0.622	38.3	5.106	1.0142	266	1.989
153	3.671	1.49254	44	0.33	227	3.437	1.63399	109	1.26			25.3	6.949	1.05597	118	0.771	24.5	4.526	1.03842	271	2.113
133	3.435	1.29032	53	0.52	146	3.64	1.13766	112	1.22			22.1	4.992	1.00301	124	0.755	38.3	3.802	1.0846	233	2.303
114	3.965	1.11607	122	0.69	93.9	2.94	1.45138	48	0.95			66.6	6.312	1.03093	166	1.308	35	5.942	1.00806	337	2.732
150	3.456	1.15075	47	0.56	114	4.462	1.221	144	2.15			16.9	6.286	1.00705	101	0.635	55.7	4.727	1.02354	362	3.152
121	3.787	1.55763	76	1.14	122	3.601	1.29534	64	0.55			28.2	6.43	1.00705	155	0.983	52.1	5.901	1.05042	480	3.097
86.6	2.609	1.25	110	1.09	157	3.59	1.19332	88	1.15			37.5	5.394	1.05597	198	1.351	32.4	4.443	1.00806	277	2.816
104	4.055	2.40964	20	0.49	119	3.763	1.62338	116	0.73			26.1	5.865	1.01833	90	0.467	48.6	5.537	1.0142	326	2.803
65.5	2.917	1.07759	81	1.1	53.1	3.942	1.1274	62	0.84			35.2	5.415	1.03306	199	1.057	18.5	5.487	1.00806	180	2.334
38	3.768	1.05374	59	0.55	190	3.578	1.10988	117	1.37			18.6	5.605	1.00705	202	1.685	35	4.076	1.01317	244	2.425
108	3.509	1.55039	24	0.25	152	3.711	1.41243	101	1.48			45.5	4.192	1.01112	143	1.134	53.1	3.655	1.03199	181	2.34
91.8	3.155	1.15875	16	0.23	141	3.683	1.27551	116	0.92			17.1	6.776	1.0101	198	1.12	11.1	4.66	1	101	0.568
108	3.645	1.13507	54	0.74	74	3.288	1.35135	48	0.67			30.5	5.614	1.01833	99	0.75	111	4.054	1.03627	129	1.221
85.3	3.614	1.1325	31	0.4	129	3.278	1.60772	90	1.04			27.2	6.638	1.00301	181	1.244	34.4	5.131	1.0101	338	3.723
159	3.03	1.17233	123	1.09	77	2.926	1.53139	35	0.53			16.7	6.007	1.00503	212	1.113	53.7	4.565	1.05932	319	2.504
167	3.618	1.41443	127	0.67	65.6	3.622	1.14416	75	1.09			26.2	5.692	1.05485	146	1.074	175	4.197	1.31062	151	2.023
108	4.222	1.32979	57	0.72	138	3.848	1.23609	144	0.15			50.6	7.036	1.00402	258	1.966	49.7	4.452	1.02775	324	3.271
32.4	3.364	1.01523	47	0.75	110	4.142	1.2837	267	3.36			20.3	9.034	1.03413	261	1.281	36.4	5.469	1.00301	287	2.547
108	2.827	1.15741	34	0.53	66.8	3.759	1.07411	57	1.34			57.6	5.029	1.37174	245	1.713	28.4	4.603	1.09649	218	2.643
95.1	2.921	1.25313	83	0.84	65.4	3.732	1.03627	72	0.48			35.3	6.197	1.0352	238	1.414	35.8	3.857	1.05152	68	0.642
124	2.78	1.0352	78	1.02	47.9	4.42	1.08578	211	1.65			29	6.036	1.01626	160	1.118	32.5	5.045	1.00301	73	0.599
170	3.235	1.29032	53	0.41	62	3.397	1.14416	110	1.03			25.9	5.734	1.002	122	0.949	26.5	5.444	1.04275	214	1.356
145	3.25	1.82149	137	1.35	79.9	4.242	1.09051	141	1.51			80	5.074	1.03734	158	1.875	104	3.902	1.07643	57	0.856
109	3.489	1.10865	56	1.2	115	4.202	1.1919	162	1.81			104	5.149	1.17096	189	1.134	25	5.706	1.00604	109	0.653
72.5	3.059	1.0395	37	0.26	199	3.824	2.3753	134	1.35			159	4.779	1.65289	127	1.334	19.8	5.871	1.001	148	1.224
181	3.346	1.10254	47	0.54	165	3.592	1.31062	82	0.72			28.1	4.675	1.01729	224	1.58	19.8	4.525	1.01833	67	0.787
200	3.489	1.79533	105	1.31	62.6	2.983	1.0352	59	1.04			27.5	6.669	1.01523	163	1.061	42.8	4	1.02041	149	1.228
134	3.13	1.59744	64	0.74	82.5	2.684	1.03734	37	1.05			106	5.641	1.08814	206	1.302	32	6.164	1.00604	196	1.666
99	3.039	1.14286	45	0.53	73.3	3.869	1.14679	126	1.07			75.9	4.905	1.05374	154	1.497	26.7	4.659	1.02145	103	1.002
122	3.064	1.43472	60	0.55	65.2	3.333	1.0627	11	0.19			32.9	4.675	1.0395	176	1.282	39.8	4.509	1.02669	111	1.276
161	3.367	1.1976	70	0.9	53.4	4.09	1.03842	87	0.59			109	3.597	1.16959	64	0.572	39.1	6.06	1.01112	148	1.11
66.8	2.77	1.03199	112	1.55	100	3.405	1.10375	151	1.27			12.1	7.431	1.01317	200	0.734	28.7	4.234	1.06496	96	1.104
64.2	2.779	1.08342	46	0.54	129	4.117	1.22399	83	0.8			51.8	6.755	1.17096	170	1.361	25.1	4.886	1.01833	119	1.644
114	4.242	1.17786	107	0.78	196	3.743	1.26582	129	1.26			35.3	7.14	1.01112	295	1.908	45.3	5.904	1.04822	210	1.499
159	3.552	1.31926	93	1	102	2.975	1.37363	92	0.93			20.3	5.041	1.05374	173	0.886	20.5	4.992	1.00705	84	1.041
128	3.824	1.42857	104	1.2	54.2	3.84	1.0627	46	0.68			26.5	5.692	1.04058	111	0.785	50.1	5.728	1.02354	197	2.136
68.4	2.794	1.0352	70	0.79	63.6	3.194	1.05597	43	0.66			40.2	5.465	1.10375	183	1.197	118	4.276	1.06724	74	0.938
65.7	3.129	1.16279	28	0.49	151	3.517	1.25945	63	0.74			45.3	4.138	1.0929	135	1.37	48.3	7.064	1.00908	215	2.017
143	3.284	1.25628	110	0.78	64.1	3.127	1.12867	36	0.49			46.9	5.738	1.0627	225	1.682	34.3	4.859	1.03413	87	0.803
103	2.985	1.10132	45	0.66	98	3.316	1.03842	44	0.7			77.1	6.442	1.09649	155	1.509	34.9	5.611	1.0627	135	0.869
35	2.775	1.0661	66	1.03	151	4.121	1.443	136	1.08			41.5	6.586	1.0142	224	2.094	28.6	5.889	1.0101	117	0.753
35.9	2.947	1.01317	127	0.8	138	3.729	1.07643	48	0.66			75.4	5.013	1.15473	292	2.033	21.8	5.602	1.04058	99	0.694
143	2.83	1.21065	71	0.72	141	3.377	2.17391	53	0.87			126	5.356	1.47493	333	2.114	29.9	4.55	1.01626	42	0.361
110	2.877	1.43472	69	0.98	121	3.213	1.56495	97	1.3			150	4.366	1.17786	105	1.42	64.2	5.551	1.00705	198	1.104
134	3.232	1.3986	53	0.58	63.6	3.474	1.02564	78	1.12			54.7	3.827	1.08225	116	1.268	29.4	7.523	1.00806	233	1.754
95.4	3.318	1.06045	162	1.05	135	3.459	1.31926	118	1.33			34.9	4.605	1.04712	210	1.121	19.7	5.034	1.00301	141	1.311
59.3	4.432	1.05597	69	0.55	120	3.911	1.33333	73	1.18			30.8	4.042	1.002	161	1.643	35	4.659	1.00806	155	1.317
120	3.402	1.27065	61	1.07	161	3.982	1.52439	115	1.28			33.6	4.562	1.03627	188	1.696	20.6	6.31	1.01626	169	1.405
101	3.209	1.48148	63	0.66	74.6	3.481	1.33333	57	0.85			17.8	4.36	1.002	135	1.206	15.8	4.847	1.002	70	0.698
154	4.741	1.14025	47	0.43	64.8	3.428	1.12867	106	1.5			32.2	5.084	1.03734	280	2.387	54.6	6.442	1.0352	178	0.935
59.9	4.172	1.03199	86	0.96	178	3.655	1.2837	66	0.69			34.9	4.763	1.03093	224	1.699	23.9	5.217	1.00806	132	0.911
164	4.943	1.28535	240	1.75	168	3.979	1.19904	157	1.26			49.8	3.986	1.05374	94	1.444	26.3	6.509	1.002	204	2.208
143	5.746	1.43678	160	0.7	133	3.11	1.17647	79	1.54			31.5	6.712	1.03842	352	1.595	47.6	5.387	1.0101	185	1.411
104	3.535	1.78891	39	0.35	125	3.37	1.27551	121	1.91			40.3	4.658	1.01626	212	1.717	36.8	5.004	1.02354	195	1.444
101	4.85	1.3587	73	0.48	180	3.46	1.16279	101	1			58.8	4.515	1.03306	212	1.924	23.1	5.892	1.00705	175	1.446
163	3.612	2.10084	65	1.31	69.3	3.051	1.15473	99	1.41			22.8	4.768	1.02881	138	1.598	44.1	5.609	1.02669	140	0.958
45.4	3.209	1.11359	115	1.25	124	4.926	2.39234	322	2.03			53.4	4.944	1.02354	227	1.845	34.3	4.623	1.02041	79	0.679
159	5.127	1.07296	113	0.64	72.9	3.132	1.16414	73	1.48			49.3	5.086	1.08342	162	1.452	118	5.366	1.321	111	0.928
80.2	4.162	1.0352	64	0.59	124	3.418	2.73224	92	1.56			53.8	4.51	1.0627	54	0.56	26.3	5.42	1.01937	100	1.342
238	6.144	2.17391	144	1.14	120	3.347	1.34228	140	1.4			31.9	4.662	1.11857	95	0.99	13.9	5.477	1.00503	77	1.052
134	4.51	1.46628	67	0.86	116	3.09	2.87356	129	1.81			31.7	5.483	1.06045	231	2.284	20.8	4.678	1.00402	15	0.131
153	5.673	1.5949	141	0.69	134	3.129	1.20048	55	0.63			42.8	5.097	1.00604	333	3.103	28.1	4.691	1.01626	155	1.062
73.2	3.689	1.82815	32	0.44	104	3.252	1.07066	228	1.81			73.5	3.949	1.13766	124	1.486	37.1	2.736	1.02669	45	0.695
119	4.502	1.57978	105	0.58	56.3	3.96	1.05042	155	1.83			27.9	4.835	1.03734	123	1.164	17.3	3.516	1.03734	122	1.51
59.2	4.076	1.0989	28	0.7	147	3.775	2.63852	177	1.14			24.8	4.874	1.01215	207	2.514	46.6	4.576	1.10254	117	1.131
76.1	3.599	1.50602	38	0.24	57.8	3.698	1.04932	205	1.2			27.7	7.169	1.002	232	1.881	11.7	4.263	1.00402	119	0.805
138	4.509	1.41844	90	0.83	129	4.225	1.80832	134	1.15			23.7	7.175	1.0142	215	1.951	23.9	4.779	1.00604	204	1.541
66.6	5.025	1.07181	168	1.46	223	4.367	1.65563	83	0.71			26.4	5.417	1.01215	203	1.44	23.3	4.448	1.00503	287	3.685
151	4.706	2.1692	106	0.58	167	3.328	1.12486	82	0.82			60.7	5.404	1.07991	195	1.74	40.3	4.675	1.09529	184	2.628
116	4.297	1.20919	54	0.64	103	3.688	1.49254	35	0.63			35.8	4.884	1.05597	176	1.208	29	5.06	1.02354	248	2.329
194	4.62	1.26103	93	0.87	121	3.92	1.10865	18	0.72			37.5	5.113	1.0142	159	1.768	54.4	2.925	1.03627	289	4.177
134	3.88	1.52905	50	0.6	108	3.589	1.28866	72	0.87			32.5	5.773	1.01729	119	1.207	16.3	4.549	1.01112	316	3.091
98.3	3.879	1.07296	36	0.47	230	3.593	1.42248	77	1.08			115	5.07	1.20919	94	1.06	53.7	3.353	1.09529	97	1.105
98.3	4.435	1.4881	69	0.78	272	3.999	1.90114	278	1.65			40.3	4.821	1.02249	274	1.725	93.7	3.449	1.05485	64	0.974
45	3.511	1.1236	59	0.5	96	3.555	1.73611	126	1.13			15.7	4.609	1.00503	242	1.714	32.6	5.518	1.04822	254	2.438
185	4.754	1.24069	104	0.85	163	3.146	1.10132	91	0.76			132	4.21	1.4245	73	0.806	22	4.466	1.00301	261	2.556
113	3.29	1.09409	126	1.03	92.3	4.022	1.12613	48	0.71			70.9	4.659	1.01729	90	1.005	18.6	6.005	1.00705	305	2.631
135	3.869	1.23153	53	0.58	94.4	4.037	2.73973	75	0.54			21.9	5.225	1.00908	428	3.125	12.7	3.784	1.00402	277	1.764
248	5.522	1.17233	232	1.58	118	3.55	1.09051	105	1.22			163	4.883	1.1655	155	1.552	48.4	4.617	1.05152	349	3.381
124	3.091	1.4771	90	0.86	72.6	4.234	1.00604	163	1.62			22.8	5.484	1.01317	228	1.992	139	4.19	1.67785	108	1.747
144	5.22	1.8622	135	0.85	71.4	2.681	1.07181	24	0.69			14.7	6.659	1.01317	233	1.15	59.9	3.71	1.03199	125	1.698
156	4.705	1.15473	114	1.09	110	3.607	1.06045	102	1.41			36.8	5.132	1.10988	227	1.683	27.9	4.599	1.02775	138	1.412
126	3.356	1.15473	49	0.54	36	3.549	1.01215	94	1.04			31.5	4.99	1.09051	224	1.899	27.1	4.402	1.04167	65	0.782
106	3.576	1.08932	31	0.4	159	3.653	1.60514	65	0.8			24.1	5.276	1.01833	260	2.042	94.4	3.691	1.30548	100	1
55.1	3.004	1.02041	35	0.45	55.8	3.358	1.07643	110	1.03			38	5.641	1.00908	317	1.648	14.4	5.712	1.00301	213	1.476
82.1	3.648	1.22249	137	0.89	145	3.329	1.25945	50	1.28			33.7	3.75	1.07296	129	1.88	30.1	4.634	1.01215	222	1.651
119	4.798	1.34953	70	0.72	138	3.351	1.39665	93	0.83			42	6.413	1.04603	423	3.161	28.1	4.989	1.08342	147	1.279
82	3.727	1.08225	66	0.93	170	4.345	1.81159	121	1.25			11.6	6.596	1.00402	335	1.139	31.8	4.025	1.03842	164	1.087
50.1	4.388	1.06724	18	0.23	129	4.381	1.85529	170	1.19			99.6	5.642	1.0661	286	1.607	16.6	4.065	1.00604	98	1.479
104	3.539	1.14286	76	0.67	118	4.438	1.3947	139	1.59			107	5.094	1.35318	264	1.446	144	3.52	1.51745	75	1.414
129	4.182	1.16144	69	0.62	129	4.505	1.5528	78	0.84			42.7	4.069	1.04493	99	1.423	22.1	4.01322	1.01937	125	1.24837
51.3	3.37	1.05932	86	1.13	30.9	3.947	1.20919	42	0.78			45.5	4.489	1.01523	195	1.593	33.2	3.44813	1.01523	258	2.60386
73.6	4.539	1.16144	112	0.58	157	3.8	1.40647	72	1.01			14.4	4.697	1.002	219	2.19	47.5	3.21228	1.01833	163	1.91129
161	4.132	2.28833	244	1.72	126	4.487	1.09409	104	1.47			67.5	5.035	1.01523	420	4.067	18.4	3.6802	1.00503	178	1.44888
38	4.416	1.40647	113	1.18	110	3.606	1.23457	80	1.9			44.2	3.713	1.00705	179	2.506	27.9	4.65851	1.00806	163	1.43935
139	4.632	1.3089	125	0.84	91.6	4.131	1.13122	111	2.04			18.1	3.666	1.00705	127	1.27	39.6	3.84152	1.02669	217	1.71942
95	3.616	1.01937	73	0.8	113	4.5	1.61551	110	1.65			42.4	4.909	1.01215	430	4.128	21.4	4.00945	1.01215	310	3.10093
34.4	3.358	1.03413	14	0.25	154	3.83	1.82149	152	1.35			15.9	4.956	1.01112	148	1.339	37.7	3.30473	1.02354	193	1.66774
40.9	3.219	1.01937	58	0.91	61.2	3.259	1.14811	88	1.13			21.4	5.676	1.00301	392	3.442	46.3	4.40096	1.01523	246	2.08904
163	3.861	1.75747	129	1.02	157	3.693	1.13507	89	1.39			14.7	5.198	1.002	163	1.063	21.9	3.63681	1.00503	230	2.58282
75.5	4.809	1.13507	207	1.11	210	4.742	1.3624	285	2.64			29.3	5.036	1.00604	354	2.526	60.8	3.28303	1.00908	191	2.6465
108	4.054	1.25628	138	1.05	138	4.192	1.15075	114	1.09			29.6	3.217	1.0661	158	1.271	21.1	3.66983	1.01729	129	1.02842
35.7	3.9	1.11857	62	0.83	65.3	4.034	1.23609	98	1.03			38.7	4.848	1.09529	169	1.502	35.3	4.32077	1.02564	307	2.27458
58.3	4.672	1.00806	99	1.32	106	3.242	1.4556	135	1.76			28.3	4.567	1.01626	118	1.519	23.1	3.95756	1.00604	119	1.36725
83.7	3.456	1.35318	123	1.51	89.3	3.743	1.12613	151	2.45			15.9	5.27	1.00301	296	3.313	27.1	3.27926	1.0101	195	2.6751
117	3.477	2.23714	107	1.04	28.2	4.226	1.00705	115	1.33			30.4	4.449	1.00503	305	2.835	36.7	3.59624	1.00503	160	1.57233
109	3.431	1.16959	64	0.56	67.1	4.425	1.18064	250	2.33			19	3.187	1.02041	188	2.438	45.3	3.79152	1.05485	180	2.1364
86	3.972	1.85185	135	1.2	125	4.204	1.41643	30	0.23			27	3.89	1.00604	185	2.147	17.1	3.87737	1.00705	105	0.783861
124	3.903	1.10011	112	0.9	31.2	3.827	1.01937	70	0.91			28.8	4.775	1.02881	373	2.517	37.1	5.50663	1.01112	334	2.78248
56.8	3.575	1.14155	123	1.23	68.2	4.058	1.0627	104	1.01			21.4	4.082	1.02041	213	2.334	11.3	4.86983	1.001	219	1.21162
161	3.384	1.68634	50	0.7	63.3	3.998	1.20048	115	1.01			41.8	5.899	1.02041	464	2.859	16.7	5.617	1.00806	269	1.73529
113	4.362	1.40056	81	0.84	74.9	3.526	1.17233	46	0.97			90.2	3.907	1.17509	216	1.983	28.6	4.49624	1.06157	143	1.42638
123	4.912	1.22699	111	0.6	126	4.281	1.16009	51	1.15			58.4	4.626	1.0661	302	2.022	19.6	4.99342	1.01317	114	2.16159
73.2	4.425	1.09769	122	1.13	109	3.698	1.04493	153	1.27			25	4.281	1.06496	77	0.901	26.8	5.00285	1.00806	220	1.13458
137	4.039	1.27877	79	0.78	139	3.675	1.18343	106	1.33			58.1	3.843	1.26904	149	1.547	58.3	4.18021	1.01215	181	1.61445
92	3.649	1.26743	96	0.7	109	4.089	1.19904	75	0.86			47.8	5.185	1.07875	240	2.364	37.7	4.73398	1.00705	115	1.06058
59.1	3.727	1.10865	49	0.89	123	3.331	1.90476	207	2.41			20	5.967	1.00402	291	2.477	28.3	5.87266	1.002	428	2.96472
185	4.581	1.27389	66	0.44	171	4.394	1.47929	174	2.32			151	4.544	1.16822	284	1.941	28.7	4.76134	1.02249	245	2.68504
84.4	3.725	1.57729	58	0.7	177	3.992	1.17371	97	1.35			21.2	5.454	1.00604	257	1.804	27.4	4.64436	1.01317	270	1.56956
169	3.815	1.25786	138	1.19	151	3.331	1.49925	82	0.96			58.3	4.418	1.02669	201	2.142	17.7	4.81511	1.00402	287	2.1334
116	4.842	1.38504	100	1.01	91.2	3.359	1.0929	79	1.22			53.7	4.978	1.002	315	2.636	25.4	3.23398	1.001	180	1.78934
55.7	5.775	1.07411	328	1.77	129	3.797	1.21951	150	1.86			35.7	5.626	1.00402	256	2.125	24.9	3.78492	1.00503	204	2.17081
154	5.265	1.18906	234	1.52	76.5	4.173	1.14679	129	1.4			30.7	4.993	1.00806	126	1.297	18.2	3.89153	1.01833	198	1.26859
41.1	3.591	1.0101	68	0.61	77.7	3.979	1.18203	61	0.74			16.3	5.384	1.00402	137	1.071	22.9	5.60474	1.00908	399	2.80005
88.2	4.322	1.02249	92	1.11	183	3.859	1.45773	35	0.65			21.9	6.007	1.02669	172	1.448	18.2	3.93115	1.00705	207	1.93506
63.5	4.444	1.16279	160	0.98	179	3.88	2.57732	86	1.14			41.3	5.771	1.00705	288	1.828	49.4	4.29436	1.02249	288	2.13211
16.4	3.645	1.00806	41	0.88	159	3.269	1.11359	50	0.54			25.8	5.677	1.02354	207	1.562	11.9	5.19153	1	206	1.59643
85.4	3.287	1.25156	79	1.18	79.3	3.292	1.51745	62	1.25			114	5.396	1.07991	231	1.982	29.3	3.66228	1.02881	161	1.63047
26	3.635	1.01937	56	0.74	65.3	3.327	1.04058	77	1.17			18.7	4.785	1.00908	146	1.062	145	3.5802	1.19048	268	2.35886
98.6	3.587	1.10865	145	1.58	137	4.126	1.43885	105	1.25			27.6	5.607	1.001	219	1.529	32	4.5453	1.00604	213	1.72129
58.2	4.401	1.12867	89	0.5	92.6	4.942	1.18906	542	2.88			56.7	5.175	1.02987	204	1.179	11.3	4.31794	1.00806	181	0.659921
80.5	3.296	1.79211	48	0.32	72.1	3.651	1.25945	151	1.85			29.2	5.465	1.00402	202	1.654	27.3	3.42832	1.00604	85	0.96944
105	3.124	1.2987	75	1.11	190	4.996	2.19298	202	1.77			32.8	5.376	1.01833	216	1.743	38.8	3.49058	1.03199	123	0.598559
110	3.879	1.20919	108	0.76	99.9	3.886	1.24533	30	1.12			23.4	5.488	1.00908	341	2.306	41.3	4.78115	1.00806	154	1.33524
143	3.555	1.79533	56	0.76	136	3.741	1.51057	61	0.47			39.4	6.642	1.00705	329	1.664	30.6	4.18021	1.00705	146	1.79368
75	3.655	1.33333	202	1.86	79.6	3.465	1.40845	50	1.05			26.3	4.767	1.00908	168	1.568	35.6	4.90757	1.00604	170	2.02994
67.3	3.559	1.02145	147	1.32	50.3	3.819	1.03734	179	2.06			32.2	5.746	1.02987	297	2.453	23.4	4.3887	1.00301	144	1.10864
84	3.509	1.01626	47	0.67	131	3.437	1.85185	35	0.76			33.8	4.502	1.07759	150	0.951	27	4.46606	1.00604	147	1.49942
129	4.574	1.5456	258	1.93	164	3.3	1.11111	140	2.05			43.2	6.511	1.01937	286	1.89	34.2	5.317	1.00503	333	2.89292
128	4.059	1.65289	62	1.1	73	3.499	1.14943	115	1.54			31.3	6.492	1.0352	264	1.524	40.1	3.95945	1.01112	115	1.36289
165	3.767	1.50602	66	1.49	146	4.027	1.16822	144	1.79			39.5	5.882	1.00705	366	2.48	37.3	3.29813	1.00806	64	0.981704
125	3.846	1.07875	69	1.29	103	3.991	1.1236	104	0.89			37.3	5.749	1.02249	391	2.614	32.5	5.54908	1.00503	85	1.13049
36.2	3.042	1.0101	23	0.54	143	3.909	1.36612	144	1.14			31.4	6.309	1.04603	294	0.836	50	4.47172	1.03306	131	1.54043
205	3.962	1.49477	185	1.63	43.6	2.995	1.07643	62	1.1			39.2	5.227	1.00503	247	1.763	26.2	4.07643	1.05597	151	1.01338
47.8	3.14	1.05597	74	0.95	58.4	3.628	1.10619	16	0.65			50.3	4.822	1.01833	319	1.881	23.3	5.12455	1.02354	116	0.884035
69.2	3.366	1.43885	19	0.34	171	3.868	2.26244	95	1.56			34.7	6.284	1.00705	315	1.689	54.3	5.11417	1.00604	233	1.88591
207	4.504	1.61551	179	1.96	149	4.796	2.03252	81	0.79			60.5	4.898	1.01729	194	1.433	49.1	3.59718	1.04932	84	0.808245
88.2	3.621	1.06496	71	0.52	98.9	3.523	1.6129	58	0.91			32.7	6.184	1.01626	162	0.791	45.3	3.96417	1.01833	116	1.0728
77.1	3.234	1.05042	25	0.37	171	3.442	1.7094	61	0.81			12.1	6.316	1.002	141	0.987	23.5	4.95096	1.02145	195	1.27405
58.1	3.325	1.27877	45	0.58	69.4	3.417	1.04712	40	0.74			103	4.899	1.05374	235	1.622	15.9	5.30757	1.002	93	0.881345
95.2	3.237	1.11607	53	0.85	177	4.374	1.24069	85	1.16			34.2	5.021	1.14811	168	1.509	61.2	3.52171	1.03734	91	1.01187
82.5	2.779	1.22399	34	0.56	93.3	2.995	1.26743	76	0.85			45.9	4.136	1.14286	188	1.243	31.2	4.09719	1.02354	118	0.791453
111	3.181	1.41044	68	0.75	81.1	3.242	1.22699	37	0.45			24.6	5.301	1.04384	205	1.159	37.9	4.76794	1.01523	167	1.56393
95	3.765	1.02564	66	0.6	64.6	4.192	1.03199	82	0.56			28.4	4.356	1.08108	155	1.537	80.2	3.97737	1.07066	114	1.27332
150	4.551	1.36799	70	0.58	67.8	4.753	1.1976	48	0.52			19.4	5.006	1.00503	200	1.684	29	3.87643	1.00604	106	1.23701
109	3.766	1.22699	85	0.95	127	5.478	1.12613	235	1.33			40.6	4.479	1.0142	219	1.771	44.5	3.82737	1.02669	128	1.50461
87.6	4.596	1.89394	120	0.89	79.3	3.475	1.07066	54	0.12			30	4.446	1.01317	221	1.998	51.9	3.44247	1.07181	88	1.13244
50.5	4.261	1.02881	28	0.28	76.9	3.398	1.49031	18	0.3			73.3	3.936	1.0627	263	1.88	78.6	4.75096	1.17233	118	1.04961
110	3.302	1.33156	25	0.62	65.9	3.13	1.29199	16	0.25			31.1	3.789	1.02145	189	2.269	31.6	3.55662	1.06383	73	0.956681
165	3.55	1.34409	52	0.68	128	4.49	2.09205	67	0.97			26.5	5.394	1.001	298	2.512	35.4	3.23209	1.00604	150	1.24836
46.2	3.505	1.00604	35	0.77	126	4.31	1.11857	163	1.25			17.4	5.527	1.00402	373	3.021	21	4.40285	1.002	260	1.1039
122	3.654	1.30208	58	0.96	83.9	3.294	1.23762	84	0.57			48.1	3.807	1.08225	313	2.462	60.1	4.33492	1.01833	305	2.53533
152	3.842	1.32979	105	1.25	111	3.466	1.37174	29	0.41			14.2	3.604	1.01729	139	1.034	33	4.35473	1.01215	252	1.28762
103	4.578	1.68919	228	2.32	90.9	5.136	2.01613	83	0.62			13.6	3.985	1.0142	143	1.034	137	3.34435	1.08814	147	2.06841
126	3.177	1.03627	34	0.74	119	4.221	1.69492	76	0.7			23.4	3.85	1.00301	241	2.134	34.9	4.51323	1.0142	416	2.78416
142	4.271	1.17509	70	0.73	63.1	3.104	1.03199	27	0.51			19.1	5.438	1.00908	263	2.144	9.58	6.03493	1.00301	352	1.541
79.7	3.574	1.26904	54	0.7	55.7	3.475	1.07643	70	0.6			34.1	3.953	1.0929	191	2.164	31.4	5.39153	1.0627	420	2.14784
153	3.661	1.42248	21	0.91	174	3.97	2.61097	70	0.92			29.3	4.105	1.04932	242	2.137	29.6	3.87926	1.01729	211	2.16975
66.8	3.06	1.13507	39	0.74	122	3.197	1.09769	49	0.68			21.1	3.143	1.0395	159	1.21	18.1	4.0519	1.001	295	2.30731
54.4	3.591	1.06952	22	0.6	140	3.658	1.18483	37	0.47			51.7	4.708	1.0627	271	2.372	10.9	3.4085	1.00503	214	1.60972
161	4.518	1.12233	186	1.38	90.9	3.298	1.47493	44	0.57			26.5	4.807	1.04603	177	1.746	24.1	3.02831	1.00908	164	1.73855
224	4.777	1.34228	129	0.95	136	4.236	1.94175	111	1.11			25.8	5.182	1.00705	306	1.608	68.9	5.39342	1.06496	349	1.77637
20.1	4.88	1.0142	118	1.01	98.3	4.544	1.31579	73	0.51			14.4	4.894	1.02354	151	1.131	17.6	3.24247	1.0101	103	0.905448
99.1	3.436	1.1274	67	1.16	98.4	3.911	1.11607	66	0.86			30.6	4.024	1.00806	164	1.649	35.5	3.57266	1.0661	192	1.46164
97.9	3.278	1.02775	37	0.8	104	4.112	1.31926	55	1.02			12.8	4.721	1	169	0.894	34	6.00946	1.01626	406	2.70885
171	5.021	1.27714	194	1.12	15.1	4.159	1.002	55	0.54			13.5	5.974	1.01317	174	0.711	35	3.71794	1.0352	175	0.707684
148	3.141	1.4771	51	0.78	92.2	4.055	1.5873	67	0.88			15.6	4.616	1.001	258	1.697	12.5	3.75568	1	145	1.36782
92.9	4.195	1.28205	34	0.76	84.9	4.014	2.30415	35	0.55			35.2	4.489	1.0101	154	1.245	28.5	4.83493	1.02145	323	1.18278
134	3.876	1.28041	106	0.86	94.2	3.614	1.04384	81	1.02			153	5.119	1.3459	209	1.254	50	4.09719	1.01626	240	2.08693
109	3.75	3.03951	42	0.86	37.2	3.555	1.01833	109	0.89			30.6	4.252	1.02249	215	1.442	34.7	4.01039	1.002	379	2.09217
196	4.035	1.23609	202	2.19	203	4.358	1.11111	74	1.31			55.2	4.457	1.01937	206	1.52	50.1	3.24813	1.01729	147	1.07583
152	4.105	1.15607	208	1.94	105	5.44	1.17233	57	0.31			35.1	4.518	1.01937	288	1.355	21.2	5.00757	1.01729	345	2.512
128	3.809	1.11235	90	1.24	37	3.634	1.16144	16	0.15			38.2	3.873	1.02564	185	0.916	37	3.48586	1.00604	302	1.96303
40.8	3.614	1.56006	30	0.65	147	3.929	1.287	60	0.6			20.6	4.496	1.00402	144	0.785	27	4.08492	1.00806	232	1.69428
73.4	3.258	1.30378	50	0.7	81.7	4.375	1.47059	39	0.54			22.6	4.498	1.0101	128	0.909	33.4	4.30756	1.01523	223	1.1286
109	4.093	1.45985	193	1.6	133	3.87	1.83486	61	1.05			44.3	4.882	1.0101	261	1.335	65.4	4.66134	1.01112	293	1.76785
55	2.729	1.02987	57	0.68	76	3.516	1.0661	47	1.02			25	5.025	1.00503	173	0.956	19.3	3.83681	1.00301	218	1.55975
105	4.105	1.51515	40	0.72	81.4	4.441	1.06496	68	1.16			23	4.647	1.02041	138	0.396	14.5	3.92643	1	129	0.960411
135	4.001	2.38663	43	0.74	125	3.309	1.1655	59	1.35			11.6	3.89153	1.01215	68	0.448157	27.9	3.24435	1.01833	155	0.955511
27.4	3.59	1.00806	100	1.43	80.8	4.207	1.14811	29	0.6			230	3.70851	3.10559	117	0.756628	33.1	4.46511	1.00806	201	1.25512
194	4.335	1.18203	125	2.09	77.9	3.658	1.09409	52	0.46			19.9	3.49624	1.00402	49	0.340551	34.9	3.6953	1.01317	138	0.89871
48.8	3.445	1.03306	64	0.65	177	3.768	1.1274	116	0.65			33.6	4.8104	1.01523	114	0.854451	25.1	3.67643	1.00908	139	1.24832
188	4.575	1.1976	292	1.74	126	3.744	1.4771	55	1.18			26.7	3.85568	1.00301	144	0.709621	32.3	3.2519	1.00301	122	1.01309
168	3.295	4.80769	117	1.01	112	3.623	1.79856	95	0.84			37.6	3.66417	1.02669	56	0.3874	23.2	3.9519	1.01317	112	1.23525
175	5.401	1.5361	242	1.35	121	3.734	1.31234	105	0.97			16.7	5.52549	1.002	86	0.303795	59.1	5.18304	1.1274	118	1.24762
120	5.011	1.53374	183	1.53	110	3.662	1.41243	81	0.95			49.1	3.69058	1.00806	90	0.701157	64	4.45096	1.16144	206	2.07302
55.2	3.342	1.03306	38	0.64	166	5.054	1.20482	63	0.53			22.9	4.3453	1.00908	69	0.327933	22.2	4.15096	1.01937	122	1.60549
119	3.718	1.4556	142	1.54	98.2	3.85	1.17925	59	0.37			21	4.83776	1.00503	85	0.715649	57.7	4.65568	1.13895	380	3.22137
10	5.824	1.001	178	0.49	80.6	3.705	1.05932	70	1			21.5	5.22455	1.05597	68	0.395985	63.7	3.93964	1.03199	150	1.64342
49.4	3.733	1.002	69	1	71.9	3.767	1.43472	69	0.65			89.5	3.97171	1.1236	90	0.699241	28.3	3.97643	1.01317	198	2.57319
161	3.573	1.27551	84	1.24	117	4.355	1.11483	109	0.56			34.1	4.73021	1.00503	83	0.787956	67.6	4.78492	1.02775	213	2.21841
46	3.419	1.10011	58	0.52	47.3	3.051	1.04932	26	0.65			24.4	5.61983	1.0101	43	0.331948	56.5	3.95851	1.08696	163	1.29349
59.9	4.075	1.06724	148	1.14	79.2	3.313	1.0352	56	1.01			18	4.16794	1.01112	91	0.474847	21.3	3.5085	1.00604	148	2.1001
79.3	3.093	1.19332	160	1.42	172	4.456	2.05761	102	0.82			55.9	2.85945	1.08342	67	0.725051	37.5	4.49813	1.00806	137	1.44238
91.5	3.224	1.17925	85	1.71	132	4.324	1.54799	95	0.79			32.8	5.08964	1.01523	122	1.32498	15.9	3.64058	1.00402	137	1.41302
114	3.742	1.3947	51	1.1	146	3.452	1.54321	76	0.91			33.3	5.52361	1.01215	146	0.889564	36.2	5.71417	1.0101	356	1.409
98.7	3.767	1.20048	79	1.44	79.2	3.364	1.0352	59	0.76			36	4.52455	1.00604	81	0.574983	21.2	4.9236	1.00402	138	1.08239
44.7	3.383	1.06724	86	1.37	76.5	4.466	1.05042	106	1.22			45.9	4.48964	1.01317	110	0.926947	44.5	4.08304	1.03627	169	1.28646
135	3.096	1.25	95	0.83	62.4	3.327	1.23609	29	0.48			28.8	5.54153	1.00705	141	0.683033	20.9	4.00473	1.01523	107	0.9572
38.6	2.749	1.01112	43	0.38	43.8	3.417	1.1655	51	0.56			26.1	4.1019	1.002	53	0.390238	12.3	4.66511	1.00503	160	2.01369
134	3.959	1.49925	153	1.51	183	4.352	1.1919	144	1.02			18.5	4.03681	1.00301	37	0.273694	15.8	5.08587	1.001	221	2.71894
62.9	2.777	1.08578	92	1.44	33.9	3.924	1.02669	196	1.57			20.3	4.2519	1.002	82	1.02775	49.1	5.16323	1.00503	364	0.0152326
79.7	3.302	1.47929	150	1.55	83.5	3.169	1.01833	95	0.85			35.3	4.21511	1.01215	81	0.906305	74.5	5.29813	1.05042	231	2.70977
217	4.92	1.78891	303	2.21	110	4.375	1.31062	82	0.55			10.4	3.77737	1	48	0.309038	39.4	3.24718	1.00604	79	1.1271
56.4	3.213	1.19617	87	1.41	151	4.726	1.1919	96	0.55			17.5	4.80851	1.00604	65	0.383637	52.4	4.09247	1.03199	338	3.54033
108	3.629	1.25471	178	1.19	115	4.476	1.82815	70	0.58			26	4.67266	1.00402	76	0.470824	63.6	3.20756	1.09409	188	1.77439
150	3.243	1.16959	84	1.51	74.7	4.582	1.29702	81	0.7			23.2	4.2519	1.01317	52	0.411004	42.3	3.82643	1.10865	186	1.41795
99.5	3.348	1.17233	185	1.9	111	3.563	1.25313	77	0.72			41	3.28964	1.04275	73	0.763632	84.8	4.31889	1.17371	323	1.88238
115	2.952	1.22699	164	2.26	181	4.181	1.29534	156	1.34			24.9	4.62926	1.01523	84	0.298164	47.4	3.66134	1.08814	141	1.05246
102	3.278	1.16279	160	2.62	92.9	4.154	1.10619	49	0.47			33.5	4.31228	1.0661	83	0.62771	39.1	4.02926	1.02564	197	1.85067
113	3.355	1.6129	86	1.37	94.6	3.693	1.40845	40	0.27			52.8	3.11322	1.02459	37	0.422702	37.6	3.76605	1.06724	97	0.784083
142	3.63	2.39808	94	1.11	86	3.447	1.0661	77	0.57			31.6	3.84624	1.06157	40	0.3379	38.4	4.23775	1.06496	114	1.30128
185	4.205	1.35318	299	2.47	121	4.389	1.21212	84	0.69			19.7	4.0302	1.00705	82	0.62117	32.5	3.48964	1.00503	159	1.53269
143	3.55	2.04499	86	1.74	188	3.75	1.24844	66	0.9			34	3.567	1.00503	44	0.175332	21.4	4.00285	1.00301	143	1.42927
136	3.221	1.37174	140	1.09	149	3.416	1.25628	53	0.76			18.8	4.76983	1.00705	59	0.423535	13.2	5.04908	1.01626	97	0.677367
148	3.575	1.17647	124	1.08	149	3.769	2.53165	99	1.06			53.8	4.39907	1.01937	98	0.873382	18.4	3.93303	1.002	82	0.908186
94.8	2.926	1.32802	120	1.27	96.4	3.821	1.84502	58	0.7			45.5	4.02077	1.0101	37	0.372908	26.9	4.34719	1.07181	146	0.926123
88.8	3.575	1.07066	296	2.05	99.1	4.214	1.22249	28	0.23			15.1	13.5085	1.002	84	0.64011	44.5	3.59624	1.00503	182	1.6467
60.9	2.985	1.08225	72	1.11	73.8	4.361	1.05932	86	0.83			13.9	3.94058	1.002	35	0.442659	27.7	5.54625	1.002	173	1.55237
36	3.39	1.0101	157	1.68	21.6	4.247	1.001	23	0.19			40.2	3.4953	1.05042	48	0.695701	61.6	4.25568	1.01112	175	1.72784
25.3	3.202	1.04275	102	0.96	36.9	5.425	1.04932	112	0.42			20.4	4.0736	1.002	55	0.203225	52.5	4.56134	1.03413	159	1.5947
72.8	3.159	1.04493	38	0.59	73.4	3.261	1.8797	36	0.88			20.5	5.10002	1.00806	106	0.772308	24.1	5.02644	1.00301	84	0.297051
131	3.252	1.39665	87	0.9	40.1	3.272	1.08225	77	1.44			30.2	5.39813	1.00402	167	1.15345	33.3	4.40002	1.04932	196	1.67213
46.8	2.942	1.01215	168	1.95	79.6	3.761	1.12486	65	0.92			36.7	5.22832	1.00402	226	1.70122	8.28	5.82455	1	190	0.768188
102	3.21	1.07875	122	1.27	112	3.248	1.6835	46	0.84			19.2	4.16605	1.00503	151	1.88087	34.8	4.87643	1.04384	226	2.38618
76.4	2.768	1.1976	87	0.93	99.3	3.299	1.47275	113	0.97			11.7	4.47172	1	125	1.33757	21.6	5.57266	1.00604	335	2.16036
89.6	4.065	1.07296	106	1.31	69.8	4.323	1.0395	220	2.1			15	5.5538	1.00402	153	1.44076	30.5	5.40946	1.00806	235	1.36187
169	3.511	1.98413	102	1.3	96.8	3.013	1.03306	28	0.47			64	3.9387	1.01112	113	0.821709	23.4	3.86794	1.01626	146	1.63157
121	4.614	1.26743	217	1.51	154	3.677	1.07066	199	1.91			25.5	3.46133	1.04167	83	1.09778	16.7	3.68492	1.01937	138	1.54425
125	4.461	1.32626	147	1.47	107	3.784	1.05374	164	1.67			39.8	5.2453	1.02145	123	0.890434	74.1	3.55284	1.02987	69	0.321124
126	2.681	1.73913	35	0.64	90.6	3.775	1.01523	75	0.5			33.3	5.23776	1.01215	154	1.30447	82.8	3.91039	1.0101	152	1.1693
176	4.536	1.28041	153	1.03	68.5	3.709	1.09649	37	0.67			93.9	4.17738	1.02459	102	1.32606	32.4	3.53492	1.0101	141	1.0976
89.1	3.228	1.24533	83	1.05	141	3.625	1.57729	50	0.43			26.3	4.39058	1.02354	115	1.10625	28.1	3.40379	1.03306	31	0.424462
204	3.549	1.24378	174	1.86	263	3.264	1.19474	39	1.05			136	5.66983	1.21803	290	1.60868	47.9	4.81134	1.0142	152	0.967218
31.6	4.003	1.02564	191	1.82	147	4.287	1.36426	170	1.86			34.6	5.48115	1.0142	104	1.3967	38.6	4.37266	1.03627	249	1.62456
147	3.01	1.84162	40	0.65	63.3	2.849	1.39082	68	1.2			19.3	6.06984	1.00402	238	2.08851	17.8	3.50662	1.02564	78	0.802242
77.8	2.995	1.16414	166	2.1	132	3.514	1.10254	128	1.09			14.8	5.33493	1.02775	202	1.97829	26.8	4.12171	1.001	189	1.87522
166	3.372	1.221	140	1.84	105	3.041	1.1274	30	0.56			30.7	3.5519	1.02145	67	0.597519	12.8	3.29058	1.001	58	0.456926
114	2.634	1.20627	90	0.97	104	3.481	1.6	73	1.22			25.2	3.94624	1.00908	67	0.802472	32.1	2.81322	1.03413	42	1.2484
129	3.292	1.68067	119	1.16	149	3.061	1.04058	72	0.41			40.2	4.6736	1.02041	245	2.12953	22.5	3.28681	1.002	143	0.843533
265	3.719	1.14286	197	3.56	91.8	3.535	1.29199	20	0.4			29.9	4.74436	1.04493	206	1.42743	66.1	3.82737	1.02669	141	1.09139
95.2	3.299	1.30208	77	0.91	102	2.939	1.53846	41	0.69			25.4	4.87643	1.00503	148	1.24493	85.9	3.69247	1.02249	174	1.2431
63	3.113	1.17509	145	2.16	76.5	3.779	1.03199	111	1.15			24.6	4.95474	1.00806	125	1.38332	28.5	3.40473	1.00402	109	1.07724
133	4.191	1.14679	156	1.56	21.6	3.092	1.01317	74	0.75			14.6	4.36322	1.04822	69	0.600523	21	3.44058	1.00806	56	0.583388
135	3.87	1.20773	112	1.98	104	3.051	1.96078	43	0.48			36.5	4.6604	1.0101	190	1.62338	9.55	4.01605	1.05374	138	0.508729
37.3	3.94	1.02564	135	1.78	32.8	2.693	1.04712	41	0.83			28.3	4.74247	1.00402	94	0.819987	19.7	4.56983	1.01626	32	0.0743403
105	3.481	1.0846	111	1.26	74.1	3.243	1.10865	13	0.31			30.5	3.84719	1.02354	128	0.976885	42.8	3.11605	1.0977	88	0.544106
85.5	3.71	1.0395	121	1.34	93.6	3.422	1.221	83	1.08			58.4	4.1736	1.02669	129	0.918771	32.8	3.07171	1.04822	40	0.483813
181	4.276	1.16822	171	1.88	118	3.231	1.43885	32	0.58			39.8	4.43964	1.02041	108	0.956165	25.3	3.69341	1.01729	55	0.524601
88.1	4.057	1.12108	43	0.92	196	3.464	1.40056	81	0.9			20.2	3.75473	1.001	65	0.52379	31.4	3.94153	1.03093	58	0.777391
50.5	3.112	1.06724	70	0.92	136	3.318	1.26263	71	0.9			20.8	4.00568	1.0101	50	0.322363	34.8	3.65851	1.001	146	1.26741
38.5	3.825	1.00806	182	1.86	81.5	3.343	1.11235	29	0.62			52.1	3.63115	1.36426	78	1.00393	74	3.5019	1.06838	99	1.2949
114	3.294	1.42653	128	1.15	176	3.106	1.12233	52	0.96			104	3.98209	1.21951	90	0.554589	54.6	5.47927	1.04712	117	1.03586
83.7	3.725	1.18483	101	1.01	48.7	5.008	1.02775	49	0.71			14.3	3.61794	1.00402	43	0.360338	9.33	5.03587	1.001	33	0.209635
161	4.405	1.35501	175	1.89	198	3.356	1.27877	62	1.04			14.1	3.46699	1.00705	61	0.582985	19.3	4.98115	1.01112	133	0.979627
102	4.529	1.36612	141	1.03	77.9	2.946	1.12867	25	0.39			51.4	3.96794	1.15473	133	1.16771	15.2	4.85285	1.002	159	0.905214
33.2	4.618	1.01833	128	0.86	63.3	4.602	1.33333	82	1.29			52.4	4.2387	1.04822	172	1.40638	36.6	3.76322	1.01626	124	0.99116
81.9	3.219	1.11359	99	1.45	90.4	3.4	1.61031	45	0.73			39.1	3.68586	1.02564	132	1.23195	12.9	4.65662	1.00908	151	1.52608
111	3.785	1.21803	181	1.6	130	3.354	2.99401	62	0.81			79.2	3.55567	1.03199	132	1.01209	14.5	3.76039	1.001	206	1.47132
99.1	4.667	1.25471	253	1.67	29.6	3.884	1.00503	50	0.58			20.8	4.13964	1.00301	150	1.01192	31	3.66605	1.02564	133	1.65892
112	3.503	1.27226	179	1.78	37.3	3.571	1.02354	119	1.37			28.5	4.35945	1.02459	174	1.24762	43	3.7302	1.05374	171	1.51918
57.4	3.616	1.05152	92	1.13	174	3.662	1.0917	71	1.2			19.7	4.99247	1.00301	97	0.892239	97.1	3.82926	1.0846	75	1.18717
96.6	3.477	1.37552	58	1.11	112	3.365	1.04384	41	0.2			15.3	3.52171	1.0142	83	0.861854	28.9	3.76794	1.0352	50	0.745036
69.3	3.902	1.20627	73	0.69	226	3.489	1.44928	66	0.88			50.9	4.63304	1.15875	66	0.321453	19.3	3.50379	1.01937	133	1.22373
108	3.246	1.16009	71	1.23	112	3.644	1.17233	85	1.17			26.1	5.16606	1.02249	90	0.588615	21.8	3.41794	1.05042	68	1.66528
153	3.849	1.17371	132	1.74	123	4.13	1.15741	59	0.73			28.3	5.93682	1.04712	125	0.693809	14.9	3.79152	1.00806	78	1.05103
20.7	3.691	1	46	0.59	71.8	3.039	1.17096	26	0.42			39.3	4.65568	1.08814	155	0.608568	18.3	4.27549	1.002	89	0.559925
128	4.742	1.13895	181	1.11	56.9	3.366	1.03734	101	1.1			34.5	3.41416	1.00604	67	0.434672	24.1	5.43776	1.02354	236	1.17859
45.6	3.924	1.03842	106	1.28	71.6	3.349	1.07759	17	0.26			18.4	4.29719	1.00503	102	0.767957	64.4	3.60945	1.13895	121	1.26593
41.2	4.252	1.03199	97	0.81	23.2	4.541	1.02775	73	0.77			25.3	5.1604	1.00301	97	0.633877	29	3.98209	1.05153	41	0.549368
107	4.315	1.02775	199	1.97	154	3.604	1.4881	113	1.61			28.9	3.74624	1.00402	96	0.899085	52.8	3.91322	1.07181	116	1.09496
134	4.382	1.30039	111	1.29	48.3	4.224	1.0917	79	0.84			13.1	3.91322	1.01317	78	0.491841	45.3	4.28209	1.01729	141	2.06209
57.9	3.61	1.36054	100	0.82	117	3.028	1.22249	46	0.59			37.9	5.07266	1.0101	152	1.12374	28.9	4.43021	1.00705	224	1.74665
99	3.489	1.3369	52	0.79	76.7	3.713	1.18483	92	1.56			9.93	4.0387	1.002	112	0.72582	32.3	4.38587	1.01833	208	1.63766
76.7	3.529	1.02881	103	0.73	141	3.505	1.38696	111	1.52			24.6	3.60756	1.00806	89	0.767631	27.3	4.9387	1.0352	207	1.36663
46.3	5.488	1.00705	219	0.55	104	3.7953	1.14548	115	1.47496			17.1	3.17737	1	114	1.16307	13.3	4.72549	1	156	1.39077
42.5	3.988	1.03199	115	1.66	144	3.33681	1.46413	160	1.43449			71	4.52832	1.0142	129	0.700537	26.4	3.29341	1.00503	71	0.61381
82.4	4.017	1.66667	87	0.91	73.9	3.10473	1.0395	74	1.07787			26.6	4.72549	1.04384	67	0.331495	8.61	4.1887	1.001	91	0.592849
85.6	3.625	1.13507	89	0.77	94.9	3.13397	1.13122	79	1.60062			63.1	4.10379	1.05263	192	1.3365	24.8	3.57832	1.00705	76	0.689275
109	3.942	1.30548	116	0.88	107	3.40756	1.23609	96	1.16444			18.8	4.44624	1.00402	164	1.44467	28.6	4.32738	1.00503	177	1.59075
77.7	3.747	1.43678	101	1.07	79.8	3.06416	1.3624	102	1.38192			83.8	3.60001	1.10988	218	1.72422	43.1	4.70851	1.07181	255	1.94713
103	4.392	1.17233	97	0.83	93.7	3.26982	1.04384	94	1.20015			65.8	4.53492	1.04712	297	1.82833	37	3.51983	1.01626	115	1.19604
105	3.788	1.57729	122	1.17	72.6	3.28964	1.29199	128	1.48477			31.8	3.26039	1.03199	33	0.416122	25.5	3.93775	1.04384	70	0.836916
133	4.647	2.22717	132	1.14	136	3.29907	1.11732	118	1.0101			51.3	4.1453	1.10375	181	0.9386	20	5.78116	1.001	201	1.67684
103	3.619	1.13895	238	2.16	140	3.08869	1.42247	107	1.17735			19.1	3.86417	1.00503	164	1.3565	22.5	4.16039	1.00402	161	1.97315
87	3.221	1.36986	96	1.07	50.7	2.86794	1.02354	61	0.924011			38.1	4.85757	1.00604	179	1.12395	35.6	4.117	1.02145	105	1.62513
177	3.964	1.26904	106	1.31	92.9	3.43964	1.1062	129	1.61717			38.1	4.23492	1.05597	292	1.83654	107	4.22549	1.07991	203	1.19423
52.1	3.966	1.04493	161	1.68	142	4.1519	1.66667	135	0.856837			35.2	4.58304	1.00503	214	1.06078	59	3.05284	1.02354	68	0.987097
135	3.997	1.31406	92	1.47	176	3.70945	1.77305	178	1.93647			29.3	4.23587	1.01523	105	0.793174
93.1	3.451	1.11857	111	1.19	132	3.36039	1.11483	158	1.37536			23.6	3.51417	1.0101	66	0.563689
97.5	4.048	1.16959	98	0.88	56.7	3.08586	1.11111	116	0.975507			54.3	2.93397	1.06838	66	0.786627
118	4.314	1.07181	190	1.61	64.6	2.81888	1.02249	111	1.53631			31.2	3.91794	1.0101	55	0.253077
58.5	4.007	1.08932	123	1.49	100	3.3019	1.71527	110	0.941272			50.8	4.0953	1.0142	90	0.353189
82.5	4.11	1.04822	162	1.28	102	2.9302	1.0582	61	0.74702			21.6	3.18398	1.00908	80	0.553633
39.6	3.096	1.02249	16	0.18	49.6	3.0953	1.04932	11	0.359966			34.7	3.03775	1.01729	21	0.162234
33.2	3.906	1.04712	152	1.25	34.9	3.27926	1.29366	85	1.21288			46.1	4.42172	1.0627	92	0.504617
111	4.777	1.46413	254	1.94	186	3.6519	1.30039	193	1.91038			36.2	2.45944	1.00908	19	0.0224707
88.8	4.217	1.20482	71	0.88	119	3.18398	1.06383	90	1.54057			9.92	4.58209	1.01112	89	0.550614
175	3.411	1.64474	112	1.21	120	3.85379	1.14025	135	1.44244			50.1	3.34435	1.04167	61	0.479172
127	3.641	1.14025	88	1.57	163	3.03114	2.05339	190	1.44131			25.8	4.77832	1.02041	93	0.57047
130	3.344	2.31481	127	1.03	103	3.0236	1.18483	100	1.74539			25.8	4.75568	1.02041	155	0.895674
98.4	3.56	1.66113	140	1.89	143	3.93209	1.49254	127	1.2958			18.3	3.52926	1.001	122	0.735265
119	3.143	1.20337	110	1.35	43.7	3.5302	1.08108	158	1.13867			25.3	4.02549	1.01729	148	0.740952
67	3.003	1.11732	80	1.06	82.6	3.73775	1.28866	110	1.18763			26.8	4.37738	1.001	82	0.727061
70.3	3.062	1.08342	188	1.93	102	3.27454	1.54083	158	1.23365			70.2	3.54247	1.03199	49	0.566464
52.8	2.509	1.02987	111	0.9	92.2	2.86133	1.05042	116	1.50894			16.4	4.46794	1.00503	94	0.62952
48.8	3.225	1.11235	81	1.01	136	2.72643	1.52207	52	0.742835			41.9	3.8802	1.0395	160	0.972812
118	3.607	1.40056	157	1.65	101	3.45001	1.14155	118	1.34232			57.7	4.04341	1.10254	163	1.35476
96.1	3.762	1.12994	73	0.44	109	3.34152	1.09649	101	0.912515			35.2	4.82077	1.02459	127	0.834064
120	3.426	1.27551	105	1.3	110	3.42737	1.7094	144	1.923			20.5	4.2236	1.01626	112	0.50683
133	4.387	1.26582	292	1.76	136	3.48209	1.16822	136	1.37249			19.3	5.34719	1.00301	150	0.940779
138	4.084	1.30548	241	2.01	139	3.2802	1.287	122	1.32543			29.7	3.96134	1.00604	133	1.13253
83.1	3.315	2.42718	62	0.73	154	3.92549	1.52905	278	2.01015			17.5	4.91417	1.001	91	0.593051
52.4	3.801	1.2987	47	0.53	141	3.917	1.4556	211	1.59071			23.2	6.34531	1.001	236	1.3287
77.6	3.366	1.22399	54	0.42	103	3.06605	1.03842	44	0.96759			28.9	6.50191	1.00301	190	1.31448
51.9	3.404	1.13766	102	1.02	57.4	3.16228	1.08933	81	1.1516			20.6	4.89153	1.0142	159	1.28016
93.5	3.35	1.18343	163	1.94	21.1	2.88963	1.02249	49	0.789137			109	3.22737	1.06838	98	0.848779
34.6	3.069	1.05374	107	1.37	139	3.28492	1.15075	38	0.442583			63.9	4.15851	1.0929	92	0.990937
53.1	3.702	1.00806	172	1.83	62.7	3.55096	1.05932	17	0.584638			17.7	5.19153	1.01523	91	0.625658
129	3.365	1.13895	163	1.23	136	3.02643	1.45138	84	1.18435			148	3.92549	1.28205	116	1.18836
117	4.021	1.13122	147	0.89	112	3.26982	1.15607	187	2.38419			71.5	3.10001	1.11857	31	0.479065
127	3.17	1.08342	129	1.73	72.1	3.15001	1.20482	130	2.19829			24	3.96228	1.00705	53	0.477015
75.2	3.327	1.14025	156	1.76	149	3.01416	1.38313	225	2.26888			16.9	4.68587	1.01937	141	1.07722
101	3.489	1.17925	140	1.32	39	3.27926	1.02669	76	0.959465			57.4	3.43303	1.01523	87	0.677117
72.8	3.382	1.09051	148	1.32	70.7	3.26322	1.02041	199	2.54482			26.3	4.97832	1.02459	278	1.52165
98	3.1	1.3369	50	0.56	43.5	2.93114	1.03199	44	0.930987			43.7	4.90191	1.01937	215	1.31588
43.9	2.827	1.05932	75	0.88	56.8	3.21322	1.54799	96	1.13807			109	3.30284	1.04602	32	0.346487
120	3.436	1.47493	59	0.62	159	4.33021	1.3369	180	1.07222			20.4	4.29153	1.00402	127	0.854062
125	3.497	1.80832	68	1.19	133	3.60096	1.5361	63	0.674821			39.1	4.16322	1.11732	75	0.184033
49.9	3.249	1.25628	93	0.97	257	3.34813	1.23457	156	1.70617			12.4	3.91417	1.00908	80	0.494572
95.3	3.068	1.28866	82	1.17	84.4	4.87455	1.20773	288	1.76724			48.6	3.4302	1.11982	89	0.662945
62.1	3.382	1.19332	101	0.97	80.1	2.69529	1.00503	104	1.17551			88.8	4.05662	1.01215	82	0.769782
147	3.067	1.67224	160	1.37	76.5	2.74529	1.23916	82	1.18261			43.9	4.02266	1.10254	42	0.313885
80.4	3.492	1.08696	125	1.15	90.9	3.12171	1.44718	88	1.01391			13.1	3.79247	1.00806	52	0.424645
68.3	3.092	1.62338	63	0.82	112	3.02643	1.20048	163	1.53597			63.8	3.47549	1.08108	97	0.8066
140	3.239	1.23762	101	1.18	97	3.75756	1.08108	62	0.952498			32.5	4.25096	1.01215	214	1.50369
78.9	3.624	1.07411	115	1.03	117	3.29247	1.23305	116	1.11681			31.3	3.32549	1.00503	77	1.22245
62.9	2.836	1.03093	113	1.52	54	3.0453	1.0395	133	1.50741			57.4	4.16794	1.10375	126	1.46953
123	3.449	1.63132	83	1	159	2.90379	1.77936	63	0.959465			25.7	4.61889	1.002	271	1.23688
109	3.053	1.22549	190	1.8	167	5.04153	1.07066	283	1.66865			43.1	4.83209	1.12108	234	1.96939
121	3.475	1.44928	67	0.88	121	3.54341	2.02429	155	1.43003			70.2	4.39624	1.04275	130	0.990757
146	3.489	1.74825	122	1.39	161	3.65945	1.52672	112	1.52031			20.2	4.80002	1.01729	56	0.539321
22.2	3.729	1.01523	146	1.18	129	3.01794	1.01626	104	1.61541			47.7	4.57832	1.0977	336	2.51015
86.6	3.687	1.06157	80	0.85	213	4.29153	1.20048	223	2.42008			64.8	3.80851	1.04822	116	0.78678
135	4.347	1.09769	330	2.66	109	3.12737	1.40056	64	1.14672			19.2	4.13115	1.00604	157	0.949968
163	3.87	1.37363	161	1.47	121	3.1236	1.59744	88	0.944912			12.4	5.10191	1	137	0.924555
79.2	3.476	1.55521	11	0.33	177	4.35568	1.55521	188	1.46605			19.1	4.85568	1.0101	178	1.42719
105	3.492	1.29534	98	1.57	83.7	3.14718	1.04384	42	0.665012			29.9	3.85662	1.02881	144	0.931606
128	3.117	2.96736	101	1.02	156	3.80851	1.5625	168	1.51011			60.5	5.92738	1.03199	281	1.99455
44.2	3.877	1.01112	60	0.4	64.7	2.90001	1.1274	64	0.722912			11.3	6.18682	1.002	233	1.03056
88.6	3.298	1.30719	137	1.82	108	2.99246	1.6129	95	0.951365			31.3	4.88304	1.11982	113	0.800047
43.7	2.676	1.0582	90	1.27	51.5	2.6236	1.04275	32	0.369387			35.4	4.09907	1.00908	150	0.872561
114	3.736	1.04384	139	1.31	148	3.4236	1.38313	189	2.14002			13.3	5.37455	1	77	0.748539
72.2	2.871	1.10375	53	1.07	124	3.92266	1.57729	35	0.605628			21.6	3.90473	1.00908	87	0.732861
73.6	4.05	1.06045	54	0.65	65.2	3.30473	1.28866	29	0.507071			20.8	5.28304	1.0101	128	0.793086
131	2.869	1.5674	86	0.99	77.3	3.34718	1.22699	98	1.4589			50.6	4.61983	1.02564	116	1.0663
120	2.975	1.07066	178	2.16	142	3.52737	1.57729	94	1.04128			60.4	4.26228	1.02354	102	0.663189
163	3.367	1.08342	152	1.61	70.3	3.52926	1.40449	26	0.432278			19.8	5.76134	1.01833	98	0.687352
199	2.897	1.10619	151	1.41	112	3.12548	1.15075	38	0.57329			78.1	3.93209	1.37174	82	0.487158
114	3.356	1.17647	107	1.26	82.7	4.3736	1.19332	83	1.46616			27.5	4.30002	1.01626	129	0.657577
118	4.04436	1.46843	74	0.680605	160	3.50379	1.20919	81	0.700401			17.7	5.73682	1.01937	103	0.568746
178	3.03492	1.43885	196	1.4558	91.1	3.45096	1.26263	74	0.773624			35.5	4.63964	1.00908	170	1.10116
76.6	2.7302	1.53846	114	0.859856	104	3.93964	1.53139	37	0.493056			69.6	4.28021	1.05932	96	0.617004
81.9	3.56228	1.36799	82	0.628707	66.4	3.17265	1.0582	15	0.593471			55.7	5.03587	1.07181	124	1.09459
56.2	3.04341	1.0977	32	0.321802	80.1	4.53115	1.10988	281	0.907366			53.7	5.33776	1.05932	215	1.21369
68.3	2.89624	1.05042	31	0.271664	95.3	3.05379	1.18483	51	0.968779			15.3	6.0255	1.001	129	0.581678
64.3	2.83869	1.16414	29	0.349683	264	3.97832	1.94175	197	1.30187			34.1	5.90285	1.04493	80	0.678452
94	3.15567	1.25313	22	0.233923	47.1	4.17171	1.0142	9	0.257161			39.6	4.90662	1.00503	102	0.593948
88.1	2.74152	1.06952	23	0.258246	167	3.64247	1.45349	139	1.53328			40.1	5.76795	1.02881	109	0.579547
66	3.02077	1.12994	24	0.227091	105	2.81416	1.38504	17	0.240006			12.6	4.89247	1.001	22	0.10795
131	2.87737	1.91571	41	0.491383	214	3.57171	1.38696	88	0.942757			118	4.3519	1.13766	94	0.735013
74.5	3.07643	1.43061	20	0.220703	139	3.19435	1.49031	42	0.398563			28.6	4.017	1.00301	123	0.95569
94.2	3.30662	1.22549	31	0.357312	84	3.31794	1.07296	68	0.96192			80.7	5.84436	1.20773	210	1.30906
99.8	4.4104	1.31752	33	0.391442	58.7	3.00473	1.19617	92	1.07741			26.4	4.28775	1.00604	96	0.66555
109	3.54435	1.04167	39	0.541336	98.8	3.28869	1.48809	63	0.629697			17.1	6.17833	1.002	53	0.234856
88.6	3.09058	1.03842	28	0.447883	101	3.74341	1.07991	38	0.451393
151	2.84058	1.0929	28	0.419971	119	3.38492	1.01626	38	0.443491
126	3.3453	1.321	76	1.03728	118	2.98209	1.72117	18	0.371807
31	2.57454	1.0846	21	0.372234	108	2.88114	1.27551	29	0.615529
71	2.8302	1.81159	22	0.246723	71.7	3.4302	1.17925	58	0.691181
123	3.17831	1.54321	40	0.369782	86.4	3.34435	1.24378	37	0.690666
160	4.00285	2.07469	62	0.531619	108	3.37643	1.42046	94	0.507452
108	3.02548	1.14548	37	0.304251	140	3.78869	1.26743	69	0.913309
103	2.9519	1.11857	48	0.490877	82.9	3.18492	1.21507	32	0.391832
170	3.7453	1.63399	63	0.711307	111	3.18209	1.27226	91	0.721923
154	4.55662	1.36986	29	0.279909	51.5	3.69813	1.11732	153	0.819354
111	3.10945	1.50602	32	0.382711	90.9	3.72454	1.15875	58	0.91936
54.2	3.0368	1.02564	38	0.515906	99.4	3.83398	1.1534	80	0.929112
99.7	3.03869	1.0582	28	0.350372	62.5	3.57832	1.11732	76	0.621675
76.3	3.62266	1.16009	128	1.08871	140	3.00662	1.18906	82	1.56266
129	3.54813	1.20627	21	0.340221	105	3.12831	1.40253	32	0.357499
53.8	3.14435	1.13895	10	0.182702	103	3.74247	1.77305	26	0.407674
37.4	3.4585	1.0352	46	0.590214	79.1	3.49435	1.05153	80	0.737474
111	3.12643	1.19189	19	0.248606	137	3.15284	1.17233	42	0.685366
77	2.66322	1.06952	23	0.307043	46.5	3.3519	1.01937	99	1.11381
198	3.35945	1.49701	52	0.335755	164	3.21982	1.57233	94	1.52681
88.8	3.24718	1.57978	29	0.616906	160	3.33964	1.43267	102	1.06483
181	3.62643	1.3089	33	0.238516	97.8	3.27548	1.31406	114	1.29265
127	3.93303	1.10132	43	0.415833	25.7	3.51133	1.02249	128	1.25642
140	3.10756	1.20627	49	0.27767	86.4	2.94813	1.5083	29	0.568864
111	3.2302	1.07875	29	0.503419	98	3.39718	1.15075	150	2.18486
33.7	4.08775	1.00806	82	0.641854	46.6	2.72643	1.11857	57	0.644431
171	4.21888	1.94932	138	0.941025	65	2.67643	1.09649	161	1.61493
75.9	2.81511	1.18624	5	0.0841341	25.8	2.56888	1.07181	83	0.714687
89.8	3.5736	1.0627	37	9.11189e-05	131	3.21416	1.3369	175	1.7187
78.1	4.40945	1.13895	36	0.231683	136	3.51039	1.14811	298	2.08621
79.5	3.16416	1.23305	32	0.346965	100	3.43681	1.44092	161	1.39841
85.8	3.16982	1.04822	20	0.123846	107	3.9453	1.04932	153	0.755899
98.6	3.65096	1.09529	19	0.365029	163	2.92737	1.16009	132	1.16491
101	3.26228	1.18343	30	0.368646	59.7	3.27454	1.04167	83	1.12133
95.5	2.82454	1.27065	14	0.305532	83.3	3.84624	1.03199	215	1.43514
53	3.17171	1.05485	10	0.123226	139	3.17077	1.66667	146	0.936841
101	4.01983	1.13122	60	0.738063	116	3.82266	1.26103	162	1.13822
114	2.92077	1.41443	16	0.366982	65.5	2.67077	1.1534	66	0.591338
101	3.2236	1.8018	21	0.295213	113	3.19152	1.0977	238	2.13248
97.6	2.9953	1.29199	10	0.157593	158	2.83397	1.51515	157	1.52733
114	3.11511	1.10011	35	0.466998	47.7	3.95568	1.01112	199	1.41604
56.1	3.08963	1.14286	19	0.24023	89	2.79624	1.14155	40	0.826007
75.5	3.20662	1.1655	11	0.319705	170	3.25096	1.45349	150	1.87404
48.7	3.64058	1.07181	29	0.303136	85.1	3.29718	1.13636	177	1.40007
110	3.57077	1.08578	98	0.826084	57.4	3.74907	1.06157	84	1.2719
95.6	4.58304	1.09529	80	0.776414	66.6	2.87831	1.21654	105	1.3438
52.9	3.4019	1.09051	30	0.459058	77.9	2.96322	1.12233	113	1.00643
102	2.57737	1.08933	9	0.114468	38.8	2.75661	1.07991	80	0.642936
181	4.94059	1.07066	147	0.783912	69.3	2.33492	1.17509	74	0.873907
133	3.65379	1.49254	56	0.743291	84	2.52171	1.02987	119	1.5054
93.2	2.80567	1.22249	19	0.279046	119	4.10379	1.30548	345	2.88138
152	3.60473	1.5949	58	0.830638	61	3.04435	1.01317	74	1.19573
119	3.48115	1.67785	187	1.16336	71.7	2.86794	1.06157	49	0.843693
76.1	3.77454	1.3089	134	1.00688	145	3.18775	1.17233	78	1.09756
31.5	3.45662	1.05153	85	1.12686	124	2.42454	1.06383	60	1.02839
70.9	4.72926	1.18064	165	1.47269	248	3.4302	1.68919	187	1.40894
196	4.02171	1.50602	122	1.186	74.9	2.84907	1.06157	114	1.34238
61.2	2.95001	1.01729	23	0.299318	122	3.92549	1.05485	208	1.18746
111	4.10473	1.17786	43	0.540301	59.7	3.00379	1.16686	89	0.905028
163	3.73492	1.04167	77	1.12673	127	2.70944	1.20048	83	1.14749
111	3.45284	1.03413	39	0.613852	74.4	3.34341	1.0352	173	1.47953
78.5	4.39341	1.04712	94	0.75812	84.9	2.83209	1.0929	124	0.946889
125	3.46983	1.23762	31	0.566899	199	3.16039	1.37931	103	0.797639
113	4.1387	1.6129	22	0.462003	145	3.32832	1.15607	191	1.83836
112	3.79058	1.40845	79	0.737791	94.2	3.14718	1.10132	94	1.12017
89.3	3.60662	1.51745	47	0.53002	91.5	3.48775	1.19048	118	0.957613
80.9	3.62077	1.0846	127	1.02221	196	3.83586	1.08578	176	2.04069
75	3.59907	1.1236	48	0.653138	35.9	3.38115	1.05597	166	1.49497
95.1	3.0236	1.39665	34	0.452719	163	3.21133	1.33333	128	1.07501
203	3.51888	1.48148	127	0.862943	87.7	3.10096	1.2407	104	0.771924
102	3.37265	1.11235	101	0.846238	137	2.82454	1.40647	129	1.15649
164	3.43964	1.11483	152	1.25836	108	2.85756	1.05597	104	1.30025
153	4.88681	1.56495	102	0.597796	47.5	2.33869	1.03413	17	0.47966
138	3.53869	2.36967	90	0.810043	81.6	2.85567	1.0661	95	1.37382
217	4.20473	1.36799	87	0.917157	167	3.04058	1.07066	113	1.49921
109	3.99624	1.04275	166	1.13615	92.8	2.82831	1.5083	72	0.835074
206	3.71511	1.66945	134	1.29512	227	2.89812	1.82482	130	1.65107
89.6	3.43869	1.02987	67	0.972967	143	3.1585	1.52207	191	1.73442
64.1	3.1802	1.07411	34	0.391938	192	3.57737	1.67504	116	1.31085
95.1	3.61417	1.0582	116	1.02857	115	2.98114	1.12108	79	1.18577
68.1	2.87548	1.05153	39	0.65119	53.3	3.11322	1.01317	15	0.372522
229	3.7736	1.18624	63	0.663412	99.8	3.09247	1.5748	145	1.03136
85.5	2.42359	1.02775	43	0.355037	90.7	2.64341	1.4556	88	0.893792
117	3.91417	1.74216	214	1.46557	99.2	2.5019	1.03093	56	0.703198
150	3.47266	1.34409	66	0.712542	190	2.99152	1.43885	90	1.08033
178	4.01983	1.50602	43	0.741311	135	3.16605	1.3459	102	0.85601
127	3.4953	1.05153	60	0.453668	131	2.63963	1.1062	41	0.742774
163	3.50284	1.10132	41	0.499069	106	2.6368	1.51286	99	0.829504
111	3.46322	1.81488	82	0.623364	115	3.88303	1.04058	417	2.81474
89.9	3.37643	1.82482	142	0.664001	88.4	2.91511	1.06724	53	0.997725
108	3.2519	1.51286	30	0.715232	26.2	3.19624	1.00503	20	0.291214
82.5	3.71417	1.1534	52	0.770199	151	3.03209	1.2407	110	1.94278
127	3.40379	1.62602	71	0.758417	61.6	2.55661	1.13766	96	1.04348
42.2	3.3953	1.0989	20	0.351612	87	3.39624	1.21507	62	0.498625
81.7	3.36699	1.21212	73	0.842602	122	3.11416	1.11235	88	0.709312
18.8	3.1953	1.02145	64	0.272384	102	2.44058	1.40449	40	0.624717
113	3.16794	1.31752	35	0.518968	134	3.38492	1.11857	167	1.41645
119	3.32832	1.41643	125	1.12481	174	2.49718	1.14942	69	0.928894
140	3.62643	1.38696	69	0.770111	162	3.18586	1.31234	2	0.0809325
167	3.82643	1.25313	97	0.875845	52.6	4.21417	1.15741	176	1.69339
72	3.04152	1.07066	35	0.356336	137	2.75001	1.39082	101	1.48506
141	3.81228	1.3986	25	0.398933	30	2.26605	1.01729	90	0.827733
109	4.55851	1.08342	57	1.00902	65.1	2.71322	1.2407	54	0.579311
86.4	2.88963	1.92678	18	0.173582	159	2.87171	1.0627	105	0.920978
168	3.45096	1.28041	44	0.649554	140	4.86511	1.37363	85	0.692732
79.9	3.31794	1.64474	35	0.434414	76.1	3.62171	1.26743	45	0.957251
47	3.55284	1.23609	90	0.587778	109	3.04246	1.31406	87	1.03361
63.6	3.18114	1.29534	35	0.55701	155	4.6953	1.14025	181	2.09405
148	3.31039	1.46413	73	0.803261	115	3.2453	1.29534	157	1.62753
155	3.12171	1.21065	45	0.947088	63.8	3.38681	1.35318	57	1.94775
167	3.59907	1.14417	86	1.01097	30.3	2.95756	1.06838	76	1.24543
76.6	3.1585	1.08578	49	0.743302	45.3	4.63115	1.03413	417	2.47478
103	3.2519	1.06157	92	0.770482	121	2.89529	1.2407	62	0.92462
59.8	4.12077	1.05485	148	1.23687	78.7	3.04718	1.01523	88	0.953106
63	3.18492	1.49701	19	0.365982	151	3.57832	1.57233	65	0.61462
119	4.13964	1.9084	89	0.508926	102	2.98114	1.07181	114	1.43786
57.8	3.34907	1.0101	70	0.434016	66.8	2.66322	1.10254	38	0.464346
94.8	3.36322	1.11732	79	1.0692	132	3.11699	1.30378	92	1.0374
78.4	3.99341	1.17925	75	0.730135	111	3.2585	1.26743	53	1.00084
155	3.28209	1.38696	54	0.623763	195	3.9887	1.8315	159	1.36986
67.3	3.19341	1.10011	40	0.43941	146	3.56039	1.38122	117	1.33109
67.7	3.22831	1.04932	69	0.583933	129	3.29435	1.45773	57	0.947712
43.5	3.23398	1.17786	54	0.720759	120	3.76417	1.22699	129	1.13057
95.6	2.70944	1.15875	58	0.779635	82.4	2.96228	1.03413	108	1.81982
166	3.94341	1.55039	86	1.03085	126	2.99718	1.13122	39	0.969452
202	3.32549	1.4771	64	0.895288	95.9	3.41888	1.41044	79	0.987512
173	3.41605	1.20482	104	0.65348	213	3.63586	1.46628	258	1.98446
127	2.69341	1.16144	60	0.745338	128	3.76322	1.98807	223	2.71973
127	3.2302	1.6	55	0.678979	100	4.82738	1.25786	456	2.10544
216	3.71322	1.36986	170	1.43093	85.5	3.3453	1.48809	91	0.551907
99.4	4.47549	1.76367	308	1.68184	126	3.28964	1.17509	53	0.576343
57.5	3.23681	1.01729	53	0.152621	107	2.86982	1.17786	53	0.814172
88	2.40095	1.31406	59	0.717094	150	3.13586	1.34409	52	0.96727
57.9	2.90096	1.07991	62	0.602763	163	3.45756	1.47059	74	0.546473
126	3.4085	1.58479	96	0.824552	141	3.02171	2.04082	96	1.26394
127	3.38398	2.09205	89	0.542055	105	3.5453	1.14548	116	0.76977
135	3.72077	2.21239	95	0.526676	210	3.35473	1.10375	99	0.824725
189	3.45473	1.08342	104	0.678239	89.7	3.09813	1.10254	91	0.843834
88.4	3.59058	1.17096	72	0.78413	206	3.98115	1.16009	29	0.419759
176	3.7453	1.38504	131	0.669768	58.5	3.02548	1.14155	79	0.917533
194	3.29624	1.20337	29	0.364023	122	3.74152	1.60772	78	0.616887
152	3.567	1.40845	84	0.666405	35.5	5.20285	1.04712	373	2.06382
88	3.56888	1.31752	37	0.377708	66.5	3.31982	1.05374	80	0.645563
137	3.38492	1.10375	22	0.266514	107	3.21511	1.29199	86	0.874303
173	3.55096	1.17786	36	0.43559	213	2.86605	1.66113	94	1.57572
143	2.78963	1.31926	64	0.733551	74.8	3.09813	1.11732	73	0.922196
117	3.64152	1.11982	78	0.606812	148	3.21133	1.22249	99	0.812817
72.9	2.91228	1.45985	34	0.369989	116	2.91699	1.62338	39	0.86362
101	3.04907	1.48148	32	0.263968	74.5	2.96039	1.42653	95	0.816062
60.5	2.5802	1.14548	31	0.229472	80.5	2.90379	1.05485	25	0.245489
126	3.68115	1.10497	127	1.15096	73.3	3.18114	1.16686	70	0.539126
42.8	2.90567	1.0582	162	1.07053	93.4	3.2236	2.1645	48	0.548755
149	3.18775	2.00401	103	0.872861	119	3.35567	1.32802	39	0.983046
215	3.48869	1.51976	36	0.372596	130	3.06416	1.53846	53	0.765774
66.7	2.79246	1.04822	17	0.422554	120	3.41416	1.54799	44	0.481562
128	3.35379	1.18064	7	0.240054	129	3.2019	1.32275	115	0.664278
123	4.00662	1.14679	130	0.590215	65.2	3.30567	1.88324	23	0.31873
135	2.78963	1.02459	8	0.11412	105	3.02926	1.19474	63	0.771021
132	3.05284	1.15875	50	0.406645	169	3.80756	1.43267	206	1.58975
199	3.22171	1.31926	163	1.11788	149	3.02171	1.3089	56	0.753108
53.3	2.88586	1.06157	96	1.18722	49.2	4.04719	1.01317	76	1.18459
177	4.68021	1.82815	175	0.878157	170	3.87832	2.48756	138	1.39
97.6	2.73869	1.06952	94	0.624735	57.7	3.95379	1.39665	80	0.743686
55.1	2.90662	1.1236	26	0.29558	113	2.72926	1.22249	77	1.21788
121	2.56982	1.18064	14	0.187488	161	2.98586	1.19048	124	1.11243
113	3.91511	1.3245	172	1.31729	80.4	3.0453	1.12867	82	0.783035
161	3.15662	1.25945	115	1.48639	35.3	3.06511	1.17233	85	0.979298
188	3.56417	1.35685	175	1.41981	43.9	3.77454	1.00705	108	0.691148
102	3.46322	1.26743	78	0.691063	84.7	3.70662	1.40449	146	1.62545
192	4.8604	1.79211	273	1.48196	94.2	5.40851	1.48368	137	1.10184
199	3.18398	1.28205	45	0.454632	99	3.74152	1.4556	67	1.03949
124	3.42737	1.06724	89	1.06572	66	2.96982	1.0917	238	1.72087
84.8	2.40284	1.52905	15	0.279469	139	3.18303	1.20337	44	0.735765
78.9	2.6585	1.05374	16	0.140244	110	4.33587	1.20773	182	0.731204
170	3.49152	1.55763	128	0.766699	94	4.42266	1.10011	152	1.17486
129	3.05756	1.15875	103	0.717026	160	5.2821	1.93424	95	1.23403
121	4.01794	1.08696	50	0.462395	122	5.17361	1.20627	58	0.967759
128	3.40096	1.13766	40	0.300434	159	3.48303	2.457	18	0.207256
111	3.05379	1.10254	35	0.487237	181	3.77926	1.34771	53	0.730315
168	3.01416	1.1325	19	0.213747	37.7	3.3302	1.02459	138	1.84324
175	3.40662	1.08933	26	0.18968	105	3.29813	1.18624	52	0.495481
40.7	3.12265	1.02987	36	0.564622	178	3.36699	2.63158	51	0.435161
91.3	2.77737	1.39082	58	0.44427	85.7	3.88115	1.15607	111	0.980278
185	3.07548	1.5873	30	0.585689	56.8	3.4519	1.14548	46	0.512137
47.7	2.8736	1.04493	38	0.581795	143	3.11699	1.45773	25	0.486072
27.6	2.55473	1.01112	26	0.337599	112	3.13492	1.05374	129	1.41065
127	3.04718	1.57978	35	0.342229	205	2.96605	1.10865	93	1.11659
193	3.00284	1.20627	52	0.558521	142	4.3953	1.30548	132	0.991205
120	2.88209	1.81488	36	0.515733	186	3.16982	1.443	46	0.574716
162	3.49435	1.83824	32	0.322043	79.8	3.37832	1.17371	6	0.171944
69.4	2.56699	1.5674	23	0.272211	167	3.45945	1.89036	84	0.672673
179	3.84624	1.13895	273	2.39092	148	3.00096	1.24378	36	0.285284
152	3.38964	1.16822	65	0.48468	112	2.79907	1.14417	39	0.630103
82.4	2.84246	1.24378	17	0.213492	147	2.76888	2.10084	45	0.591812
77.6	2.85001	1.25628	40	0.581463	116	3.33303	1.73913	17	0.266499
113	2.77737	1.23305	57	0.441967	42	3.13586	1.00301	73	1.06966
32.8	3.09624	1.03413	31	0.148904	84.8	3.02643	1.12233	29	0.145492
135	2.79907	1.20192	47	0.645854	79.3	2.7302	1.00402	17	0.375613
30.3	3.1585	1.02145	103	0.30322	36.4	3.99153	1.0352	76	0.9076
84	3.20001	1.2547	38	0.554327	135	3.1802	1.87266	44	0.563898
140	3.44058	1.37931	87	0.583466	84.6	3.07548	1.01626	66	0.519641
120	3.57926	1.24533	21	0.191586	133	2.57737	1.31234	21	0.364447
39.1	2.85756	1.00806	3	0.0358309	58.3	2.69246	1.27877	31	0.702302
157	3.12077	1.74825	77	0.708286	48.6	3.61417	1.0395	2	0.0218394
139	3.01982	1.23916	43	0.399076	99.4	3.46133	1.04712	13	0.146766
66.9	2.62737	1.17233	33	0.426652	107	3.17926	1.13636	15	0.348463
103	2.89812	1.13122	39	0.44833	130	3.29247	1.0917	51	0.509085
115	3.40001	1.42653	22	0.104855	108	3.98964	1.32275	27	0.452164
93.8	2.74058	1.07066	42	0.602564	82.9	3.53303	1.80505	46	0.758143
106	3.8802	1.13636	56	0.540996	148	3.75285	1.11607	134	0.84079
68.3	2.91699	1.1534	40	0.394614	154	2.31982	1.28205	38	0.470653
73.2	3.13303	1.04602	111	1.20415	179	3.47077	1.53846	50	0.477727
143	3.41888	4.16667	84	0.583857	92.8	2.63114	1.09409	60	0.710088
58.2	3.08114	1.04275	36	0.416603	82.8	2.83303	1.51515	9	0.174665
106	3.55379	1.02987	39	0.326375	87.5	3.04246	1.06724	11	0.236448
38.1	3.11888	1.01937	31	0.484954	80	2.92265	1.59236	16	0.210105
110	3.86417	2.38664	23	0.397402	144	3.00567	1.42247	26	0.619819
153	2.90756	1.21951	18	0.152328	134	3.35662	1.97239	65	0.745046
117	3.5019	1.07411	81	0.780512	136	2.88209	1.95695	32	0.484576
43.8	2.64246	1.04932	9	0.216857	107	2.93397	1.29199	53	0.619623
63.3	3.19907	1.02669	32	0.400861	7.78	3.76511	1	48	0.442141
108	3.19435	1.07296	33	0.398616	98.1	3.4302	1.47059	93	0.767285
146	3.3302	1.30208	47	0.589902	128	3.18775	2.51889	34	0.801312
86	3.89719	1.83486	103	0.687499	81.4	3.91794	1.26904	26	0.622589
81.8	2.97643	1.69205	36	0.27981	125	3.08114	2.331	31	0.190292
68.1	3.13869	1.09409	53	0.517985	116	3.25567	1.05708	12	0.281215
191	4.0236	1.39082	67	0.539381	40.4	3.19435	1.10375	23	0.000111615
74.2	3.28964	1.40845	131	1.18909	64.1	3.46228	1.02354	56	0.693918
31.6	4.01983	1.01112	82	0.696066	97.5	2.82643	1.02881	33	0.476545
148	2.8236	2.7027	20	0.207309	144	3.69624	1.19904	8	0.235318
86.8	3.37643	1.2987	21	0.236193	82.8	2.84907	1.31579	63	1.30992
166	3.73681	1.3459	79	0.489171	136	4.0387	1.49701	139	1.14473
47.2	3.18209	1.01317	32	0.513197	93.7	4.50474	1.04384	30	0.435796
125	2.73869	1.21359	39	0.455686	131	4.31511	1.07181	71	1.11077
35.3	2.73963	1.02459	48	0.385682	101	3.9019	1.08342	55	0.402745
152	3.27643	1.10011	31	0.537164	36.4	3.73681	1.09409	246	1.31075
169	3.28964	2.34192	59	0.819979	95.9	3.36228	1.10375	42	0.725596
68	2.85284	1.0352	23	0.378837	79.1	3.32926	1.07181	41	0.246273
125	3.52454	1.31579	63	0.398927	100	3.79718	1.31752	38	0.462726
99.8	2.91794	1.1325	34	0.403255	92.2	3.32454	1.13379	42	0.754261
205	3.13397	1.13122	48	0.369495	91	3.37643	1.05708	64	1.15913
129	3.08869	1.1325	51	0.683646	75.4	2.91416	1.10497	38	0.596213
139	2.74341	1.39082	28	0.41931	72.2	4.19907	1.14286	75	0.708372
351	4.63304	1.56006	104	0.668281	82.8	3.24341	1.06496	201	2.21461
149	3.34152	1.39082	81	0.62579	128	2.61699	1.68634	27	0.599535
159	3.33209	1.37741	27	0.205315	185	3.35284	2.30947	39	0.830696
121	2.79058	1.51745	19	0.181121	171	3.15284	1.2285	122	1.14007
206	3.43209	3.22581	76	0.644069	115	3.35756	1.11111	170	1.32554
120	3.48115	1.19189	86	0.604546	88.4	3.26133	1.08696	17	0.446847
236	4.24624	1.55279	350	1.33543	164	3.30662	1.36799	61	1.09813
129	3.54152	1.03306	61	0.732034	106	2.9368	1.08696	52	0.50079
112	2.92737	1.45138	33	0.375603	42.4	3.64341	1.03093	56	0.651087
174	3.49718	1.21065	70	0.567227	121	3.51888	1.04932	62	0.657882
98.9	4.83115	1.1534	280	1.37676	24.3	4.26889	1.00503	183	1.39931
132	3.32926	1.1325	21	0.177559	104	3.61228	1.1274	40	0.510485
46.4	4.78209	1.02249	274	1.21868	140	2.89529	1.13507	38	0.76372
121	3.13397	1.17647	107	1.06712	137	3.21888	1.52672	72	1.78663
50.9	2.67171	1.00705	23	0.0890126	92.5	3.14907	1.0989	38	0.395365
124	3.30567	1.32275	54	0.639511	91.4	2.99058	1.48588	64	0.755281
88.3	3.26133	1.06045	39	0.148733	87.6	3.02265	1.20048	36	0.571781
116	3.45756	1.17371	92	0.525627	131	3.45001	1.57233	48	0.773909
147	4.33587	1.10011	199	1.3743	39	3.50662	1.00908	8	0.0494531
73.6	2.59435	1.42046	41	0.580878	130	3.24247	1.47929	51	1.12109
158	2.96794	1.2987	29	0.254556	99.8	2.99341	1.14679	36	0.446003
85.8	3.43775	1.52207	25	0.226515	89.8	3.3302	1.16959	43	0.256231
96.4	2.67737	1.26103	37	0.483121	60.8	2.99907	1.15075	35	0.890006
51.5	3.46605	1.04493	34	0.450729	52.3	2.85662	1.05153	24	0.369226
71.7	3.00567	1.13507	151	1.10725	168	3.72077	1.4556	43	0.940131
68.6	3.17454	1.03093	32	0.100761	83.6	3.18681	1.55521	91	0.758869
106	2.87831	1.55279	33	0.367929	88.2	3.59435	1.12486	164	1.23071
33.8	3.04152	1.03199	65	0.447171	72.3	2.94624	1.07759	21	0.0262597
115	2.66511	1.26103	69	0.700116	43.9	3.7453	1.05263	38	0.285904
121	3.02926	1.10988	73	1.13031	202	3.42643	1.49477	157	1.02022
118	4.22266	1.76056	334	2.01825	157	3.26228	1.04932	106	0.724963
95.8	3.07548	1.15473	107	1.21103	124	3.83775	1.15875	46	0.748312
89.4	3.60756	1.14942	140	1.14797	52.1	3.67549	1.05597	61	0.436429
74.4	2.99813	1.18064	115	0.922369	162	3.35662	1.48368	66	0.732356
109	4.00096	1.23916	171	1.82427	66	3.09341	1.03413	49	0.739618
71.5	3.47926	1.06157	34	0.486002	64	3.53586	1.03306	54	0.6464
101	3.4519	1.06952	109	1.36662	130	3.28964	1.55279	48	0.765271
81.9	3.0953	1.23916	46	0.658577	87.2	3.59718	1.09409	39	1.01975
87.6	3.10662	1.01523	29	0.745045	145	2.83963	1.33511	44	0.428217
126	3.3236	1.26422	88	0.771965	89.1	3.12548	1.07759	71	0.84531
108	3.67737	1.19048	61	0.539441	97.1	4.70002	1.15075	179	1.35667
105	4.88021	1.09529	46	0.521359	68.1	3.19058	1.04602	13	0.424655
116	3.31699	2.06186	81	0.869416	33.3	2.78209	1.01626	44	0.299799
146	3.70379	2.35294	91	1.02662	93.9	3.11133	1.07527	45	0.610033
150	4.61511	1.88679	49	0.675934	167	3.26228	1.76991	80	1.26617
52.7	4.28021	1.04822	333	1.96694	101	3.5302	1.43267	47	0.693131
44.5	2.97077	1.02564	44	0.506464
78.6	2.9736	1.66113	124	0.778653
66.6	2.79058	1.0917	62	0.634671
107	4.19058	1.10375	104	0.740152
291	4.46417	1.61031	248	1.70292
56.8	2.67643	1.01937	66	0.720967
146	3.24907	1.3986	37	0.389775
76.5	3.0953	1.07411	17	0.334383
53.9	3.53398	1.1236	40	0.400213
117	4.3887	1.15075	56	0.480658
101	3.15284	1.25313	36	0.403609
141	3.5453	1.15741	38	0.283332
106	4.40002	1.82149	64	0.632269
101	3.55379	1.03842	39	0.336237
211	4.20756	1.17925	118	0.765504
55.9	4.2019	1.04602	20	0.295018
134	3.01039	1.44092	27	0.340973
73	2.85284	1.0661	12	0.158905
86	3.90662	1.23153	66	0.63146
48.9	2.90001	1.05374	12	0.121107
66.2	3.63492	1.11235	73	0.370956
71.7	2.96982	1.11857	33	0.533859
70.6	3.06416	1.02669	26	0.240936
32.5	3.89341	1.03093	41	0.594064
119	4.15945	1.19761	111	0.676189
115	3.59907	1.27065	40	0.258363
155	3.27171	1.17925	48	0.446841
73.7	3.46039	1.0929	23	0.530597
98.6	2.9302	1.321	16	0.378549
57.5	3.08586	1.13766	4	0.0477402
113	3.94058	1.02669	70	0.467562
75.6	3.21133	1.0989	40	0.358272
104	3.49718	1.12233	59	0.427129
114	3.20379	1.20482	41	0.457446
41.6	3.37643	1.05485	124	0.723363
124	3.22737	1.41443	70	0.707394
97.5	3.15379	1.0627	49	0.443675
170	3.2585	1.27065	39	0.364541
114	3.9387	1.11607	113	0.678061
23.4	4.71983	1.00301	39	0.367844
48.5	2.97643	1.18765	27	0.201852
99.2	3.60567	1.18064	57	0.737337
160	3.2085	1.06045	58	0.480794
204	3.44152	1.7094	55	0.280071
164	3.46699	1.62602	20	0.0817349
92.2	3.32643	1.1274	158	0.975232
157	4.54907	1.63399	226	1.4949
162	4.28775	1.15875	59	0.291822
53.4	3.07171	1.03413	22	0.337048
150	4.15662	1.55279	60	0.411267
66.9	2.95473	1.17647	31	0.358985
97.8	3.00567	1.24844	41	0.300518

## Sheet: Supplementary Fig. 12g-i
Pre-convergence capillaries anesthetized												Other tributary vessels anesthetized
Adult Layer 6/CC					Aged Layer 6/CC							Adult Layer 6/CC					Aged Layer 6/CC
Length	Diameter	Tortuosity	RBC flux	Velocity	Length	Diameter	Tortuosity	RBC flux	Velocity			Length	Diameter	Tortuosity	RBC flux	Velocity	Length	Diameter	Tortuosity	RBC flux	Velocity
254	3.825	1.25	128	1.52	117	4.608	1.34228	134	1.18			54.1	6.116	1.01833	179	1.681	38.5	4.624	1.05263	139	1.333
65.4	3.98	1.25471	22	0.37	114	4.623	1.04384	98	0.85			33.4	5.865	1.02564	148	1.646	35	6.307	1.01626	211	2.019
95.7	4.535	1.04058	83	0.89	198	4.502	1.49031	121	1.25			65.9	6.772	1.07527	288	2.509	58.4	4.798	1.05932	265	2.57
74.8	3.831	1.22699	75	1.37	168	4.588	1.78571	126	0.9			25.8	4.243	1.10742	165	1.978	45.3	5.761	1.0582	138	1.085
134	4.233	1.20482	97	0.81	67.9	3.829	1.03627	66	0.7			15.3	5.412	1.01523	276	2.74	119	4.613	1.40449	38	0.425
71.6	5.067	1.18343	193	1.7	50.7	4.543	1.18203	107	1.04			43.2	4.808	1.04493	259	3.083	37.3	4.937	1.00705	187	1.509
108	4.405	1.18064	84	0.65	94.3	3.994	1.64474	62	0.84			28.4	5.496	1.15607	260	2.655	20.8	5.002	1.001	181	2.01
101	4.455	1.52905	129	1.05	111	4.806	1.47929	104	1.02			78.7	3.905	1.03306	28	1.132	198	5.052	1.49031	94	1.056
84.8	4.085	1.18624	147	1.82	87	4.637	1.15075	139	1.16			55.3	5.859	1.02354	280	2.157	32.7	5.169	1.01215	219	2.336
90.8	4.139	1.16009	103	1.12	71.9	4.207	1.40647	142	1.34			53.9	4.906	1.05708	82	0.683	28.2	4.442	1.002	170	1.307
102	3.175	1.74216	98	0.99	135	4.026	1.08814	118	1.2			29.7	6.396	1.00705	217	2.106	68.8	5.092	1.08225	214	1.252
110	3.804	1.05485	178	1.54	131	3.774	1.24378	112	0.89			35.7	4.901	1.02145	165	1.295	16.9	5.679	1.00301	166	1.258
53.5	4.659	1.05152	116	1.24	94.1	4.209	1.12994	75	0.66			13.4	5.619	1.0142	125	0.681	42.5	4.719	1.0101	185	1.809
27.3	4.442	1.17233	81	0.92	121	4.331	1.09051	84	0.88			76	6.833	1.04603	261	2.003	35.3	4.767	1.01523	120	1.217
74	4.827	1.18906	208	1.86	54.9	3.759	1.0352	26	0.41			31.3	5.774	1.00705	155	0.876	16.7	3.676	1.01523	71	0.611
109	3.805	1.89394	116	1.46	135	4.093	1.03306	112	1.33			98.7	6.174	1.15473	206	1.707	26.6	4.943	1.03734	149	1.249
174	3.592	1.09529	135	1.28	115	3.633	1.06496	77	0.54			21.1	5.565	1.0101	162	1.719	54.9	4.539	1.00503	126	1.169
59.5	3.814	1.03413	47	0.62	56.6	3.731	1.0846	73	0.61			48.7	5.875	1.02041	323	2.856	83.5	4.327	1.07066	105	1.021
80.2	3.473	1.34048	169	2.02	119	2.928	1.14286	53	0.68			22.3	5.309	1.00705	139	1.114	42.5	4.451	1.01523	139	1.545
124	4.607	1.01523	118	1.61	80.1	3.304	1.16279	52	0.58			68.5	6.852	1.19617	414	3.093	30.9	3.383	1.08225	55	0.606
115	4.184	1.20192	88	1.7	106	3.464	1.10742	72	0.85			21.7	6.395	1.01112	277	2.75	27.6	4.863	1.18064	77	0.534
149	4.335	1.63934	138	1.09	82.6	3.522	1.45138	42	0.49			65.7	6.328	1.02145	207	1.585	38.2	4.761	1.04167	114	1.234
101	3.429	1.34228	123	1.02	57.6	2.905	1.12108	32	0.35			67.2	5.286	1.00908	133	0.573	63.9	4.365	1.03199	190	1.737
175	4.874	1.23916	301	2.51	128	3.143	1.02987	71	0.86			40.3	4.996	1.05708	178	0.942	71.3	3.832	1.06838	89	1.59
174	5.467	1.08932	270	1.6	80.5	3.435	1.09051	25	0.43			128	7.555	1.0627	300	2.358	16	4.115	1.002	83	0.949
123	4.131	1.08342	67	0.99	148	3.921	1.13122	157	1.28			38.2	7.026	1.01523	271	2.241	15.6	4.93	1.01112	307	2.358
123	4.008	1.05263	123	1.54	95.3	3.339	1.221	76	0.81			114	4.547	1.03734	142	0.814	42.1	4.563	1.05597	209	2.419
193	4.887	1.21803	167	0.67	26.2	3.787	1.00301	102	0.89			72.1	5.278	1.1274	174	0.983	50.4	5.816	1.02881	133	1.137
95.9	3.66	1.32802	144	1.87	129	3.14	1.4245	63	1.31			16.1	5.201	1.00604	169	0.682	58	3.976	1.13766	270	2.414
101	3.643	1.24533	127	1.23	53.9	3.303	1.0846	48	0.56			101	3.356	1.34228	111	1.332	30.1	5.3	1.001	167	0.731
101	3.909	1.01112	240	2.08	157	4.53	1.23001	177	1.08			136	5.123	1.12994	259	1.485	145	3.66	1.45985	165	1.992
90	4.501	1.35318	168	1.05	131	3.506	1.24378	71	0.73			89.3	5.292	1.36054	236	1.548	77	4.887	1.08342	119	1.199
188	4.747	1.37931	247	1.95	117	4.787	1.39276	29	0.49			39.2	6.511	1.03199	116	0.367	15.8	4.841	1.01833	103	0.985
106	5.515	1.03734	170	1.21	151	3.315	1.10988	43	0.61			28.3	4.769	1.04603	50	0.272	40.5	3.69	1.02145	94	0.914
55.3	3.593	1.07527	166	2.32	125	4.288	1.41044	124	1.53			93.6	6.364	1.02669	327	2.267	28.3	4.847	1.00301	80	0.431
68.8	3.279	1.0929	127	1.76	14.9	4.047	1.01523	150	1.11			78.3	4.572	1.0627	182	1.719	52.1	5.224	1.09769	142	1.764
27.9	4.927	1.03413	138	1.1	70	3.588	1.19332	55	1.07			42.7	4.811	1.0352	106	0.631	21.6	5.472	1.002	131	1.483
128	4.124	1.9802	164	1.76	52.9	3.033	1.12994	38	0.57			137	4.552	1.19474	235	2.097	76.3	5.258	1.29702	161	0.696
57	5.853	1.05932	237	2.07	151	3.661	2.31481	111	1.07			12.2	4.745	1.02145	283	2.186	38.7	5.275	1.00908	171	1.566
280	4.852	2.50627	179	1.22	107	2.784	1.07296	55	0.84			29.5	4.558	1.00705	94	1.153	75.5	5.116	1.01729	136	1.24
123	4.737	1.5528	148	0.71	150	3.42	2.22222	41	0.74			178	5.728	1.34409	273	2.203	31.5	5.917	1.02669	213	2.349
107	3.809	1.38696	95	0.88	38.5	3.271	1.1325	55	0.58			58.4	5.559	1.0142	154	0.976	15	4.95	1.001	143	1.237
35.4	4.37	1.00503	110	0.77	29.7	3.903	1.14679	61	0.67			31.3	7.097	1.01215	143	1.408	53.4	4.986	1.13379	105	0.623
51.3	4.559	1.24533	96	0.97	48.7	3.218	1.04493	168	1.7			38.1	5.999	1.03306	150	1.513	35.3	5.308	1.02249	197	2.034
25.3	5.509	1.03627	255	2.64	80	2.929	1.10742	37	0.64			28.3	9.193	1.00402	205	2.016	21.9	5.233	1.00301	172	1.367
38.3	4.723	1.00705	98	0.46	175	3.577	1.72414	77	0.57			36.5	7.47	1.04058	269	1.796	18.6	5.449	1.00402	143	0.931
30.9	3.113	1.04603	34	0.52	49	3.186	1.20919	60	0.96			73.3	6.142	1.02669	269	2.375	54.6	4.961	1.02669	251	1.981
89.1	4.064	1.25	106	1.29	121	3.288	1.08696	66	1.27			105	5.117	1.03306	233	2.227	18.1	6.478	1.001	284	2.41
93.2	4.915	1.1976	68	0.86	109	3.304	1.46628	32	0.35			15.5	5.692	1.02564	89	0.868	42.4	5.084	1.01626	163	1.305
54.1	3.501	1.10254	95	0.99	62.2	3.103	1.14025	50	0.41			34.4	6.364	1.05263	187	1.829	22.5	5.413	1.00301	97	0.573
160	4.265	1.14416	101	1.31	116	4.343	2.11416	72	0.7			34.5	7.818	1.00908	291	3.267	60.2	5.152	1.00806	191	1.423
68.6	4.823	1.06383	135	1.35	146	3.978	1.30378	118	0.77			42	4.819	1.05597	143	1.147	26.5	4.269	1.00604	128	1.067
188	5.528	1.11607	135	1.21	177	3.812	2.18818	85	0.94			31.3	5.912	1.0661	86	1.228	22.5	4.987	1.002	337	3.056
88.3	4.673	1.29199	65	0.82	121	3.544	1.29534	44	0.57			21.1	4.642	1.07296	116	0.985	20.4	3.842	1.01317	133	1.126
173	4.463	2.11416	87	0.55	137	4.163	1.62602	86	0.86			51.8	8.255	1.01112	200	1.923	34	4.418	1.02041	260	2.249
58.3	3.248	1.35685	48	0.79	117	3.475	1.0917	67	0.99			24.9	6.291	1.00908	171	1.351	18.6	4.044	1.00806	73	0.566
57.2	4.155	1.04167	120	0.83	68.3	3.93	1.02249	114	1.14			48.7	6.12	1.01626	122	0.514	32	3.359	1.07296	141	1.718
89.8	3.793	1.02564	23	0.22	156	3.898	1.16822	97	1.29			58.2	5.604	1.03842	75	0.741	37.4	5.732	1.01626	218	2.198
110	3.113	1.57233	49	0.56	88	3.687	1.02881	76	0.71			90.1	5.245	1.03199	177	1.672	63	5.852	1.02145	160	1.374
83.4	5.244	1.24069	164	1.23	44.9	4.627	1.15741	142	1.1			31.5	6.284	1.00604	146	1.18	15.8	6.006	1.02145	61	0.497
111	4.844	1.63399	209	1.39	41.4	3.616	1.0846	40	0.27			33.1	6.047	1.03627	131	1.166	70.3	5.849	1.06496	245	2.374
96.9	4.033	1.33511	62	0.55	13.6	4.873	1.04058	131	0.75			34.1	4.745	1.03306	55	0.497	58.7	5.714	1.02145	180	1.896
83.3	4.542	1.10619	80	0.5	207	4.281	1.63132	142	1.17			38.7	4.331	1.07296	225	2.093	73.9	6.686	1.06383	207	3.108
80.2	4.894	1.04275	120	0.98	84.2	3.48	1.39276	86	0.97			28.7	6.02	1.02249	213	2.148	47.7	7.006	1.00301	193	2.782
118	4.568	1.50376	81	0.49	106	4.113	1.33333	93	0.92			38.8	5.495	1.10865	200	2.145	33	6.598	1.01112	182	2.615
86	4.658	1.6	9	0.12	78.5	3.096	1.54083	32	0.42			27.1	4.841	1.0142	213	1.884	42.9	7.996	1.00402	238	3.5
37.1	4.4	1.07643	82	0.61	149	3.315	1.16009	79	0.88			23.2	4.365	1.002	171	1.412	19.4	6.162	1.01729	186	1.68
100	4.468	1.8622	110	1.15	190	4.207	1.14286	151	1.73			14.3	6.285	1.00705	137	0.921	37.4	7.034	1.02881	220	2.16
126	4.651	1.52672	83	1.16	102	3.108	1.45773	44	0.96			16.7	3.957	1.01833	76	0.729	39	5.947	1.00705	143	1.221
90.1	4.331	1.03306	140	1.41	185	3.401	1.37174	154	1.33			8.16	4.919	1.001	96	0.46	62.2	5.499	1.001	141	1.312
206	4.665	1.29366	263	1.7	120	4.064	1.14025	70	0.8			37.1	7.171	1.01729	268	2.175	66.5	6.228	1.00908	178	2.159
129	3.516	1.35135	49	0.62	61.4	3.945	1.11607	106	0.7			34.4	5.444	1.12994	226	1.732	52.4	5.186	1.10865	153	1.857
128	3.614	1.57233	60	0.61	63.7	3.097	1.49477	47	0.6			154	4.976	1.31579	176	1.132	54.6	5.17	1.02354	243	2.026
78.2	4.71	1.13766	94	1.01	166	4.235	1.6129	206	1.68			16.1	5.698	1.00604	290	2.053	67	5.107	1.00402	249	2.65
181	4.8	2.83286	133	1.02	78.4	2.989	1.15741	62	1.12			63.7	4.168	1.08932	61	0.737	27.9	5.599	1.01112	194	1.594
78.5	3.475	1.04932	88	1.2	162	4.02	2.7933	156	1.03			41.6	5.433	1.0582	182	1.611	33.9	5.83	1.00604	161	1.529
82.8	4.106	1.01729	33	0.4	146	3.609	1.21212	56	0.42			34.7	5.877	1.01729	185	1.913	28.7	4.38	1.002	108	0.598
96.6	2.86	1.00908	43	0.79	116	3.985	2.07469	163	1.07			60.6	4.82	1.0395	201	1.904	33.8	5.48	1.002	160	1.021
79.6	4.135	1.03413	140	1.38	122	3.181	1.19617	46	1.11			134	4.038	1.10988	98	1.646	79.5	5.486	1.13122	308	2.769
152	3.856	1.15075	84	0.54	88.8	3.193	1.04712	46	0.48			45.8	4.626	1.04493	198	2.001	36.6	6.716	1.03842	223	0.99
72.9	2.725	1.21951	56	0.67	67	2.843	1.0582	12	0.06			15.8	4.611	1.001	109	1.031	112	4.26	1.23609	276	2.453
68.4	3.763	1.00604	44	0.39	122	4.734	1.26103	205	1.52			26	5.419	1.001	192	1.041	50.5	5.993	1.01729	245	2.429
103	4.028	1.04275	139	1.76	274	3.839	3.003	128	1.25			30.6	5.373	1.01317	174	1.541	44.6	4.272	1.01833	160	1.497
151	4.649	1.26582	129	1.48	134	3.508	1.20919	135	1.4			96.2	5.942	1.02775	297	1.921	37.6	5.085	1.002	162	2.236
160	4.461	1.43472	180	1.01	37.4	3.321	1.05597	107	0.8			123	4.686	1.21212	172	1.289	28.2	5.65	1	184	1.241
95.2	3.661	1.18343	52	0.67	93.2	3.429	1.3459	105	2.14			11.8	5.728	1	88	1.088	19.7	4.502	1.00402	137	1.179
145	4.248	1.29366	88	0.83	138	3.126	2.08768	81	1.12			71.1	3.841	1.07527	223	3.567	22.8	4.912	1.00604	97	1.566
164	4.005	1.95695	117	1.21	142	3.664	1.36426	135	1.56			58.7	5.472	1.07296	220	1.244	34.5	4.857	1.01833	149	1.749
31.3	3.261	1.01317	29	0.52	224	4.07	1.21803	225	1.81			44.4	5.772	1.00402	313	2.704	58.3	3.989	1.04603	80	1.467
61.1	3.631	1.01523	36	0.27	183	3.205	1.21951	68	1.01			54.5	4.046	1.02041	164	1.79	32.5	4.302	1.001	85	0.642
139	3.437	1.40647	95	1.06	193	3.392	1.29702	118	1.77			23.7	5.093	1.00402	245	1.85	23.2	4.569	1.02145	94	1.206
132	4.138	1.49701	181	1.56	133	3.865	1.17233	137	1.4			153	4.459	1.35685	127	1.017	40.1	4.881	1.01937	188	1.597
180	3.509	1.16144	85	0.58	188	3.515	1.22249	87	1.29			161	4.721	1.12486	187	1.281	118	4.699	1.05597	196	1.783
131	3.127	1.2837	138	1.38	103	3.938	1.63666	49	0.6			27.1	5.098	1.02249	154	1.191	41.5	5.292	1.08578	131	2.29
28.3	4.889	1.05042	38	0.42	97.6	3.845	1.03734	161	1.52			82.6	5.449	1.02041	203	1.069	16.5	4.515	1.002	133	1.704
91.1	4.494	1.57978	73	0.9	249	3.799	3.23625	103	0.83			28.7	7.029	1.00604	280	1.218	18.4	4.892	1.04384	130	1.774
182	3.483	1.13636	112	1.11	101	3.67	1.01937	141	2.12			25	5.266	1.01215	158	0.687	23.9	5.088	1.0142	211	1.964
205	4.37	1.12486	130	1.01	192	4.009	1.27714	134	1.64			29.3	5.355	1.01729	301	2.309	102	4.538	1.1655	220	1.693
96.6	4.859	1.1325	115	0.82	107	3.943	1.12108	119	0.99			61.9	4.595	1.03413	120	1.255	26.8	6.43	1.00908	203	1.911
138	4.702	1.21951	84	1.35	103	3.626	1.22249	63	0.82			36.9	5.412	1.04932	351	1.956	75.4	5.324	1.08578	348	3.255
107	4.9	1.07759	182	0.74	104	4.224	1.67504	113	1.18			33.7	5.676	1.00503	228	1.671	15.2	4.367	1.00503	174	1.747
89	3.289	1.04822	85	0.8	87.9	4.411	1.01317	95	0.99			30.5	6.59	1.001	285	1.806	40.4	4.258	1.02145	160	1.5
124	3.934	1.16686	69	1.39	302	4.807	1.35685	119	1.08			28.4	5.006	1.02987	215	1.275	31.1	4.861	1.0352	139	1.376
50.6	4.051	1.38313	63	0.5	220	4.287	1.25313	163	1.91			28.4	5.554	1.03093	141	0.996	50.9	6.773	1.01729	275	2.361
95.5	3.178	1.03306	94	1.05	160	4.218	1.10254	105	0.76			53	5.053	1.02145	222	1.62	23.9	5.25	1.00503	254	1.879
108	3.438	1.19617	57	0.69	191	4.022	1.03093	182	1.44			183	4.192	1.2285	179	1.082	42.2	4.748	1.07527	156	1.785
77	3.707	1.04493	44	0.31	94.3	4.225	1.14548	120	1.01			41.7	5.315	1.0101	214	1.079	24.4	5.004	1.04493	133	1.613
70.8	3.843	1.02775	68	0.61	185	3.875	1.97239	99	1.16			22.5	5.237	1.00301	175	1.263	53.6	6.65	1.02354	250	1.965
114	4.192	1.49925	157	1.07	182	4.722	1.21507	72	0.74			22.6	4.537	1.002	99	0.728	44.5	5.214	1.01729	172	1.88
109	3.792	1.10619	70	0.59	118	3.775	1.02564	87	1.75			32.8	7.726	1.01729	349	3.063	20.8	5.298	1.0142	238	2.188
123	3.771	1.3587	98	1.32	168	4.082	1.26904	45	0.93			50.4	5.308	1.03413	312	2.044	20.3	4.999	1.00402	162	1.693
164	4.524	1.35318	133	0.91	108	3.817	1.11857	118	1.09			41.7	4.473	1.00402	292	1.461	30.6	4.964	1.01626	342	2.154
149	4.774	1.25471	218	1.2	139	4.029	1.12486	170	1.04			152	3.529	1.14548	203	1.692	84.1	4.53	1.04058	266	1.748
156	3.48	1.20773	76	1.23	91.7	3.79	1.00806	39	0.61			11.8	6.447	1.00503	234	1.403	19	4.02	1.01317	98	1.082
81.4	3.646	1.01833	85	0.51	369	4.99	1.14811	218	1.95			33.9	5.115	1.02775	243	1.714	33	4.518	1.00705	271	1.65
42.4	3.782	1.07296	30	0.49	163	3.804	2	123	1.66			103	4.763	1.21507	115	1.017	55.6	5.842	1.03093	285	2.941
128	3.817	2.08768	64	0.83	212	5.104	1.72414	203	1.14			52.9	4.001	1.04167	63	0.895	20.1	4.074	1.01317	220	2.241
92	3.399	1.0395	65	0.94	153	4.694	1.10254	159	1.13			35.1	5.853	1.01523	223	2.001	23.8	5.311	1.00806	229	0.927
107	3.359	1.30548	34	0.5	157	4.762	1.57978	115	0.83			45.3	4.656	1.0846	109	0.597	25.6	4.058	1.001	141	1.407
133	3.467	1.31752	49	0.58	65	3.964	1.22399	89	0.62			143	4.133	1.0917	133	1.056	42.9	5.04	1.02564	268	1.704
178	3.543	1.49031	127	1.09	161	3.815	1.08108	67	0.8			65.6	3.695	1.02669	192	1.738	42.6	5.342	1.18343	238	1.647
42.4	3.183	1.02041	58	0.59	32.5	3.132	1.0101	117	1.02			84.8	4.805	1.19904	144	0.735	19.7	7.036	1.02987	270	2.268
68.3	3.963	1.04167	49	0.25	148	3.959	1.29032	106	0.78			124	4.086	1.39082	142	1.018	39.1	5.56	1.05932	246	1.699
90	3.692	1.0846	56	0.52	159	3.874	1.20627	63	0.8			54.1	4.325	1.51057	205	1.746	50.9	4.136	1.20773	84	1.081
102	5.09	1.06952	162	0.79	141	4.571	1.0101	136	1.2			62.4	4.275	1.05152	37	0.333	26.3	5.707	1.01112	193	1.855
155	3.691	1.04932	99	0.95	159	3.872	1.16279	84	1.15			22	5.643	1.002	194	1.329	23.9	5.202	1.0101	181	2.112
36.8	4.272	1.0142	223	2.15	64.9	3.135	1.0352	50	0.61			55.1	4.922	1.05597	103	0.728	39.2	5.936	1.25945	168	1.154
32.6	3.428	1.01937	168	1.44	190	5.603	1.04384	154	1.33			45.5	4.603	1.01112	67	0.695	30.9	6.021	1.02041	134	1.51
66.3	4.417	1.04384	65	0.59	208	3.916	1.05042	88	0.88			73.1	4.633	1.10254	210	1.449	25.5	4.426	1.14679	141	1.323
65.3	2.954	1.03199	139	0.18	189	3.847	1.23153	176	2.58			29.4	4.942	1.04167	121	0.982	27.7	4.11	1.03413	95	0.835
52.1	3.472	1.01215	40	0.37	96.3	5.071	1.19048	261	1.89			209	3.409	1.14286	109	1.202	59.4	4.764	1.26103	90	1.409
129	3.792	1.74216	79	0.99	100	4.946	1.25313	39	0.77			95.2	5.619	1.02354	165	0.946	40.9	4.18	1.05263	138	1.451
86.7	4.251	1.02987	36	0.33	154	4.459	2.39234	28	0.68			61	4.43	1.11483	105	0.814	17.4	4.901	1.00604	65	1.766
62.4	3.954	1.05152	37	0.35	135	4.874	1.10254	64	0.67			34.6	6.458	1.02987	185	1.358	49.8	5.975	1.05152	369	3.116
129	3.143	1.1534	77	0.73	108	4.607	1.5456	26	0.27			92.9	5.931	1.02249	206	1.526	22.6	5.686	1.001	227	2.764
76.7	4.546	1.40252	25	0.21	65.2	4.789	1.02775	85	0.63			47.3	4.705	1.08578	203	1.494	34.6	4.311	1.06045	187	1.811
117	3.17	1.32979	41	0.38	172	3.955	4	83	1.09			38.1	4.592	1.01317	180	0.39	78.8	4.465	1.02354	130	2.044
126	3.992	1.24533	170	1.61	47.3	4.725	1.03093	104	0.91			53.1	5.428	1.05597	83	0.653	49.1	5.075	1.07875	150	2.236
138	3.414	1.40056	103	1.02	44.9	3.303	1.01317	1	0.4			29.3	7.629	1.02459	334	2.923	54.8	5.178	1.06496	222	2.039
89.3	3.916	1.17786	82	0.84	81.8	3.486	1.00503	58	0.67			22.5	6.113	1.02564	258	1.868	20.8	4.859	1.03413	73	0.792
132	4.673	1.42045	89	0.66	117	3.591	1.51515	47	0.79			22.1	6.539	1.04384	204	1.534	40.9	5.48	1.0142	236	1.831
77.7	3.91	1.23305	96	0.86	178	3.225	1.21212	116	1.32			19.2	3.729	1.01523	81	0.721	92.9	4.939	1.0661	256	2.365
52	2.868	1.04275	44	0.5	79.3	2.835	1.35501	51	0.96			28.8	7.35	1.02669	258	1.63	49.9	5.461	1.02987	230	1.985
208	3.537	1.54799	111	1.45	110	3.842	1.06838	95	1.03			15.9	7.998	1.03842	221	1.424	46.8	5.337	1.01523	245	1.698
189	3.904	1.62866	129	1.2	83.5	3.249	1.61551	110	1.33			15.3	3.893	1.001	63	0.633	17.8	5.088	1.00503	94	0.997
48.8	3.742	1.0917	45	0.39	83.5	3.291	1.61551	42	0.79			41.7	5.413	1.01937	274	2.211	93	3.786	1.08342	108	1.216
181	4.345	1.56986	89	0.92	136	3.922	1.41243	116	0.82			25	4.482	1.01215	116	0.965	117	4.003	1.443	102	0.95
46.9	4.223	1.07296	79	0.79	142	3.441	1.18343	99	1.35			23.4	5.26	1.02775	135	1.366	51.3	4.567	1.03413	232	1.584
133	4.494	2	34	0.66	68	3.369	1.00604	69	0.78			41.8	6.128	1.06045	272	2.112	40.3	5.725	1.05263	160	1.343
89	4.554	1.22399	135	1.08	73.3	3.827	1.0627	163	1.61			44.1	5.77	1.01833	179	1.38	47.1	5.001	1.03413	125	1.429
66.5	4.868	1.05263	111	1.11	125	3.997	1.0917	148	1.18			35.4	3.663	1.06383	114	1.419	27.2	4.383	1.02987	122	1.307
119	4.709	1.71527	79	0.37	151	4.999	1.1325	196	1.4			64.6	5.378	1.11982	73	0.634	86.4	6.183	1.03413	302	2.211
121	3.588	1.30378	32	0.28	134	3.824	2.40964	29	0.62			22.9	5.598	1.02145	125	1.284	21	5.077	1.00301	106	0.779
108	4.678	1.24069	108	1	68.9	4.188	1.16686	87	0.96			60.2	5.123	1.01937	172	1.966	40.4	5.549	1.04822	233	2.053
87.6	4.394	1.26904	138	1.19	76.6	3.416	1.00908	79	0.85			41.4	5.217	1.05152	147	1.074	28.9	5.127	1.001	100	0.727
261	4.216	2.48139	266	1.5	111	3.311	1.17371	140	1.88			26.3	4.808	1.02775	200	0.896	65.3	5.706	1.00705	136	1.212
57.7	3.926	1.02041	35	0.06	177	3.467	3.63636	115	1.8			35.2	4.849	1.01833	204	2.248	32.2	5.754	1.04384	221	1.883
46.1	3.662	1.70068	127	1	137	3.613	1.0627	144	1.66			22.6	4.873	1.00402	80	0.678	56.6	6.118	1.06496	216	1.762
59.5	3.406	1.13895	34	0.38	115	3.555	1.30548	57	0.57			29.8	6.73	1.01317	238	1.868	9.55	6.261	1.002	147	1.132
140	4.629	1.8018	88	1.05	141	3.427	1.57978	82	1.34			53	4.27	1.05485	230	1.49	47.8	4.059	1.02354	179	1.592
141	4.15	1.13122	117	1.14	88.5	3.639	1.6129	78	0.84			40.8	4.521	1.02459	162	1.575	39.2	6.265	1.03093	280	1.889
33	4.439	1.02669	264	2.56	84.3	3.572	1.21951	44	0.62			29.7	5.609	1.01215	355	2.373	67.2	5.24	1.01523	203	1.365
106	3.392	1.07181	145	1.13	157	3.627	1.43266	114	1.35			43.1	4.812	1.04384	250	1.86	23.9	3.762	1.01317	113	0.8
113	4.266	1.13122	159	1.45	101	3.854	1.46199	103	1.11			21.4	4.929	1.01937	419	1.764	90	3.9	1.13766	226	2.783
155	3.316	1.21951	80	1.1	290	4.276	1.95695	183	2.09			29.6	5.244	1.03627	275	2.676	39.4	5.299	1.03093	181	1.327
114	4.053	2.07039	81	1.17	131	3.457	1.32626	89	1.05			44.4	4.731	1.04603	341	2.506	17.2	4.89	1.01112	168	1.688
85.2	4.28	1.04603	71	0.55	105	3.12	1.1236	46	0.82			43.9	5.226	1.02775	219	1.414	43.6	5.835	1.01112	228	2.334
21.7	4.032	1.07991	37	0.5	128	4.37	1.13122	100	1.46			38.7	4.842	1.00705	271	1.664	23.3	6.462	1.02041	272	1.855
51.8	3.325	1.03306	7	0.11	67.2	4.064	1.221	7	0.25			55.5	3.763	1.07759	179	1.474	29	4.977	1.01833	161	1.401
141	3.64	1.13122	162	1.32	94.2	4.025	1.18906	87	1.04			18.6	4.45	1.02354	192	1.169	21.9	4.109	1.00604	153	1.565
60.2	4.193	1.08696	190	1.35	81.6	3.683	1.14679	74	1.23			90.2	4.824	1.25	241	2.552	48	4.518	1.02987	234	1.388
76.9	3.365	1.49031	80	0.88	24.7	4.479	1.04275	60	0.85			35.8	4.096	1.04493	220	1.299	11.6	5.05	1.00503	194	1.13
89.3	3.73	1.19904	76	0.83	147	5.319	1.71233	153	1.06			41.5	5.667	1.01833	347	2.554	60	4.044	1.00402	153	1.48
161	3.921	1.28535	21	0.35	181	3.836	1.42045	253	2.37			36.5	5.253	1.00604	279	1.864	94.6	5.8	1.04493	263	2.299
110	3.911	1.09529	100	1.28	190	4.063	1.26103	117	1.01			33.3	4.995	1.01937	212	1.964	109	4.51	1.04275	171	1.901
139	3.901	1.18343	105	1.11	68.2	3.675	1.03842	145	1.57			32.5	5.219	1.02145	135	1.057	34.9	5.963	1.01215	306	2.302
68	3.323	1.52439	33	0.27	78.6	3.845	2.32019	45	0.59			22.3	4.242	1.03413	143	1.475	49.7	6.033	1.03842	285	1.979
84.5	4.311	1.10132	200	1.15	113	3.449	1.221	62	0.78			30.1	5.73	1.0101	330	1.399	45.7	5.203	1.07296	216	2.067
148	4.065	1.34771	78	0.71	127	3.887	1.2987	146	1.09			58.7	3.792	1.05263	140	0.735	24.7	4.677	1.00806	249	2.305
121	3.733	1.45773	78	0.78	108	5.424	1.1274	106	0.49			58	4.612	1.02775	223	1.987	54.6	4.634	1.11732	136	0.986
46.2	3.8	1.02775	123	1.24	125	3.365	1.35501	50	0.99			27.7	4.502	1.05152	166	1.562	75.4	6.317	1.06496	164	1.732
147	3.893	1.26743	115	1.25	164	4.914	1.10619	251	2.06			74.7	5.068	1.01937	341	1.551	37.8	4.224	1.03306	206	1.979
174	3.57	1.43062	151	2.11	83.6	3.69	1.18064	105	1			42.2	5.781	1.00301	329	3.815	54.5	4.234	1.07991	55	0.652
52.5	3.791	1.04932	30	0.39	107	3.582	1.38696	57	0.76			15	4.934	1.02041	449	0.466	57.6	5.163	1.00806	185	1.843
144	3.652	1.51057	100	0.92	40.8	3.292	1.05485	86	1.01			35.7	4.294	1.03199	107	0.992	67.4	5.535	1.18483	104	0.894
63.4	4.282	1.03842	133	1.03	63	3.954	1.08932	193	1.76			27.2	4.714	1.01112	185	0.117	29.1	6.515	1.08696	248	1.551
60.3	3.292	1.04603	68	1.03	209	4.462	1.4771	138	1.4			39.5	3.782	1.01317	228	2.696	35.9	5.471	1.06496	143	0.974
165	3.895	1.67785	158	1.72	62.1	3.495	1.0582	76	0.87			59.7	5.106	1.06157	278	2.85	36.5	6.06	1.02354	191	1.115
93.8	3.545	1.09409	86	1.17	129	4.645	1.92678	180	0.99			23.2	5.272	1.00503	276	1.896	58.2	4.312	1.01937	156	0.867
104	4.609	1.86916	190	1.22	89.5	3.775	1.26422	132	0.92			35.9	4.026	1.01317	91	0.68	45.7	4.936	1.14025	94	0.868
96.5	3.622	1.31406	62	0.64	117	3.593	1.21803	72	1.12			35.2	4.922	1.0142	310	3.742	39	4.961	1.18203	190	1.975
98.5	3.238	1.19474	57	0.63	92	3.853	1.38696	128	1.41			26.3	3.732	1.04822	214	2.035	139	5.342	1.02564	211	2.625
62.9	4.206	1.1236	64	0.71	82.8	3.536	1.13507	59	0.86			83	3.996	1.04167	222	2.468	48.5	5	1.05152	192	2.082
123	3.641	1.95312	100	0.99	99.9	3.14	1.87266	53	0.85			36.9	4.746	1.0582	222	1.71	60.7	6.227	1.14679	166	1.882
103	3.897	1.15875	73	0.74	147	3.793	1.18343	111	1.47			39.4	4.342	1.05485	228	1.737	94.2	5.964	1.0142	249	2.56
162	3.795	1.26582	144	1.08	156	4.16	1.40252	122	1.25			32.5	5.003	1.04493	344	2.499	63.7	4.465	1.18203	189	1.891
49.2	4.171	1.04822	137	1.38	141	3.674	1.36986	64	1.11			40	3.702	1.32626	226	2.085	0	5.841	1.00301	221	2.018
190	4.678	1.1236	332	2.11	75.3	4.143	1.04058	131	1.12			24.7	4.265	1.0142	282	1.949	74.4	4.831	1.38122	121	0.932
95.2	3.448	1.21803	36	0.6	85.6	3.68	1.65563	168	1.57			24.3	6.267	1.00705	374	2.603	16	5.214	1.00705	124	0.995
159	3.633	1.60514	145	1.68	115	4.251	1.13895	143	0.91			53.9	5.282	1.59744	253	2.12	37	4.269	1.13379	189	2.089
134	3.586	1.43885	126	1.67	102	4.199	1.72712	73	1.37			91.5	4.726	1.14811	226	2.308	34.2	4.856	1.06838	145	1.864
46	3.94	1.06724	32	0.27	71.5	4.12	1.11111	74	1.1			32.1	4.992	1.01112	185	2.078	88.9	4.687	1.08108	126	0.961
48	3.209	1.16414	53	0.43	152	3.434	1.66945	88	1.53			121	4.22	1.0929	317	2.345	24	5.993	1.07527	113	0.509
70.1	3.57	1.17647	81	0.95	31.3	4.076	1.00806	19	0.3			54.8	4.662	1.04932	182	1.299	46.8	5.632	1.1919	212	2.283
156	3.743	1.5873	79	1.19	122	3.616	1.1236	66	0.94			13.3	4.059	1.00402	93	0.697	29.8	5.073	1.03413	126	1.145
38	3.573	1.03842	69	0.99	30.2	5.648	1.01626	74	1.14			42.1	4.235	1.01833	245	1.559	25.8	4.733	1.00806	174	1.573
110	3.409	2.36407	44	0.66	115	4.489	1.13636	146	1.15			42.4	4.952	1.12613	375	3.858	34	5.04	1.04712	169	2.038
111	3.947	1.05597	109	0.78	87.7	4.628	1.03306	100	1.07			20.3	5.138	1.00503	170	1.379	50.7	5.542	1.00503	174	2.142
199	4.195	1.2837	456	2.58	94.7	4.851	1.07875	227	1.43			12	4.375	1.00806	322	2.678	44.8	4.796	1.0142	289	1.943
150	3.977	1.66667	162	1.6	129	3.331	1.1325	47	0.82			40.9	4.665	1.0661	292	1.684	36.6	5.056	1.01317	92	1.304
42.7	3.99	1.0661	147	1.4	156	4.953	1.54321	116	0.69			41.9	5.671	1.08932	155	1.247	115	4.992	1.10497	248	2.173
113	3.996	1.9084	215	1.71	155	3.822	2.63158	135	1.44			21.6	5.325	1.00705	346	2.626	58.4	6.659	1.03413	310	2.712
169	3.31	1.90114	79	1.09	190	4.555	1.53846	104	0.68			23.6	6.038	1.02987	411	2.666	40.3	4.586	1.17925	136	1.361
169	3.507	1.17096	79	0.59	126	3.709	1.52905	140	1.38			118	5.113	1.84843	173	2.48	31.5	4.099	1.02459	102	1.605
197	3.325	1.40647	89	2.23	111	4.099	1.32979	97	0.88			58.8	4.453	1.04275	111	0.957	28.1	4.567	1.00402	62	0.998
151	3.841	1.28041	108	0.98	78.3	4.491	1.30208	36	0.55			42.7	5.299	1.05597	363	2.65	78.3	5.677	1.11359	286	2.062
139	3.492	1.0352	86	0.73	86.3	4.525	1.55039	130	1.06			26	5.164	1.0142	406	2.563	52.7	6.619	1.0142	301	2.071
92.7	3.373	1.20919	72	0.83	78.1	3.933	1.50602	48	0.41			26.6	4.359	1.04822	213	2.094	121	4.636	1.16414	116	0.79
88.4	3.283	1.4771	61	0.81	173	5.256	1.36612	233	1.01			47.4	5.365	1.02564	251	2.763	39.5	5.064	1.1325	154	1.187
152	3.229	1.5674	47	1.02	98.2	3.683	1.10619	58	0.81			17.8	6.612	1.01112	175	1.205	73.9	6.611	1.11607	130	1.066
173	3.67	1.35135	187	1.74	186	4.375	3.03951	90	1.29			74.5	4.644	1.20482	278	3.245	34.8	4.831	1.05708	72	0.626
189	3.816	1.48148	112	1.39	152	4.849	1.30548	185	1.81			49.6	5.258	1.05042	206	2.12	51.2	5.507	1.02987	137	1.007
114	3.749	1.21212	143	1.06	10.5	3.703	1.00503	71	0.62			85.6	6.273	1.04493	459	3.663	61.7	5.062	1.0627	157	1.128
55.2	4.042	1.01833	85	0.36	165	3.981	1.30719	80	1.36			37.4	4.401	1.0395	237	2.218	40.2	4.403	1.1236	148	1.645
126	3.797	2.27273	48	0.48	37.3	3.508	1.0582	56	0.51			35.5	4.993	1.01112	403	3.137	26.4	4.417	1.02775	203	1.659
81.3	2.909	1.11607	55	1.06	59.8	3.806	1.08578	54	0.83			28.9	6.425	1.03093	397	3.473	76.1	7.112	1.04932	203	1.431
94	3.506	1.10375	109	1.32	149	3.575	2.07469	84	0.98			26	4.471	1.00806	318	3.045	96.1	5.435	1.18624	189	1.645
123	4.159	1.6835	108	1.73	92.1	4.849	1.10742	140	0.74			52.3	4.193	1.04932	172	2.77	61.5	5.552	1.41044	122	1.714
191	4.116	1.5674	143	1.82	125	3.146	1.33869	134	1.53			35.6	4.13	1.02669	314	2.909	34.2	6.735	1.04493	188	1.358
129	4.634	1.34953	356	3.36	117	3.535	1.36054	93	0.92			46.9	4.85	1.09649	244	2.122	29.3	5.371	1.02987	165	0.646
28.8	3.309	1.04275	115	1.77	73.1	3.594	1.25471	103	1.64			32.8	6.41	1.00806	419	1.719	29.1	4.051	1.00806	142	1.92
49.4	4.148	1.0627	435	1.68	120	4.094	1.4245	36	0.37			60	4.493	1.13507	144	1.74	21.3	5.425	1.00402	216	1.836
98.8	3.521	1.23457	29	0.41	234	4.409	1.38504	146	1.06			18.9	5.914	1.001	295	2.499	27.5	4.542	1.04275	113	2.001
103	3.574	1.31234	108	1.59	57.9	3.823	1.09051	93	1.54			38.3	4.533	1.00908	182	1.48	50.6	4.429	1.01112	167	1.313
91.6	3.792	1.48368	40	0.31	195	3.868	2.65252	126	1.41			13	5.078	1.001	215	2.386	52.7	4.714	1.08932	195	1.595
77.7	3.332	1.37363	97	1.15	85.8	4.151	1.41643	108	0.87			48.8	3.509	1.01833	268	1.878	64.5	4.231	1.04058	281	3.254
108	3.286	1.26263	25	0.36	122	4.727	1.62075	119	1.14			36.1	4.341	1.02354	311	2.609	33.2	3.899	1.00503	138	1.341
125	4.727	1.82149	225	1.72	87.2	3.518	1.17371	4	0.16			38.2	5.719	1.01317	419	3.146	27.1	5.788	1.05152	222	1.884
67.7	4.266	1.07643	186	1.55	102	3.699	1.19332	110	1.1			31.1	5.414	1.00908	267	2.47	29.4	4.509	1.02564	182	1.905
29.1	2.9	1.02145	54	0.43	106	4.171	1.0989	84	0.91			49.4	4.701	1.06045	136	1.678	37.2	4.331	1.04384	119	2.478
115	4.022	1.11857	141	1.96	89.2	3.772	1.28866	92	1.25			39.1	5.197	1.02564	233	2.224	113	3.545	1.25	145	2.054
19.2	4.236	1.00503	148	1.73	117	3.398	1.41643	50	0.98			64.4	4.492	1.01937	269	2.838	34.5	3.909	1.03627	177	1.866
109	3.013	1.16686	124	2.1	52.3	3.33	1.07991	100	1.25			12.3	5.737	1.00908	297	2.075	35	4.184	1.04167	147	1.861
38.1	3.634	1.10497	82	1.23	137	3.694	1.78571	28	0.69			51.6	5.115	1.00705	250	2.184	53.5	4.686	1.07296	165	1.379
35.1	3.545	1.03627	71	1.06	64.3	4.12	1.09769	97	1.51			21.1	6.255	1.02354	225	2.349	83.5	4.276	1.10011	192	1.528
133	4.118	1.45773	161	1.27	80.2	3.992	1.3624	49	0.56			24	5.163	1.0101	277	2.645	21.1	4.773	1.0352	120	1.469
109	3.666	1.22249	81	1.02	95.4	3.759	1.10619	52	0.52			39.3	6.855	1.03093	278	3.037	63.2	3.984	1.04822	121	1.383
48.7	3.52	1.10865	90	1.25	56.8	3.274	1.18483	37	0.65			97.7	5.063	1.15875	245	1.726	87.5	3.594	1.14548	215	2.384
113	3.27	1.62866	142	1.56	158	4.424	2.30415	123	1.03			48.4	5.157	1.06952	297	2.695	33.7	4.337	1.05932	170	1.173
148	3.156	1.0582	90	1.5	84.7	3.381	1.26422	79	0.7			38.1	5.276	1.02459	215	1.923	31.7	6.47078	1.0352	130	1.73967
238	3.569	1.10132	132	1.49	50.8	3.692	1.25156	91	0.61			30.5	4.382	1.0582	118	0.882	90.8	5.85474	1.00604	128	1.25818
70.4	3.45	1.65017	63	1.08	123	3.076	1.50602	49	0.65			40.2	6.766	1.01317	248	1.612	17.6	8.384	1.02564	261	2.24425
108	3.605	1.26103	159	1.31	104	3.894	1.34048	47	0.47			38.4	6.786	1.01626	237	2.33	64.1	6.35852	1.01112	226	1.82624
96.6	3.268	1.01729	67	0.31	96.9	3.467	1.35318	60	0.66			24.4	5.554	1.01523	209	1.768	33	5.92078	1.00301	46	0.453513
133	3.531	1.45773	98	1.22	79.9	3.302	1.20048	62	0.68			16.1	6.483	1.01112	210	0.885	52	5.71795	1.04384	254	1.75598
46.2	3.787	1.07991	92	1.29	55.4	3.377	1.13379	100	1.02			22.7	5.418	1.001	341	3.265	27.3	5.61795	1.002	167	1.19486
76.7	2.975	1.09649	38	0.63	145	3.291	1.10497	122	1.84			91.3	5.075	1.03199	294	2.652	20.9	5.67361	1.00301	256	2.61599
131	3.852	1.08225	140	2.12	82.6	3.536	1.01937	95	1.18			59.7	4.885	1.0395	337	2.787	21.6	5.79248	1.0101	386	2.10616
43.6	3.727	1.01523	64	1.23	62.1	3.328	1.0929	66	0.67			31.8	5.34	1.02041	316	3.168	28.4	4.57549	1.0352	99	0.932846
117	3.932	2.7933	208	1.59	169	3.952	1.64204	113	1.06			15.1	6.12	1.13766	210	1.219	88.9	3.99153	1.41443	49	0.63194
79.1	3.053	1.18064	79	1.43	119	3.184	1.0917	85	0.7			23.2	5.37	1.001	83	0.603	68.4	5.23493	1.03093	155	1.21696
121	3.479	1.81818	128	1.76	93.2	3.607	1.58479	47	0.66			44	5.766	1.02145	306	2.624	14.1	4.88587	1.002	155	1.1526
82.3	3.619	1.8018	86	1.28	82.9	2.884	1.07181	84	0.3			44.2	6.271	1.00705	213	1.654	114	5.13398	1.14155	306	2.32699
47.3	3.509	1.05042	96	0.39	136	3.969	1.22699	108	0.74			61.4	4.864	1.00604	120	0.555	61.8	4.73775	1.01729	324	2.98435
76.1	3.118	1.6129	70	1.09	82	3.701	1.10011	91	0.74			14.2	5.174	1.00503	142	0.862	27.4	4.46889	1.00301	196	1.87468
52.2	5.397	1.221	171	1.02	83.9	3.282	1.19617	64	0.86			39.6	5.96	1.05485	297	3.249	40.5	3.71511	1.01833	82	1.23132
170	3.998	1.71233	194	2.31	184	3.663	1.70068	85	0.89			39.4	5.834	1.01317	250	2.563	39.7	3.98398	1.02041	151	0.89313
129	4.98	1.21065	257	1.52	133	3.272	1.72712	121	1.43			68.9	4.925	1.04493	242	2.191	20.2	4.87738	1	203	1.63906
71.2	3.863	1.16686	113	1.8	108	3.714	1.33869	45	0.61			42.5	5.304	1.12486	228	1.737	59.9	4.00002	1.02775	74	0.757183
123	4.232	2.04082	208	1.8	95.2	4.091	1.03306	96	0.35			27.6	4.155	1.08814	106	0.996	89.2	4.34058	1.0352	155	1.35258
107	3.803	1.18203	200	2.06	94.6	3.863	1.6	101	1.06			48.1	7.505	1.02354	366	3.152	47.4	3.9236	1.05485	183	1.43526
90.4	5.192	1.04275	141	1.43	90.7	3.747	1.39082	124	0.94			68.3	4.915	1.0395	105	0.964	33.6	4.21417	1.00806	302	2.68328
31.1	5.592	1.02249	155	1.6	183	3.741	1.36426	81	1.26			30.8	4.926	1.01729	278	1.797	101	3.8736	1.10132	127	1.47962
106	3.567	1.21212	166	1.31	67.7	3.823	1.10619	47	0.56			47	7.185	1.04712	210	2.006	18	5.40946	1.00503	289	2.31509
49	5.092	1.06045	128	1.65	126	3.278	1.28205	87	1.33			47.5	8.264	1.01112	187	1.969	43	4.11417	1.00503	121	1.93139
120	3.976	1.09769	243	2.66	126	4.402	1.30719	75	0.57			30.1	4.356	1.03734	201	1.565	16.2	4.67549	1.002	192	1.39856
71.9	4.957	1.06157	112	1.31	146	3.842	1.07875	148	1.77			38.4	3.748	1.05932	190	1.954	24.8	5.08681	1.02669	223	1.34973
66.5	4.002	1.14548	95	2.09	108	4.309	1.08814	180	1.38			49.9	4.099	1.00705	178	1.414	28.2	4.76228	1.00908	165	1.38686
67.1	3.383	1.05485	138	0.96	147	3.832	1.04712	97	1.02			166	4.78	1.01523	334	2.503	103	4.31134	1.11857	170	1.70261
57.9	3.946	1.07066	153	1.32	194	5.064	1.18483	128	0.97			52.7	5.371	1.0395	139	1.034	60.5	4.78115	1.2987	251	1.46247
134	4.292	1.25313	125	1.7	170	4.03	1.12867	172	1.56			16.4	5.745	1.0101	270	1.78	45.9	4.25379	1.01215	173	2.23247
153	3.695	1.33333	213	2.55	137	3.578	1.61812	99	1.26			92.8	3.824	1.08814	182	2.291	82.9	4.54624	1.03734	178	2.35665
72.8	5.01	1.09649	328	2.77	70.6	3.274	1.05485	136	1.75			13.8	5.028	1.00604	221	1.866	97.2	7.02361	1.03627	308	2.28576
133	4.026	2.40385	154	2.6	119	3.82	1.13122	64	0.78			59.4	5.47	1.01112	405	2.852	59.1	5.5387	1.00908	372	2.46883
102	3.987	1.24533	210	1.99	84.6	3.507	1.06157	88	1.48			43.3	3.701	1.02669	172	1.429	28.5	5.32832	1.01112	197	2.30942
69.6	3.678	1.14811	141	2.31	132	3.81	1.27714	111	1.31			39.1	3.582	1.10132	189	1.528	63	5.41795	1.0142	208	2.14587
128	3.571	1.49031	74	1.16	88.7	3.528	1.02881	99	0.96			61.3	4.293	1.07527	125	1.466	69.8	4.3236	1.02459	180	2.24475
88.5	3.143	1.41643	138	1.33	92.9	3.341	1.28041	152	1.8			50.1	5.778	1.0627	218	1.465	8.56	6.97361	1.01833	187	1.64312
91.9	4.551	1.02987	160	0.74	82.2	3.755	1.12994	78	0.81			55.6	5.458	1.11359	264	2.401	45.3	4.58021	1.03413	114	0.835725
138	3.865	1.08578	208	1.65	150	3.634	1.71233	120	1.13			35.2	4.944	1.00908	153	1.403	50.9	5.09436	1.001	260	2.38634
93.9	3.51	1.80505	43	0.72	129	3.632	1.07527	100	1.15			85.7	5.013	1.00705	198	2.188	19.8	4.12643	1.002	198	1.54593
74.5	4.554	1.0395	393	2.48	78.9	3.333	1.00908	183	1.92			40.2	4.716	1.01833	201	1.334	48.6	5.12078	1.00908	250	2.11156
80.2	3.611	1.12233	90	0.96	110	3.86	1.06496	136	1.17			44.7	5.354	1.04384	308	1.561	79	5.22266	1.0101	196	1.71029
74.4	3.141	1.16414	169	1.6	38.4	3.843	1.07643	113	1.06			84.6	4.368	1.10375	179	1.512	45.1	6.1321	1.01729	176	1.35025
52.8	3.146	1.06952	192	2.27	75.2	3.72	1.04932	109	1.61			108	4.048	1.321	115	1.111	35.8	3.99719	1.03413	161	1.60306
4.85	4.783	1.8018	96	0.39	147	3.572	1.04712	136	1.34			31.3	6.448	1.00503	237	1.973	50.4	5.13304	1.01523	148	1.18853
60.5	3.971	1.28866	139	2.5	188	4.936	1.28535	122	0.95			54.2	4.833	1.09769	382	2.671	79.9	6.00097	1.0142	152	1.55831
26.8	3.564	1.04712	96	1.79	75.2	3.144	1.08814	85	1.12			24.3	3.99	1.00402	158	1.515	60.6	5.79059	1.00604	182	1.80199
173	3.916	1.3947	298	2.48	157	3.577	2.85714	108	1.08			36.3	4.601	1.04493	166	0.383	22.7	6.24719	1.00604	179	1.31164
156	3.828	1.27551	173	1.57	43.4	2.683	1.01937	58	0.47			74.5	3.993	1.11982	113	0.913	17	5.77361	1	262	1.95671
133	4.404	1.75747	131	1.15	95.4	3.667	1.443	80	1.16			249	4.34	1.04712	211	1.965	54.2	5.26229	1.01317	237	1.77066
82.4	2.941	1.24533	108	1.3	205	4.604	1.25628	228	1.41			42.6	5.377	1.02041	242	1.444	76.2	4.71606	1.07875	184	1.76596
35.6	4.687	1.01523	124	1.14	54.5	3.466	1.07991	55	0.65			9.72	4.304	1.001	120	1.097	119	5.67078	1.05485	282	2.04825
43	3.429	1.05042	60	0.82	123	3.642	1.06838	125	1.2			37.5	4.956	1.02669	106	0.479	98.8	6.11606	1.13895	248	1.83427
58.7	3.091	1.04712	63	0.89	108	3.375	1.36799	61	0.82			84.3	4.801	1.09649	204	1.753	36.5	5.65191	1.00604	208	1.88397
86.5	3.85	1.05374	92	1.23	26.9	3.825	1.01937	75	0.84			17.5	6.068	1.0142	210	1.404	37.7	5.90757	1.01112	170	1.11014
25.5	2.925	1.0929	17	0.41	95.4	3.586	1.02669	167	1.52			55.1	4.854	1.07875	222	1.422	54.3	6.00285	1.01317	194	1.6794
71.1	3.255	1.21212	50	0.78	90.6	3.191	1.05152	87	0.86			70	5.985	1.07991	114	0.892	26.2	6.0387	1.00908	137	0.551886
169	3.749	2.50627	113	1.29	69.5	3.202	1.10988	69	0.82			27.1	4.75379	1.00604	145	1.00156	40.8	5.92078	1.01937	305	2.33346
169	4.912	1.18765	163	1.03	148	3.483	1.29199	65	1.17			41	4.68304	1.13122	163	0.902712	63.3	5.17644	1.0352	174	1.36212
110	3.957	2.92398	217	1.88	111	3.704	1.41243	17	0.36			31.4	4.01417	1.02145	108	1.26894	37.4	4.51511	1.02041	188	2.31515
84.8	3.235	1.02775	180	1.49	98.7	3.197	1.42653	64	0.8			30.5	4.64436	1.06496	160	1.39635	12.8	5.8038	1.00705	210	1.65372
101	3.658	1.04384	124	1.15	77	3.459	1.18624	55	0.64			22.9	4.16228	1.02041	107	0.916239	49.3	3.62077	1.07411	159	1.73271
47	3.305	1.19474	89	1.2	86.5	3.132	1.09529	144	0.94			22.2	7.72645	1.00402	109	0.705896	21.7	4.99719	1.002	121	1.20708
118	4.433	1.11235	329	2.33	93.4	4.335	1.03734	127	0.76			21.4	10.1397	1.00301	320	3.16589	49.5	5.84719	1.002	172	1.62967
77.2	3.562	1.3587	151	1.17	97.7	3.138	1.20337	47	0.59			16.2	4.03775	1.03413	94	0.668181	10	5.317	1.00301	110	0.879637
147	3.066	1.07875	184	2.03	122	3.36	1.02669	80	0.73			31.5	8.88022	1.05153	189	2.02278	52.9	5.17927	1.01833	189	1.8906
94.3	4.254	1.0989	120	1.56	148	4.266	1.07181	77	0.58			34.1	8.38966	1.01523	245	2.21925	45.7	4.30002	1.00908	183	1.5098
115	3.209	1.22699	120	1.5	76.6	2.728	1.51286	64	0.67			24.5	4.37077	1.0352	159	1.22068	78.6	4.32738	1.13895	163	2.10428
132	3.17	1.14679	236	2.72	49.8	2.875	1.14155	39	0.44			49.7	5.87833	1.00402	189	1.75247	30.4	4.47172	1.03306	124	0.80309
38.5	2.784	1.0917	103	1.35	161	3.906	2.42718	37	0.38			40.4	5.43115	1.07643	121	0.42364	22.6	5.47361	1.02669	335	2.64382
82.6	2.615	1.11359	85	1.04	121	3.704	1.27226	94	1.18			20.1	6.25663	1.01112	204	0.737702	42.8	4.52832	1.00402	326	1.8445
19.9	5.154	1.00604	107	1.63	108	3.925	1.76367	49	0.38			8.85	4.72266	1.01317	81	0.785595	72.4	3.7453	1.38504	219	3.33934
158	4.055	1.59744	158	1.44	102	3.306	1.26743	68	0.82			35.3	5.95097	1.02145	115	0.951012	23.9	4.91794	1.00402	241	1.42953
188	3.869	1.09769	279	2.53	106	4.05	1.10865	111	0.93			48.8	5.50946	1.02145	208	1.44718	30.3	5.32078	1.05263	272	1.94272
89.1	4.197	1.18765	87	1.38	138	4.723	2.04499	72	0.61			32.5	4.01983	1.0142	113	1.10657	120	4.79625	1.30039	262	2.73536
52.8	4.307	1.03306	105	1.58	50.4	3.76	1.04493	208	1.61			53.4	4.99436	1.14942	293	1.39906	43.6	3.92454	1.32802	47	0.47604
100	4.321	1.2987	206	1.85	123	3.672	1.3587	95	1.12			25.1	4.99153	1.00604	174	1.67267	38.9	3.82171	1.01317	131	1.36444
103	4.24	1.10742	102	0.98	116	3.724	1.88679	94	1.37			25.2	4.4236	1.00806	144	1.64894	73.8	5.17172	1.02354	400	2.55364
132	4.523	1.40252	190	1.47	114	4.454	1.38696	106	1.16			16.4	6.25852	1.00301	171	1.36952	49.4	5.65663	1.02354	139	0.641727
137	3.976	1.47275	102	0.91	236	4.156	1.23916	159	2.08			8.18	6.0604	1.002	74	0.996725	61.8	3.13869	1.02459	130	1.4215
129	4.22	1.49477	96	1.04	106	3.682	1.45773	84	0.78			57.1	5.76417	1.02881	259	2.28273	34.6	3.25756	1.01523	112	0.887984
144	4.538	1.1534	220	1.51	107	4.003	1.21212	90	1.58			18.5	4.3953	1.01215	115	1.16635	29.6	4.53681	1.01626	148	1.33525
35.1	4.383	1.02354	84	0.98	210	4.688	1.32626	186	1.32			22.3	3.69152	1.01523	93	0.764968	68	4.61983	1.14942	245	2.18921
123	3.959	1.20919	57	0.69	38.7	3.958	1.0989	72	0.95			41.2	3.04152	1.00503	111	1.22285	37.4	5.21134	1.02459	268	2.2808
137	4.182	1.18203	98	1.23	234	3.795	1.13636	176	1.63			39.5	5.48398	1.00604	195	1.44836	63.5	3.95756	1.42653	127	1.54975
152	4.319	1.21655	118	1.22	75.6	3.136	1.53374	118	1.67			18.6	7.16229	1.00908	150	1.39852	106	4.88304	1.0846	194	1.63362
149	4.621	1.13507	176	1.88	101	3.604	1.13507	99	1.11			32.9	4.69341	1.01112	204	1.45332	58.4	3.62077	1.01317	44	0.592354
226	4.14	1.49031	338	2.62	97.6	3.334	1.06724	52	1.17			46.8	4.39436	1.1274	234	1.29366	25.5	5.03776	1.03413	266	2.55622
112	4.542	1.76678	189	1.48	64.3	4.283	1.20773	85	0.79			45.5	3.01228	1.06157	60	0.660241	24.5	4.20662	1.01833	86	1.00783
18.5	3.586	1	149	0.77	132	4.122	2.25225	207	2.21			9.99	3.18492	1.001	250	1.31774	71.1	5.86134	1.00806	233	2.00415
126	4.775	1.20773	251	1.94	132	4.834	1.7094	213	1.62			14.2	4.26228	1	66	0.573414	34.3	5.15851	1.02669	251	2.18631
29	4.178	1.00908	275	2.07	68.6	4.023	1.29534	14	0.23			87.6	4.15945	1.08933	141	0.85405	53.7	4.64813	1.04384	160	1.35208
54.9	4.04	1.02881	60	1.24	64.2	3.551	1.30548	51	0.8			27.9	5.317	1.00705	109	0.507337	38	4.71794	1.12867	186	1.54227
183	4.177	1.18203	252	2.22	41.1	3.938	1.01833	133	1.37			23.1	4.54813	1.00301	127	0.621646	46	4.55757	1.04384	116	1.11853
71.8	3.348	1.06496	73	1.01	30.3	4.358	1.01112	109	0.94			21	6.50003	1.002	202	1.3426	34.6	5.14342	1.03734	176	1.52196
105	4.46	1.19474	146	1.45	43	3.556	1.09051	30	0.66			75.1	3.96888	1.10497	119	1.18386	16.1	5.25096	1.01215	62	0.634574
62.7	4.03	1.02987	95	1.09	93.9	4.142	1.76367	204	2.05			80.3	4.32455	1.47059	177	0.943026	42.3	4.95851	1.02249	140	1.3508
106	4.284	1.3369	109	1.19	42.5	3.96	1.01215	130	1.22			60.8	4.18492	1.28535	90	0.630776	64.9	4.08775	1.01833	171	1.42195
106	3.832	1.19474	209	1.83	78.2	3.542	1.18483	96	1.14			95.3	4.54719	1.07296	250	1.64231	35.6	4.67455	1.01937	101	1.07662
86.8	3.347	1.10375	248	2.25	101	3.238	1.34048	85	1.13			24.2	4.2953	1.00806	138	1.54135	64.3	5.07738	1.3369	249	1.98368
178	4.232	1.32275	234	1.79	122	3.792	1.36426	125	0.81			50.9	5.05002	1.00705	181	1.84719	72.6	4.44058	1.0352	187	2.01555
28.9	4.644	1.03306	60	0.69	136	3.926	1.30208	156	1.27			34.8	4.22077	1.03306	204	2.17771	37.6	3.49718	1.01112	97	0.701643
232	4.476	1.15741	314	2.15	122	4.168	1.14155	139	2.02			17.6	4.82455	1.02354	186	1.13402	25.5	2.57831	1.01215	104	0.858309
56.9	3.404	1.0582	52	0.71	120	4.436	1.04167	220	1.79			37.8	3.20379	1.01626	186	1.68244	19.1	3.86417	1.05932	86	1.02921
71.6	3.565	1.08932	34	0.45	99.4	4.235	1.14155	284	2.4			25.9	4.60096	1.02459	143	1.19277	28.6	4.27077	1.0142	190	1.43677
114	3.8	1.04932	130	1.41	67.7	3.652	1.24378	36	0.78			11.5	5.41795	1.001	203	1.51025	26	4.0302	1.0395	104	0.954057
129	4.663	1.15875	219	2.25	49.7	3.983	1.17786	120	1.87			47.5	4.21794	1.00705	407	2.94586	22.5	4.28304	1.00503	132	1.48841
124	5.144	1.1325	323	2.93	36.7	4.116	1.01937	34	0.36			48.8	4.73021	1.00705	272	2.12611	23	4.09436	1.00705	132	1.47218
177	4.458	1.27389	182	2.1	97.7	3.758	1.32979	85	0.88			48.2	3.97171	1.16822	269	2.21012	110	4.0887	1.04602	101	0.990853
62.7	3.778	1.11111	87	1.58	39.6	4.761	1.08108	134	0.75			38.4	4.65474	1.03842	220	1.94718	44.5	5.02644	1.01626	223	2.13612
74.2	3.976	1.05042	67	1.16	75.1	3.394	1.04493	47	0.72			14.1	5.25568	1.01215	163	1.18409	30.6	4.15756	1.00908	149	1.32539
12.2	4.466	1.08814	234	0.74	82.1	4.029	1.06952	149	1.2			37.6	4.62172	1.03093	163	0.983444	22.2	4.88776	1.01523	153	1.41402
171	4.214	1.04932	174	1.51	107	4.184	1.11483	120	0.89			15.1	3.35945	1.001	139	1.38074	9.85	5.01889	1	134	1.07246
135	5.075	1.20773	272	1.85	160	4.375	1.35685	128	0.76			42.9	6.03021	1.00301	263	2.08718	8.38	5.13304	1.001	84	0.735917
93.6	3.409	1.14416	151	1.1	112	4.18	1.27877	34	0.86			57.1	4.4019	1.01215	378	3.45618	18.7	4.19813	1.01215	106	1.26582
73.1	3.944	1.25156	150	1.86	112	3.67	1.72414	33	0.82			32.1	3.4302	1.01215	122	1.69054	17.1	4.74342	1.00503	66	0.666075
202	4.279	1.18064	187	2.16	105	4.38	1.64474	83	0.88			29.4	4.02737	1.01317	255	1.93235	56.4	3.09341	1.00705	50	0.737725
171	3.8	1.27877	213	2.48	148	4.518	1.0627	127	1.89			58.2	4.29813	1.002	215	1.78248	80.4	3.79341	1.04712	238	1.71671
166	4.295	1.70358	241	1.69	40.9	4.067	1.12613	86	0.73			17.4	5.26606	1.00402	193	1.64276	27.8	5.65663	1.00402	126	1.13136
94.9	3.93	1.19048	109	1.13	135	4.263	1.52207	145	1.21			53.1	4.66228	1.10742	161	1.11927	51.1	5.53964	1.08108	292	2.51235
217	4.009	1.40449	226	1.84	81.4	3.923	1.34771	47	0.43			30.4	4.3236	1.01317	84	0.670485	54	4.95757	1.01626	164	1.56046
123	4.15	1.5949	201	2.03	108	3.459	2.15054	81	1.39			28.9	5.13304	1.00402	289	2.14461	12.8	3.93586	1.001	129	1.06492
149	4.797	1.68634	235	1.9	197	4.082	1.85874	101	0.93			12.2	4.32832	1.00301	135	0.764841	42.9	4.78115	1.03093	265	1.94782
108	4.217	1.0917	121	2.02	65.5	3.718	1.12233	93	1.41			21.9	4.70851	1.03199	186	1.14943	14.9	4.08021	1.04712	158	1.70245
127	4.047	1.00806	125	0.9	113	4.576	1.47275	133	1.29			27.3	4.56323	1.01523	238	1.90377	37.2	3.76039	1.03093	148	1.16091
134	4.46	1.12613	95	0.65	53.7	3.801	1.02669	65	0.59			41.2	4.69341	1.02775	211	1.46079	15.7	5.46512	1.01626	211	1.34313
153	4.162	1.32275	57	0.49	59.2	3.242	1.06952	143	2.41			29.5	3.9236	1.001	140	0.855237	37.5	5.13681	1.01317	228	2.30551
184	3.694	1.19617	159	1.14	158	3.618	1.37741	64	0.86			33.8	3.69624	1.03413	32	0.395159	45	5.07549	1.01523	178	1.44148
175	3.227	1.62338	167	1.75	32.7	3.825	1.0395	49	0.61			28.3	3.98115	1.00908	121	1.20326	33.8	3.62832	1.0582	138	0.853522
195	4.738	1.6129	159	1.39	44.5	2.912	1.10988	40	1.06			27.6	4.5519	1.02249	187	1.09776	140	4.1236	1.06157	126	1.03809
86.5	2.925	1.62075	73	0.85	84.5	4.932	1.38504	189	1.18			42.1	6.15474	1.01626	261	2.28994	45.9	4.45002	1.05597	135	1.45509
182	2.803	1.31406	93	0.92	65.8	3.896	1.05152	115	0.92			35.8	4.80474	1.01626	248	1.57399	54.8	4.63492	1.03842	276	2.24063
72.8	3.505	1.05152	131	1.15	138	4.056	1.67504	86	0.55			26.8	4.64247	1.02564	168	1.74899	56.2	4.42926	1.00503	311	2.01655
407	3.96	1.29534	226	1.69	137	3.918	1.25	141	1.36			31.3	4.55662	1.03413	132	1.37015	22.1	4.42926	1.00705	182	1.2535
186	3.145	1.49477	122	1.4	55.4	3.579	1.05708	45	0.4			22	5.94814	1.02987	247	2.58123	56.5	3.93115	1.02041	199	1.81333
61.7	3.411	1.02987	90	0.49	135	3.895	1.46843	68	0.96			40.5	5.71983	1.00301	124	1.32086	79.7	3.14624	1.06157	113	1.48906
112	4.029	1.06045	51	0.87	183	4.341	1.51515	116	1.34			38.3	5.49153	1.03413	131	1.98993	129	5.20662	1.05374	331	2.05834
208	3.719	1.20773	153	1.26	137	4.043	1.30208	73	0.56			8.95	5.27172	1.001	104	1.17162	32.1	5.76417	1.02145	403	2.7097
77.3	3.856	1.26582	7	0.22	115	4.291	1.22549	59	0.43			27.7	5.45002	1.01215	139	1.4964	59.8	4.45662	1.01215	219	1.92394
70.8	2.995	1.10254	122	1.34	115	3.669	1.0627	121	0.85			35.4	5.80663	1.07643	178	1.18955	39.3	4.77266	1.02041	239	1.80277
184	4.201	1.30208	69	0.69	58.9	3.57	1.11607	109	0.95			21.2	4.76889	1.00301	88	0.979459	17.8	4.21417	1.03627	97	0.782374
239	4.224	1.35501	107	0.71	183	4.639	3.861	109	0.73			141	4.99059	1.06496	305	2.89636	12.4	3.86605	1	136	0.939108
169	4.176	1.20337	116	0.93	103	4.501	1.12994	57	0.47			17.9	6.17078	1.001	154	2.31095	31.2	3.37171	1.00402	170	1.07824
121	2.923	1.0582	137	1.87	127	4.385	2.54453	98	0.69			23.7	5.61323	1.001	138	1.42836	15.6	3.97454	1.02669	106	0.618911
131	3.302	1.31406	64	1.14	104	4.255	1.18624	66	0.79			69	4.7953	1.0352	187	1.59352
113	4.103	1.0661	39	0.59	98.2	4.636	1.1236	85	0.64			27.2	5.4104	1.01729	161	2.09455
73.1	3.989	1.01523	80	0.92	47.5	3.972	1.03093	40	0.37			12.8	6.5104	1.00301	140	0.839678
61.4	3.23	1.24844	64	0.68	75.8	3.585	1.09409	112	1.38			34.9	4.3519	1.01937	124	1.15515
164	3.759	1.02564	116	0.89	29.7	4.791	1.02249	81	0.4			28.4	5.24059	1.01626	103	0.701398
80.6	2.72	1.2837	66	0.66	150	3.572	1.12994	107	1.29			73.2	5.57927	1.41243	92	5.57927
148	3.097	1.20337	164	1.84	88.4	3.615	1.19617	94	1.42			20.5	5.42361	1.00908	216	5.42361
213	3.937	1.02775	185	1.22	144	3.947	1.14811	133	1.6			51.4	4.98681	1.04932	305	4.98681
144	4.289	1.9084	58	0.55	115	4.1	1.33333	67	0.97			33.2	6.4387	1.00908	181	6.4387
202	3.403	1.62866	123	1.71	54.2	3.475	1.14025	46	0.67			173	5.15851	1.22699	327	5.15851
169	3.709	2.73224	163	1.42	72.3	3.299	1.25156	108	1.37			34.9	4.367	1.01317	267	4.367
67.3	3.761	1.10497	67	1	51.9	3.651	1.04712	261	1.86			36.4	5.40285	1.00301	228	5.40285
159	3.476	1.03734	106	0.92	87	3.476	1.66389	91	0.81			40.5	5.55191	1.02564	281	5.55191
70.5	3.054	1.09649	76	0.63	98.5	3.511	1.08578	134	1.58			33.6	5.21134	1.001	187	5.21134
155	4.267	1.37363	218	1.36	113	3.452	1.0917	95	1.03			59.6	4.74813	1.01523	166	4.74813
253	3.972	1.06496	122	0.94	161	3.738	1.1236	121	1.12			27	4.54436	1.01523	133	4.54436
151	3.996	1.26743	113	0.84	142	3.5	1.15207	58	0.96			30	5.44436	1.02987	194	5.44436
35	4.526	1.05485	108	0.51	84.3	3.522	1.05932	33	1.17			59.6	5.36134	1.05153	289	5.36134
96.8	3.406	1.05708	79	1.06	101	3.942	1.72712	45	0.96			53.9	6.51984	1.04493	254	6.51984
90.2	4.659	1.56986	194	1.25	93.8	3.207	1.07527	75	0.77			31.1	4.50285	1.01626	215	4.50285
89	3.908	1.17509	106	1	66.1	3.702	1.14286	96	1.21			11.7	5.07266	1.00301	151	5.07266
104	3.566	1.13122	150	1.8	164	3.886	1.21951	119	1.01			23.9	4.93964	1.00503	246	4.93964
94.8	3.109	1.29199	78	0.91	137	3.719	1.33333	137	1.07			39	4.70662	1.04058	295	4.70662
111	3.181	1.71233	52	0.83	91.7	3.25	1.49925	122	1.38			12.3	3.52643	1.001	124	3.52643
83.4	3.565	1.07181	49	0.92	199	3.411	2.68817	129	1.19			15	4.05473	1.00503	144	4.05473
195	3.603	1.24224	106	1.25	67.5	3.684	1.36612	73	0.63			44.7	4.04813	1.02354	153	4.04813
85.1	3.248	1.45138	129	1.75	35.3	4.235	1.01112	218	2.04			49.5	4.08681	1.01112	180	4.08681
123	3.127	1.16822	152	1.56	126	3.647	1.18906	117	0.92			15.3	4.38492	1.00301	105	4.38492
114	3.978	2.09644	58	0.63	75.9	3.513	1.05932	117	0.67			20.9	4.65757	1.01215	112	4.65757
158	3.578	1.27226	113	1.96	169	3.553	1.15207	120	1.65			28.3	4.45945	1.00402	126	4.45945
113	3.588	1.22699	98	0.72	85.7	3.169	1.04603	85	1.21			34.1	4.04813	1.04384	118	4.04813
124	3.651	1.45138	89	0.95	167	3.767	1.12994	125	1.04			20.3	5.51323	1.00402	242	5.51323
68.5	3.813	1.10497	113	0.87	173	3.791	1.12233	158	1.04			17.1	6.61795	1.02881	205	6.61795
102	3.749	1.43885	69	0.55	54.7	3.109	1.31234	124	1.12			17.2	6.30569	1.01112	311	6.30569
46.7	3.272	1.06952	81	0.59	118	3.535	1.18483	80	1.28			17.9	4.00473	1.00402	89	4.00473
82.3	3.482	1.20337	109	1.66	74.4	4.272	1.17096	90	0.73			56.4	5.43398	1.02354	126	5.43398
82.8	3.094	1.0582	70	0.66	101	3.289	1.12233	184	2.45			17.4	4.73681	1.00705	71	4.73681
108	3.312	1.29366	77	0.79	72	3.3	1.04493	81	1.09			22.9	4.54907	1.001	101	4.54907
199	3.531	1.98807	100	1.48	134	3.589	1.70648	91	0.66			60	6.85757	1.00705	205	6.85757
171	3.875	1.43062	91	1.04	114	3.551	1.46413	83	0.96			31.8	5.84625	1.00604	173	5.84625
105	3.519	1.25156	69	0.58	83.9	3.008	1.30548	78	1.05			12.9	6.0255	1	107	6.0255
50.9	3.791	1.02775	113	1.6	76	4.407	1.64745	184	1.25			35.1	4.83587	1.0395	187	4.83587
130	3.55756	1.18343	116	1.09803	36.9	3.327	1.44509	76	1.25			123	5.82644	1.03413	214	5.82644
162	3.78303	1.40056	258	1.14732	91.7	3.525	2.15983	37	0.94			45.9	6.14814	1.0395	248	6.14814
65.9	3.60851	1.06045	113	0.81381	124	3.342	1.3459	72	1.04			16.5	5.2104	1.00301	194	5.2104
123	3.3019	1.9685	172	1.31479	173	4.465	1.24533	18	0.25			38.3	5.11228	1.0395	226	5.11228
89.3	4.03775	1.07066	128	0.773758	107	3.384	1.10497	59	0.84			28.7	5.65889	1.00705	229	5.65889
103	4.03964	1.09649	68	1.13196	113	3.685	1.10865	93	1.58			79.6	5.15002	1.31579	224	5.15002
71.2	3.67549	1.08933	33	0.550087	108	3.545	1.11359	92	0.84			15.2	4.24153	1.00301	180	4.24153
111	3.83681	1.11235	117	1.07352	170	3.869	1.83486	76	0.96			59.1	5.20662	1.02145	170	2.171
177	3.72832	1.36054	82	0.520457	102	3.634	1.24224	140	1.53			112	6.10191	1.0627	139	2.86271
131	4.03587	1.46199	144	0.9628	98.4	3.716	1.23457	128	1.76			15.3	5.42078	1.01112	123	1.21849
74.7	3.74247	1.10497	74	0.712896	165	4.842	1.22549	199	1.16			44.3	5.30757	1.01523	153	1.53045
136	4.56983	1.67504	258	1.07623	91	2.918	1.10011	68	0.85			11.6	5.98399	1.00604	196	1.91404
98.5	3.98964	1.10254	406	1.47005	91	4.192	1.32979	109	1.27			25.4	7.46984	1.0142	146	1.97205
75.5	3.95379	1.13895	103	0.889219	189	3.09058	1.35685	70	1.34656			16.3	4.567	1.002	180	1.80008
85.1	3.34058	1.10865	105	0.670489	130	3.37737	1.23762	84	0.926712			51.5	5.33493	1.00604	147	1.23312
171	4.36134	1.24688	170	0.830488	100	6.01606	1.03413	159	1.86764			50.3	5.01983	1.00402	264	2.68213
167	4.08115	1.30208	63	0.592943	126	3.04435	1.08578	27	0.490134			166	4.93115	1.0395	153	1.48179
111	3.67737	1.12994	56	0.567469	90	5.22266	1.11982	214	1.21492			17.8	5.44625	1.00503	173	1.80963
50.5	3.41228	1.0352	64	0.554711	95.7	4.91417	1.00503	217	1.492			29.5	5.8755	1.01215	198	0.92262
107	3.3302	1.70358	77	0.898397	118	3.1085	1.45985	27	0.357148			27.5	5.06511	1.00604	147	1.14838
54	3.93398	1.01626	28	0.271548	220	3.72832	1.16959	117	1.04627			44.4	5.79059	1.01112	303	3.19964
80.8	3.44813	1.09409	76	0.68654	101	3.42077	1.44718	90	1.02623			31.3	4.5887	1.002	190	1.67579
116	3.60473	1.32275	68	0.620877	151	3.16322	1.29032	83	0.959457			20.2	5.34342	1.01215	199	0.781125
31.1	3.04246	1.02669	108	0.886563	100	3.60851	1.26904	64	0.890783			23.8	5.11511	1.00503	200	2.26256
120	4.06322	2.0284	98	0.585074	183	3.96417	3.02115	258	2.03029			16.3	4.59908	1.02041	168	1.2348
92.5	3.64152	1.51286	74	0.569829	106	3.8236	1.13895	139	1.34024			41.4	5.03115	1.04167	291	2.61515
39.4	3.30567	1.11857	206	1.62326	158	3.64624	1.66945	92	0.627942			119	5.95663	1.15607	280	2.64677
125	3.39435	1.37741	84	0.442566	80.7	3.26699	1.03842	36	0.475511			24.9	3.88775	1.002	134	1.24406
108	3.53681	1.56006	110	0.701511	158	3.94436	1.11732	106	0.947029			93	4.55662	1.02564	260	1.9508
146	3.5519	1.5674	195	1.14286	125	3.77549	1.13636	104	0.741935			23.6	6.1321	1.001	225	1.45815
136	3.63681	1.63399	36	0.39842	82.9	3.20379	1.2987	24	0.359087			4.62	4.87077	1.00402	76	0.256951
113	3.65473	1.05042	79	0.944015	239	3.69152	1.55039	64	0.892927			72.7	5.18587	1.12108	190	1.54359
93.8	3.57549	1.0582	80	0.754318	61.8	2.94718	1.12108	83	0.685563			54.1	5.36323	1.10254	260	1.77262
178	3.60379	1.26422	86	0.8239	193	3.30567	1.78253	95	0.501994			9.89	5.03304	1	128	0.694426
56.8	3.85568	1.06952	131	0.769783	59.2	3.46133	1.00806	88	0.923191			31.7	4.52077	1.001	183	1.53274
93	3.5302	1.73611	78	0.394347	27.6	3.19624	1.00908	83	0.71337			41.5	4.59719	1.07181	245	1.43448
120	4.00756	1.19474	55	0.639484	210	4.93398	4.71698	313	1.93559			36	4.95662	1.02775	192	1.1723
164	4.60474	1.11982	169	0.940907	171	3.90285	1.09409	294	2.1311			127	4.72643	1.14417	237	1.53937
36.4	3.79624	1.04384	27	0.310305	111	3.7302	1.21654	140	1.37814			35.9	5.14247	1.04932	275	2.24674
16.6	4.817	1.00604	140	0.808158	104	4.06983	1.49925	180	1.61919			35.5	3.71228	1.00705	140	1.36358
122	3.3736	1.0929	102	1.55178	114	3.43209	1.03199	95	0.861406			56.7	4.32455	1.01833	193	1.11358
141	4.45379	1.36426	403	1.10399	215	4.10945	1.50602	244	2.17219			58.5	3.91039	1.03093	82	0.965396
148	3.23869	1.07527	132	0.960829	171	4.06983	1.51745	133	0.783873			25.2	5.24719	1.01112	153	1.16452
116	3.50096	1.12486	133	0.709611	84.8	2.55661	1.07759	69	0.910071			112	7.08588	1.15741	208	2.39795
97.9	3.70379	1.15875	107	0.773507	80.2	3.07643	1.07875	79	1.28421			36	5.60757	1.02041	144	2.32553
121	3.82549	1.03627	202	1.16286	86.8	3.26322	1.15607	79	1.04092			43.9	5.13587	1.04167	105	1.08657
103	3.35096	1.17509	63	0.551191	126	3.22548	1.05153	87	0.919631			53.3	6.27267	1.0142	179	2.67994
67	2.7802	1.17786	82	0.528565	135	3.50284	1.31406	156	1.65101			31.9	7.53777	1.001	120	1.203
74.9	3.60567	1.39276	53	0.458132	118	3.87266	2.0202	69	1.06325			31.3	5.23964	1.05597	155	1.78486
127	3.68681	1.27551	110	0.673487	72.2	2.91982	1.18483	77	0.742871			42.7	6.44248	1.03627	132	1.36844
82.7	4.23964	1.04384	416	1.46471	71.9	3.56417	1.32275	78	1.15334			46.9	6.00851	1.04712	159	1.80853
64.8	3.50284	1.0101	105	0.544646	190	4.77455	1.71821	156	1.42973			40.8	6.17078	1.03199	107	1.44914
191	3.27548	1.14679	84	1.1851	212	3.80756	1.48148	220	1.91143			18.7	4.93587	1.00908	125	1.04835
70.6	2.54812	1.02249	49	0.673403	60.1	4.24719	1.0661	43	0.352778			110	6.31135	1.07643	88	1.59033
145	4.88776	1.19617	161	0.880591	73.8	3.32643	1.5674	96	1.22747			36.2	6.9189	1.07991	111	0.981414
66.4	3.65851	1.07296	44	0.431355	104	3.4302	1.08225	66	0.726917			128	4.77549	1.19048	232	2.02436
128	3.92832	1.28535	342	0.716346	144	3.80662	1.67504	152	1.36159			26.3	8.31513	1.002	136	1.84567
111	3.31228	1.22549	177	0.97239	300	3.99719	1.18906	51	0.817737			70.5	4.98776	1.13507	188	2.67977
71.5	3.72171	1.07759	89	0.387825	113	3.7736	1.02249	131	1.38934			21.6	5.38681	1.0395	111	1.19831
49.9	4.57738	1.0352	74	0.405777	87.7	3.48869	1.03627	51	0.416889			34.6	5.41512	1.001	173	2.15415
108	3.52171	1.08578	117	0.597585	105	3.55662	1.18064	72	0.706503			22.4	7.13965	1.002	82	1.05143
105	3.94436	1.12486	39	0.447953	188	3.45756	1.21359	172	1.70875			37.3	7.68305	1.00806	166	2.11771
76.7	3.02643	1.02564	77	0.715417	80.7	3.48775	1.11732	29	0.339945			50.3	6.75569	1.09529	194	2.99709
94.9	3.97171	1.1655	200	0.969519	129	3.64341	1.12867	61	1.10335			24.8	5.85285	1.0142	214	1.91753
122	3.87926	1.76367	62	0.574758	172	4.02266	1.15473	104	0.90413			45.6	6.12644	1.0018	247	2.48815
159	3.93492	1.17647	281	1.38713	130	4.2236	1.18765	260	1.2805			18.7	4.30851	1.00301	176	1.40294
133	3.65756	1.09051	94	0.801492	136	3.67926	1.11607	87	0.753186			49.2	6.80097	1.01729	250	3.33407
76.4	3.10945	1.15875	241	1.34117	91.9	3.69058	1.02881	23	0.518543			23.3	4.4604	1.02145	350	2.31193
77.9	3.8019	1.23153	247	1.53848	155	3.52643	1.27388	167	0.946841			55.4	4.79153	1.0101	169	2.04491
62.8	3.74907	1.00806	107	0.488402	130	3.85568	1.23457	97	0.588739			21.1	5.26795	1.00301	289	2.53956
107	3.43775	1.24533	115	0.729747	97.1	3.61794	1.31752	100	0.909956			23.1	4.35473	1.01523	194	1.95906
162	3.11511	1.16959	106	0.738223	153	3.74624	1.24844	62	0.954984			38.6	3.58681	1.0142	150	1.62547
92.3	3.05473	1.22699	146	1.13921	94.6	3.37832	1.00908	37	0.911454			30.8	5.55285	1.00908	191	1.77563
43.7	3.85379	1.02459	119	0.543461	168	3.80945	1.15207	149	1.70667			14.1	4.95851	1.001	240	2.52554
56.2	2.90379	1.11732	41	0.497511	75.3	3.60662	1.17647	40	0.744177			19.4	4.48021	1.03734	135	1.92552
79.1	3.79247	1.00301	140	0.290275	119	3.92549	1.05485	171	1.4753			113	6.21984	1.29366	315	2.88048
55.6	3.75096	1.21065	113	0.587067	39.9	3.64907	1.0101	101	0.66666			28.4	5.65757	1.00301	297	3.52705
119	4.69813	1.64745	282	1.80763	140	3.77926	1.13379	182	1.08793			16.9	4.25002	1.00806	131	1.34997
90.7	3.97737	1.07759	169	1.17589	70.4	3.58681	1.61551	91	1.43744			26	4.32926	1.00402	221	1.74911
88.7	3.82171	1.04712	211	2.21083	126	3.56134	1.01937	141	0.99197			52.1	3.58115	1.07411	132	1.7269
155	3.58209	1.18064	115	1.01246	86.4	3.85568	1.94175	292	1.25187			38.3	4.85851	1.00705	178	2.51992
168	3.69813	1.38889	132	1.54211	30.1	3.2019	1.0929	81	0.550828			15.6	4.36417	1.00301	184	0.847637
54.2	3.29813	1.00908	48	0.573651	94.7	3.73869	1.7331	25	0.578283			49.6	4.05096	1.05932	233	2.15229
134	3.7519	1.19474	156	2.00739	79.6	3.64624	1.02459	49	0.38577			42.2	4.55662	1.04602	181	1.82343
82.9	3.42077	1.287	77	0.684444	118	3.95851	1.05374	86	0.654301			44.5	5.2321	1.00806	280	2.84139
52.8	4.34624	1.03306	244	1.56977	171	3.517	1.72414	159	1.45194			35.2	4.27832	1.00402	171	1.47472
64.6	3.89719	1.18624	121	1.2102	130	3.73869	1.08814	203	1.47498			17.9	3.63869	1.002	105	0.95967
50.1	3.23398	1.10865	113	1.11323	108	3.28681	1.25	145	1.82823			61.8	4.20756	1.03627	176	1.63876
115	3.48775	1.44092	167	1.36104	179	3.77926	1.13636	286	1.70169			22.2	3.50379	1.00705	182	1.55065
129	3.43869	1.24688	130	1.176	181	3.55001	1.20627	94	0.924775			18.6	4.03398	1.001	239	2.03447
132	3.24152	2.75482	86	1.17722	129	3.45567	1.11982	45	0.705814			28	4.51134	1.00806	143	1.37084
68.2	3.31605	1.18343	58	0.570773	191	3.49624	1.6835	110	1.60018			34.2	4.92077	1.00402	278	1.9963
165	3.7302	1.91571	141	1.32819	137	3.91888	1.14025	246	1.45787			31.7	3.93681	1.04058	208	2.16675
76.7	3.31322	1.42247	55	0.504759	198	4.16228	1.0661	251	1.50929			36.5	4.68115	1.00301	187	1.9969
18.9	3.57737	1.00402	162	0.889162	70.9	3.18492	1.19048	32	0.608015			73.9	3.21228	1.07066	161	1.05962
139	4.05096	1.07991	192	1.35881	74.8	3.78303	1.1236	130	0.482955			53.6	4.26605	1.02775	300	2.61947
69.3	3.93209	1.02987	124	0.97748	77.8	3.40284	1.00705	36	0.627641			30.8	4.20756	1.08696	117	1.04923
79	3.51228	1.12233	112	0.788811	175	3.22831	1.08814	106	1.26362			30.4	4.31228	1.01833	233	2.01963
108	3.56417	1.0582	96	0.87039	73.5	3.58115	1.14679	103	0.72883			63.5	4.39341	1.04712	160	2.48366
136	3.48209	1.08578	95	1.10825	133	3.88964	1.06838	172	1.34674			49.6	4.54247	1.02354	115	0.761017
56.6	2.9236	1.02041	37	0.712874	79.5	3.35379	1.08342	57	0.869777			26.8	3.90285	1.0142	143	1.26345
92.9	3.91039	1.49925	182	0.906702	69.3	3.23964	1.18343	112	0.971439			29.1	3.88775	1.02459	47	1.01011
107	3.68775	1.87266	84	1.01606	134	3.41794	1.44092	71	1.27776
50.1	3.19247	1.08108	57	0.421686	142	3.44247	1.22399	153	2.25163
95.3	3.61511	1.08108	74	1.45381	94.5	3.2736	1.01833	99	1.11235
34.9	3.41982	1.03734	193	1.93292	103	4.01417	1.32275	75	0.668097
129	3.45379	1.8622	82	0.690362	123	3.40473	1.30208	119	1.03453
144	3.28209	1.18765	115	1.25864	162	3.55284	1.07066	118	1.65173
123	3.16322	1.15207	77	0.658942	85.3	3.70568	1.13895	82	0.745417
74.3	3.71605	1.15741	104	0.877274	32.9	3.54907	1.10132	145	0.776456
101	3.48209	1.03199	103	1.1349	120	3.77171	1.08108	129	1.0499
161	3.4585	1.34771	101	1.31872	158	3.77832	1.19332	135	1.11794
79.9	4.57077	1.33156	139	0.903179	171	3.36605	1.14417	71	1.12985
153	3.71228	1.05042	116	0.872085	44	3.20662	1.03734	50	0.654036
96.5	4.62643	1.48148	189	0.87185	65.6	3.19907	1.48809	78	1.07453
81.2	3.25756	1.05263	32	0.19017	145	3.45379	1.221	205	1.27235
90.4	3.33115	1.21065	30	1.03948	140	3.55756	1.1655	114	1.33233
121	3.49624	1.15075	62	0.955174	93.2	3.68964	1.05153	141	1.05346
141	3.26794	1.02881	71	0.629434	61.7	3.13397	1.04822	90	0.894826
196	3.84436	1.62338	72	1.3201	41.1	3.49813	1.0395	64	0.755767
34.1	2.82454	1.02459	9	0.219745	104	3.40473	1.54321	103	0.988099
118	3.73492	1.221	91	0.826765	105	3.80756	1.06838	110	0.993481
109	2.99152	1.05708	50	0.680547	105	3.62643	1.19048	70	1.17534
106	5.817	1.54083	312	1.53408	108	3.23681	1.63934	73	0.611268
99.1	3.10379	1.08696	50	0.468905	138	3.28964	1.29366	96	0.792163
70.7	3.63964	1.02564	129	1.49012	64.3	3.04152	1.08933	52	0.925976
147	3.8736	1.7094	126	1.70675	112	3.01794	1.30378	120	1.46809
111	3.57643	1.17233	65	0.696935	136	4.16888	1.16144	181	1.34497
77.8	3.52171	1.321	64	0.654532	215	3.32643	1.30719	169	1.61253
94.7	4.40568	1.25628	204	0.990135	106	3.39435	1.28535	64	0.736919
59.5	3.45001	1.18064	89	0.832632	160	3.47737	1.84502	209	1.71399
82.6	3.5585	1.22699	63	0.779682	137	3.4802	2.39234	73	0.88679
112	3.65945	1.50376	86	0.734516	167	3.53492	3.03951	175	1.40986
188	4.67077	1.06952	241	2.5677	43.5	3.72549	1.06496	121	0.922001
203	4.34907	1.60256	101	1.01555	102	3.57926	1.09409	65	0.531988
159	4.0953	1.23457	103	1.84864	52.8	3.49813	1.39276	207	2.03223
117	3.93586	1.38504	101	0.895867	41	2.63963	1.00806	56	0.746313
71.7	3.27737	1.01626	61	0.680394	134	4.03681	1.14417	136	1.48794
130	4.50757	1.01626	164	0.77359	162	4.17549	2.38095	316	2.00542
97.8	4.12832	1.16822	153	0.22724	52.8	3.18114	1.03306	421	1.70255
89.4	4.99908	1.03734	289	1.7866	153	3.97171	4.44444	46	0.84362
193	5.28964	1.95695	347	1.96387	37.1	3.81983	1.1325	187	1.89285
295	4.54247	1.11111	234	1.70087	71.2	3.0868	1.28535	69	0.586504
210	3.55756	1.04493	64	1.01363	105	3.51228	2.38095	27	1.05457
105	3.9019	1.47059	123	0.462484	251	3.50473	4.6729	159	1.46481
118	3.23775	1.09529	40	0.514578	67.5	3.10756	1.16959	52	0.787473
35.9	4.05002	1.03627	102	0.823442	88.7	2.90945	1.01215	79	0.928446
112	3.87077	1.7762	84	0.835975	123	3.55001	1.39665	110	1.29167
68.2	4.20473	1.01112	258	2.72367	89.3	3.33586	1.11359	78	1.12376
181	4.13492	1.26263	235	1.25675	97.5	3.33775	1.10988	149	1.33596
35.5	3.74152	1.00301	102	0.928875	100	3.35756	2.23714	69	0.858183
193	3.88586	1.44928	120	0.917046	68.3	3.21794	1.01112	83	0.806228
33.5	3.93303	1.06157	147	1.27497	78.5	2.79435	1.12867	60	0.658329
129	3.38209	1.18064	80	0.889866	88	3.16888	1.52207	90	1.37562
147	4.14624	1.61031	164	1.38991	49.7	3.48115	1.28866	79	0.54288
112	3.78209	1.23457	129	1.28804	118	3.20662	1.74825	71	0.84655
218	4.017	1.45138	147	1.04374	106	2.95096	1.25786	71	1.01036
113	3.85756	1.52439	73	1.20461	224	4.18209	1.27714	163	1.48491
84.6	3.72266	1.21654	100	0.894418	178	3.23586	1.83824	102	0.800712
175	3.61322	1.5625	115	1.44699	150	3.46039	1.38504	122	1.34312
77.6	3.6019	1.03199	114	0.850697	23.7	3.66134	1.01833	139	1.84696
114	3.53964	1.52439	94	0.922858	86.8	3.25096	1.21951	106	1.26031
117	3.84624	1.03627	208	1.55952	109	3.61039	1.73611	113	1.49209
46.5	3.94341	1.12994	109	0.695814	108	2.83303	1.17096	70	0.778345
161	4.82643	1.51286	165	1.27502	233	3.79813	1.3459	158	1.96922
151	5.17738	1.3624	192	1.20628	90.9	3.28492	1.07643	27	0.40604
239	5.63965	1.08578	418	2.63754	185	3.56983	3.4965	98	0.81294
207	3.81511	1.11359	202	1.63798	173	3.28681	1.1062	212	1.51718
71.8	3.65001	1.0352	125	0.735579	133	3.72171	2.6178	63	1.13328
63.7	3.91417	1.03627	280	2.0617	164	3.68398	1.2407	90	0.690964
151	3.96983	2.01613	182	1.46148	121	3.23775	1.5873	107	1.12522
205	3.78398	1.44928	147	0.865514	128	2.98114	1.32275	23	0.323716
172	4.02077	1.15607	249	1.55254	145	3.47454	1.26904	54	0.700229
159	4.47738	1.17371	327	2.40957	63.1	2.81982	1.06157	17	0.0143075
50.1	2.97548	1.0395	48	0.649004	69.4	2.91605	1.1236	39	0.396669
145	3.9887	1.36426	158	1.20511	237	3.31228	1.49477	54	0.64617
180	4.48021	1.24688	232	1.41282	31.4	2.94341	1.04712	15	0.109061
124	3.19718	1.78253	117	1.33659	103	3.65662	1.57729	52	0.622888
147	3.69247	1.14025	151	1.61429	77.5	3.46511	1.10865	30	0.405501
163	4.54436	1.16822	175	0.716611	108	3.03963	1.28205	35	0.670145
129	3.82171	1.10497	89	0.639443	103	3.66511	2.12766	56	0.388766
112	3.04058	1.05374	29	0.614168	70.9	2.88775	1.221	64	0.927552
113	3.667	1.31926	118	0.875594	128	3.23303	1.29702	173	1.23474
135	4.08492	1.27551	152	1.055	61.3	3.04058	1.0917	27	0.673709
158	3.58492	1.2285	120	1.31911	113	3.74247	1.39276	123	0.964799
184	4.37172	1.22399	199	1.20707	203	3.79341	1.55763	94	1.26237
218	4.0953	1.221	134	1.26453	117	2.96794	1.03627	186	2.71675
235	4.82832	1.23457	245	1.36938	76	2.68963	1.47493	33	0.615283
179	4.94342	2.65957	270	1.46877	91.5	2.89246	1.17371	38	0.91824
162	3.58681	1.23609	116	1.30935	124	2.80095	1.5625	54	0.794169
126	3.41888	1.09409	60	0.565421	175	3.0868	1.35135	240	1.08435
70.2	3.5085	1.22249	117	1.06926	138	3.29718	1.16822	71	1.06165
114	3.73964	1.34048	148	1.01435	118	2.99624	1.21065	43	0.796579
139	3.25096	1.12867	69	0.876378	166	3.30096	1.38504	118	1.07044
183	4.13775	1.52439	323	2.0925	112	3.03303	1.40253	30	0.597465
175	3.46228	1.21065	112	1.28926	90.5	3.15001	1.41643	122	2.09239
161	3.31133	2.14592	69	0.495055	85.9	2.61605	1.40449	97	1.01295
89.2	3.17077	1.46843	35	0.669325	80.4	3.05001	1.13636	52	0.855672
104	3.32643	1.44928	95	0.788002	100	2.76228	1.68634	43	0.403745
70.7	2.94624	1.06496	43	0.250747	89	2.88775	1.02881	107	1.58178
161	3.71039	1.7331	49	0.475559	104	3.00662	1.19761	38	0.756996
118	3.71605	1.10132	111	0.618398	114	3.59624	1.25	39	0.38953
99.6	3.30379	1.07643	69	0.955874	134	3.49435	1.2837	63	0.85327
87.8	3.67832	1.16144	102	0.860962	128	3.22643	1.31926	65	0.686144
187	3.41322	1.71233	82	0.894477	135	3.27548	1.05374	51	0.690328
145	3.44247	1.3947	50	0.689558	111	2.6236	1.37931	58	1.05289
121	3.7236	1.04384	51	0.648048	88.5	3.27548	1.10742	54	0.410343
168	3.60756	1.23153	67	0.574534	109	3.98964	1.17509	267	1.83671
65.3	2.6519	1.07643	29	0.356114	148	2.7019	1.04058	84	1.33926
155	3.02454	1.20482	38	0.460372	55.5	2.92643	1.10375	69	0.658008
218	3.92077	1.16822	61	0.897255	121	3.00379	1.15075	140	1.49596
64.6	2.83114	1.04058	12	0.0943003	157	3.37549	1.34228	61	0.621262
200	3.3519	1.23001	20	0.442784	120	2.73209	1.04493	72	0.902491
115	3.6019	1.04822	45	0.201114	64.7	3.21699	1.0846	68	0.791193
73	3.1236	1.02354	34	0.355429	153	3.2236	1.58983	71	0.84297
119	3.74152	1.24688	49	0.424455	129	2.77265	1.07066	68	0.800417
152	3.92549	1.99203	44	0.396707	73	2.81039	1.16959	88	0.771553
101	4.01888	1.21803	154	0.932856	48.5	3.37737	1.02459	90	1.12122
188	4.00568	1.13636	154	0.888986	79.5	2.69152	1.58983	56	0.797747
115	5.20757	1.12233	248	1.0819	109	3.24813	1.71821	66	0.516002
87	4.40473	1.03093	179	1.06394	101	2.97643	1.16009	62	0.507333
105	3.29718	1.46199	80	0.585692	120	3.37549	1.38122	114	0.968198
140	4.09341	1.14679	156	1.45754	59.3	2.85378	1.51286	89	1.05305
158	3.63115	1.11235	100	0.816005	24.4	3.06133	1.00301	74	0.794765
177	4.61889	1.20919	153	1.46463	94.5	3.41888	1.11982	29	0.682137
107	3.38209	1.84843	36	0.441582	56.1	2.35001	1.02041	30	0.478493
141	3.29247	1.72414	97	0.731316	45.1	2.63869	1.0101	16	0.433913
46.3	3.55945	1.07875	33	0.169123	142	3.57266	2.331	62	1.32244
114	3.55096	1.23457	80	1.00156	79.6	2.71511	1.15207	52	0.720975
153	3.70284	1.04384	115	0.930675	62.5	3.14435	1.08108	63	1.01823
63.3	3.41605	1.05263	98	0.773409	42.3	2.84907	1.00705	36	0.249803
148	3.48681	1.26904	92	1.13468	147	3.32454	1.17925	99	1.42176
120	3.25567	2.26757	83	0.804205	54.8	3.64718	1.13636	84	0.807968
225	4.96134	1.28205	497	2.18454	245	3.85096	1.30208	161	1.10313
108	3.81605	1.2837	182	1.53553	136	3.51511	1.19761	75	0.656898
108	4.22738	1.10865	230	1.6584	144	3.46983	1.46199	117	0.976344
191	3.31511	1.98807	173	0.874577	143	3.39341	1.18064	143	1.43086
116	4.57832	1.37931	185	1.29617	62.7	3.19152	1.21803	47	0.65332
171	4.03209	1.8315	140	0.778758	132	3.61322	1.18624	130	1.14814
177	4.09058	1.19189	171	1.21177	85	3.63303	1.00705	121	0.769068
53.3	4.07266	1.04932	157	1.27368	125	3.65568	1.48148	77	1.02322
54.1	3.67832	1.03627	41	0.337671	91.7	2.96982	1.11857	50	0.895144
153	4.26228	1.05374	242	2.11631	58.4	3.71039	1.00503	69	0.937501
181	4.18304	1.46413	141	1.52931	170	3.61511	1.07759	139	1.06905
107	3.96039	1.04822	160	1.4013	202	3.46888	1.67224	116	1.23952
119	4.22171	1.70068	201	1.76778	96.7	3.27643	1.63132	62	0.753749
155	4.20662	1.57978	127	0.970116	142	3.26605	1.1236	77	2.84823
131	4.11794	1.2547	130	0.978094	137	3.28492	1.10254	96	0.841849
96	3.41794	1.18343	56	0.740307	221	3.30379	1.45985	115	1.28058
22	4.22832	1.01729	155	0.863079	147	3.37077	1.22549	89	0.763827
98.8	3.61511	1.07643	71	0.724447	105	3.26039	1.15473	93	1.17551
141	4.46794	1.16414	206	1.18714	129	3.55379	1.62866	54	0.659429
110	3.86039	1.31752	143	1.58127	155	3.01982	1.68634	83	1.04632
142	4.36983	1.16414	245	2.64226	54.3	3.42266	1.02459	76	0.615553
37.4	3.90002	1.01626	136	1.41308	152	3.39152	1.48368	167	1.01295
32.1	2.96794	1.0101	9	0.220039	108	3.11699	1.04493	71	0.841363
109	4.31322	1.14548	171	1.32913	58.6	3.21228	1.20919	97	1.09385
173	4.16417	1.07991	129	1.04843	99.9	3.83869	1.0929	120	1.12482
131	3.68964	1.15875	98	0.835932	108	3.54058	1.40056	123	1.45353
125	4.52077	1.20482	135	1.20422	131	3.15945	1.15607	50	0.630135
79.7	4.16322	1.03627	108	1.09905	98.3	3.46511	1.05932	105	1.40487
142	3.52454	1.15875	82	0.860087	162	3.72737	1.68919	204	1.18521
168	4.44247	1.07759	350	2.45809	160	3.39152	1.09409	60	0.000298123
119	4.10851	1.05708	148	1.42034	23.3	3.10284	1.05263	59	0.700906
285	4.41228	1.41643	262	1.75053	84.6	3.57454	1.0627	60	0.946861
88.5	3.39247	1.02881	83	0.7613	252	3.57737	1.2837	96	1.14102
55.8	3.72832	1.01317	89	0.724623	73.7	3.51605	1.04493	135	0.736846
115	3.67737	1.15741	57	0.928311	105	3.43209	1.04058	106	1.3753
106	4.27549	1.86916	93	0.484774	85.5	3.09152	1.1062	71	1.03756
141	4.41983	1.14417	168	1.44048	166	3.04246	1.13122	63	0.548554
114	3.88681	1.09051	111	0.848198	84.7	3.20284	1.17509	67	0.590494
155	4.31889	1.57233	129	0.880316	80.8	3.17454	1.02881	82	0.826711
85.4	4.37549	1.25945	236	1.30614	141	3.27832	1.51976	70	0.883305
179	4.4604	2.09205	200	1.28846	125	3.33398	1.22249	63	0.691053
190	4.20568	1.33333	151	1.43315	67.7	3.00945	1.01626	36	0.50435
85.8	3.77643	1.10254	97	0.659798	161	3.46416	1.32275	71	0.725264
55.1	3.17926	1.10497	31	0.543548	85.6	2.91888	1.1534	58	0.869887
204	4.23021	1.71821	286	2.22264	82	2.28491	1.03199	64	0.70649
46.1	3.85473	1.03093	48	0.549405	85.6	3.81322	1.13122	455	2.71151
131	3.57077	1.06383	84	0.755014	135	2.98869	1.65289	88	0.816834
102	3.66511	1.10132	64	0.5749	103	3.06228	1.15741	69	0.655476
151	5.09342	1.39276	331	1.86886
153	3.48681	1.27226	50	0.625494
171	3.52454	1.0989	96	0.963002
153	3.72737	1.16822	84	1.22856
115	4.8387	1.27226	232	1.79232
69	3.7302	1.18064	47	0.623497
57.5	3.24435	1.00301	101	1.09588
87.8	3.78303	1.18064	86	0.885019
175	4.33115	1.31579	152	1.19571
125	3.95756	1.05932	122	0.908214
40.1	3.37171	1.00503	47	0.536363
85	4.03398	1.09529	111	0.932209
45.6	3.9802	1.0142	220	2.24378
101	3.79435	1.15075	109	0.88535
122	3.29718	1.75131	68	1.21076
165	3.83775	1.48368	120	1.19978
188	3.70001	1.35501	104	1.10612
127	3.57549	1.11111	155	1.12475
79.6	3.04058	1.22699	119	1.23573
80.8	5.3387	1.01626	192	1.43537
103	4.78775	1.33869	291	1.72048
133	3.83398	1.0846	169	0.858264
91.5	3.80851	1.07759	160	0.39491
243	3.94719	3.33333	203	0.594096
161	4.81606	1.40647	334	1.99393
59.8	3.59247	1.02145	104	0.821604
97	3.92549	1.04822	142	1.2428
75.8	4.70945	1.01729	247	1.21249
125	3.40567	1.75439	137	0.844499
165	4.54624	1.67785	204	1.01473
233	4.65851	1.12233	153	1.19407
184	4.48304	1.66945	190	1.06996
162	4.79625	1.0627	202	1.0441
80.2	3.27077	1.10375	46	0.546389
165	3.03869	1.24533	107	0.873774
156	4.65285	1.22699	248	1.09394
314	5.67927	1.05932	255	1.66971
216	4.8604	1.16009	258	1.33545
128	3.7802	1.06157	78	0.759759
184	4.5519	1.09649	204	1.09296
168	3.87266	1.12867	181	1.43156
131	3.68586	1.34953	123	1.36939
75.9	3.8453	1.0582	147	1.49329
149	5.55191	1.14942	223	1.54228
39.7	4.36983	1.09051	201	0.565799
128	3.6019	1.38696	86	0.725473
131	3.70568	1.44718	135	1.03161
89.6	5.00285	1.1325	242	0.733175
109	3.69247	1.05708	116	0.881396
167	3.87737	1.0929	163	1.57634
156	3.75096	1.25945	125	1.09228
115	3.63209	1.25945	191	1.37486
120	3.80851	1.95695	110	1.11608
94.6	3.91888	1.00604	171	1.4421
134	3.56228	1.24688	95	0.907638
153	4.38775	1.03734	273	1.83467
211	4.08681	2.00401	140	2.31557
89.2	4.78021	1.30378	279	2.01206
126	3.80002	1.12613	99	1.30522
87.7	3.20473	1.03734	89	0.861851
98.5	3.89247	1.0142	110	1.50428
188	3.63209	1.4771	63	0.598071
207	4.81134	1.66667	266	1.32738
79.4	4.26983	1.12613	271	2.07967
105	4.15945	1.03734	174	1.24853
113	3.1519	1.15875	94	1.08747
94.3	4.167	1.15607	106	0.752447
153	3.0802	1.85874	83	1.18519
72.2	3.06888	1.10988	50	0.711228
61.8	4.16417	1.06045	247	1.88443
148	4.68021	1.40647	264	1.66599
155	3.52266	1.06496	107	1.16003
115	3.66134	1.52905	169	1.34818
69.1	3.68492	1.00908	116	0.786876
131	3.90002	1.05597	21	0.138863
31.9	4.54058	1.01215	291	1.52742
87.8	3.38586	1.01729	99	1.08327
94.1	4.1887	1.52439	75	1.23375
88	3.25001	1.06724	45	0.721072
81.5	3.39058	1.2407	83	1.20851
139	3.47643	1.12108	87	1.11687
108	3.51417	1.67224	120	1.57581
124	3.63964	1.11857	132	1.49009
178	4.2019	1.25628	182	1.34443
53.2	3.68869	1.07066	126	0.984029
79.1	4.27549	1.11235	134	0.912987
147	3.55096	1.48148	46	0.871998
103	4.22455	1.62338	222	1.59255
105	3.1802	1.65017	79	1.27346
155	3.77926	1.72117	33	0.82959
95.1	3.83775	1.07991	73	0.820198
131	3.56134	1.28205	123	1.528
134	3.66983	1.49031	132	1.88921
95.2	3.16699	1.1236	72	0.980295
144	3.50473	1.13895	138	1.34545
294	3.91039	1.33156	181	1.49139
95.6	3.84058	1.07411	126	0.828929
110	3.48398	1.23609	30	0.661708
97.5	3.27737	1.01833	87	1.61294
28.5	4.20096	1.01112	109	0.407312
129	4.73398	1.22249	481	2.0964
102	3.26699	1.16822	48	0.617955
120	3.53303	1.07527	100	1.02022
83.8	3.98775	1.3624	167	1.35
71.6	3.74813	1.07991	147	1.20226
52.6	3.42926	1.0352	98	1.3196
77	3.91511	1.12994	55	0.649493
64.8	4.08398	1.07991	23	0.710847
68.3	3.44435	1.01215	100	1.90576
75.1	3.14624	1.33156	8	0.332005
90.7	4.16417	1.20048	189	1.53062
138	4.01228	1.75131	101	1.23719
49.5	3.0953	1.07181	92	0.61276
42.9	2.95379	1.03413	81	0.642494
23.3	3.68964	1.001	29	0.911074
119	3.28209	1.23305	81	1.26844
82.5	3.69435	1.06496	62	0.41658
109	3.53492	1.2987	77	0.90651
