# Supplementary material for: Impaired capillary–venous drainage contributes to gliosis and demyelination in mouse white matter during aging
Source: Nat Neurosci. 2025 Aug 12;28(9):1868–82. doi: 10.1038/s41593-025-02023-z (PMC12411274; doi:10.1038/s41593-025-02023-z)
Supplement: Supplementary file 5 — Supplementary Data 1 – Source data for Supplementary Figs. 1, 3, 5–16 and 18–22. [file 41593_2025_2023_MOESM5_ESM.zip › Supplementary Figure 13 and Supplementary Table 4.xlsx]

## Sheet: Supplementary Fig. 13 & table 2
Pre-convergence capillaries awake
Adult Layer 2/3					Aged Layer 2/3						Adult Layer 4					Aged Layer 4						Adult Layer 6/CC					Aged Layer 6/CC
Length	Diameter	Tortuosity	RBC flux	Velocity	Length	Diameter	Tortuosity	RBC flux	Velocity		Length	Diameter	Tortuosity	RBC flux	Velocity	Length	Diameter	Tortuosity	RBC flux	Velocity		Length	Diameter	Tortuosity	RBC flux	Velocity	Length	Diameter	Tortuosity	RBC flux	Velocity
54		1.25	33.9	0.277836	117		1.11857	111	1.26103		118		1.46843	25	0.347654	104		1.14548	38	0.405558		130		1.18343	19	0.383743	130		1.23762	21	0.229134
126		1.57233	25.8	0.302098	51.7		1.04058	64	0.580911		178		1.43885	102	0.388202	144		1.46413	50	0.495767		162		1.40056	44	0.328046	100		1.03413	69	0.499178
130		1.30548	16.6	0.327935	153		1.09529	35	0.447459		76.6		1.53846	48	0.284868	73.9		1.0395	16	0.179136		65.9		1.06045	12	0.0739996	126		1.08578	20	0.304374
116		1.0661	30.2	0.160164	149		1.12613	50	0.355837		81.9		1.36799	84	0.39657	94.9		1.13122	20	0.319836		123		1.9685	84	0.586592	95.7		1.00503	115	0.45197
15.5		1.00705	19.7	0.412052	198		1.50602	142	1.02309		56.2		1.0977	8	0.110431	107		1.23609	29	0.39156		89.3		1.07066	25	0.32438	220		1.16959	61	0.554582
120		1.34953	28.1	0.395627	128		1.32802	23	0.268396		68.3		1.05042	13	0.0945017	79.8		1.3624	17	0.320127		103		1.09649	50	0.75012	101		1.44718	44	0.265381
127		1.12994	27.8	0.0449504	58.7		1.35318	8	0.091449		64.3		1.16414	10	0.103171	93.7		1.04384	25	0.382162		71.2		1.08933	29	0.487849	151		1.29032	56	0.933473
99.5		1.27226	16.4	0.259614	130		1.40449	33	0.554155		94		1.25313	39	0.247338	72.6		1.29199	28	0.42665		111		1.11235	95	1.19145	100		1.26904	14	0.774667
94.5		1.20048	40.7	0.375632	79.9		1.23762	87	1.15321		88.1		1.06952	10	0.16643	136		1.11732	39	0.464703		177		1.36054	61	0.440423	183		3.02115	117	0.973637
144		1.20192	25	0.342873	145		1.52672	37	0.504948		66		1.12994	20	0.107267	140		1.42247	37	0.463481		131		1.46199	54	0.415412	106		1.13895	68	0.63617
158		1.9305	32.6	0.32592	52.3		1.20919	15	0.409747		131		1.91571	26	0.303688	50.7		1.02354	9	0.0783912		74.7		1.10497	56	0.587149	158		1.66945	38	0.307519
94.5		1.10988	22.6	0.355559	76.1		1.02564	38	0.817625		74.5		1.43061	16	0.150277	92.9		1.1062	47	1.06964		136		1.67504	158	0.844222	80.7		1.03842	23	0.211003
68.7		1.06724	43.9	0.383475	82.8		1.66389	19	0.309398		94.2		1.22549	48	0.432016	142		1.66667	60	0.449153		98.5		1.10254	253	1.25766	158		1.11732	72	0.624581
69.5		1.06496	15.3	0.212719	152		1.07991	24	0.504921		99.8		1.31752	22	0.192623	176		1.77305	49	0.567441		75.5		1.13895	73	0.892188	125		1.13636	64	0.479768
68.7		1.15075	54.9	0.494231	70.5		1.05708	39	0.505848		109		1.04167	75	0.794517	132		1.11483	91	0.752073		85.1		1.10865	109	1.10086	82.9		1.2987	27	0.238801
59.8		1.06157	10.9	0.122356	100		1.07643	37	0.297324		88.6		1.03842	103	1.06195	56.7		1.11111	32	0.348152		171		1.24688	133	1.23482	61.8		1.12108	27	0.24562
62		1.19332	24.6	0.136719	67.5		1.06952	19	0.464007		151		1.0929	87	0.732037	64.6		1.02249	39	0.559193		167		1.30208	54	0.696451	193		1.78253	48	0.475399
85.8		1.14548	23.2	0.415091	146		1.14417	66	1.00325		126		1.321	82	0.549104	100		1.71527	30	0.25376		111		1.12994	29	0.214185	59.2		1.00806	65	0.779726
105		1.17509	33.3	0.216635	107		1.52905	39	0.449881		31		1.0846	30	0.323209	102		1.0582	18	0.2219		50.5		1.0352	20	0.125427	210		4.71698	237	1.15615
126		1.18624	50.6	0.290663	111		1.04493	67	0.792815		71		1.81159	14	0.126405	49.6		1.04932	48	0.615791		107		1.70358	28	0.386558	171		1.09409	146	1.13111
62.7		1.21359	39.9	0.29622	119		1.14417	37	0.683717		123		1.54321	45	0.290056	34.9		1.29366	42	0.525449		54		1.01626	27	0.141093	111		1.21654	58	0.647533
176		3.63636	103.3	0.705741	137		1.3986	32	0.672492		160		2.07469	60	0.454468	186		1.30039	71	0.925543		80.8		1.09409	59	0.692931	114		1.03199	67	0.757699
74		1.32979	22.2	0.114664	129		1.2987	55	0.480791		108		1.14548	34	0.209601	119		1.06383	13	0.472852		116		1.32275	84	0.825644	215		1.50602	145	1.02123
77.7		2.09205	15.8	0.198596	122		1.14417	64	0.730756		103		1.11857	17	0.154353	120		1.14025	44	0.72002		31.1		1.02669	48	0.458135	171		1.51745	78	0.512596
95.1		1.55521	70.7	0.414113	167		1.49925	50	1.14141		170		1.63399	48	0.374047	163		2.05339	50	0.533544		120		2.0284	133	1.13098	84.8		1.07759	35	0.346993
36.8		1.00908	113.4	0.954792	159		1.05708	77	0.464963		154		1.36986	23	0.121323	103		1.18483	33	0.61674		92.5		1.51286	125	1.07457	80.2		1.07875	50	0.849558
45.7		1.03306	72.1	0.380848	122		1.19474	173	0.564008		111		1.50602	13	0.144651	143		1.49254	66	0.680598		39.4		1.11857	269	1.40893	86.8		1.15607	46	0.533624
104		1.48588	54.8	0.569935	128		1.17371	41	1.06364		54.2		1.02564	39	0.472826	82.6		1.28866	39	0.552006		125		1.37741	31	0.143064	126		1.05153	37	0.498172
55.6		1.02564	49	0.527215	122		1.55521	67	0.535548		99.7		1.0582	58	0.587082	102		1.54083	54	0.480665		108		1.56006	52	0.555959	135		1.31406	88	0.844012
90.3		1.07991	48.9	0.596005	69.2		1.63399	29	0.521204		76.3		1.16009	54	0.474135	92.2		1.05042	34	0.468259		146		1.5674	64	0.575467	72.2		1.18483	32	0.360788
85.4		1.72414	108.9	1.30737	116		1.11483	48	0.914827		129		1.20627	3	0.0889371	136		1.52207	16	0.324138		136		1.63399	60	0.688249	212		1.48148	105	1.0346
42.2		1.73611	61.5	0.775168	135		1.29366	22	1.45111		53.8		1.13895	30	0.370319	101		1.14155	46	0.678818		113		1.05042	69	0.680326	73.8		1.5674	36	0.623494
130		1.07991	120.1	0.747371	116		1.41844	60	0.856048		37.4		1.0352	18	0.0136631	109		1.09649	56	0.518317		93.8		1.0582	53	0.461367	104		1.08225	24	0.280159
67.2		1.18483	28.3	0.497828	111		1.13766	160	1.3989		111		1.19189	55	0.521969	110		1.7094	42	0.640762		178		1.26422	51	0.690889	300		1.18906	55	0.614343
76.8		1.1534	58.9	0.904498	91.5		2.61097	53	0.759591		77		1.06952	24	0.292521	136		1.16822	27	0.276319		56.8		1.06952	75	0.604882	113		1.02249	23	0.51582
183		1.05708	50.8	0.380079	108		1.8797	28	0.690062		198		1.49701	42	0.276317	139		1.287	55	0.668559		93		1.73611	58	0.405005	87.7		1.03627	22	0.204749
112		1.07991	61	1.13459	91.8		1.11359	26	0.416871		88.8		1.57978	85	1.00872	154		1.52905	160	1.37218		120		1.19474	28	0.401251	105		1.18064	18	0.223891
57.2		1.00301	42.8	0.295196	238		1.36799	72	1.06486		181		1.3089	81	0.560519	141		1.4556	135	1.19633		164		1.11982	78	0.737653	188		1.21359	38	0.45495
83.8		1.0395	11.5	0.337036	192		1.23457	55	0.659129		127		1.10132	43	0.326035	103		1.03842	32	0.581422		36.4		1.04384	10	0.244807	80.7		1.11732	11	0.0600253
106		1.16009	35.6	0.658245	106		1.18906	24	0.451131		140		1.20627	32	0.285915	57.4		1.08933	32	0.416703		16.6		1.00604	92	0.777438	129		1.12867	11	0.198238
124		1.08342	6.6	0.258586	156		1.67504	69	0.713845		111		1.07875	37	0.427632	21.1		1.02249	46	0.352332		122		1.0929	45	0.852497	172		1.15473	17	0.137357
119		1.9802	39	0.612994	152		1.40449	65	0.788718		33.7		1.00806	54	0.494843	139		1.15075	36	0.519759		141		1.36426	118	0.897863	130		1.18765	123	0.437919
78.2		1.11857	76.5	0.913175	221		1.34228	86	0.749505		171		1.94932	137	0.637804	62.7		1.05932	22	0.52897		148		1.07527	61	0.621971	136		1.11607	16	0.244609
89.1		1.09051	44.5	0.395208	94		1.26263	24	0.465465		75.9		1.18624	17	0.241317	136		1.45138	65	0.656983		116		1.12486	80	0.595056	91.9		1.02881	16	0.246195
72.4		1.13766	52.8	0.459871	137		1.08814	84	0.84418		89.8		1.0627	28	0.0749029	112		1.15607	94	1.02388		97.9		1.15875	69	0.514873	155		1.27388	35	0.301052
185		1.221	63.8	0.531653	185		1.54083	179	0.976449		78.1		1.13895	89	0.485434	72.1		1.20482	85	1.37703		121		1.03627	112	0.818807	130		1.23457	24	0.196203
90.6		1.16144	30.3	0.558177	145		1.23762	69	1.03305		79.5		1.23305	34	0.589174	149		1.38313	70	0.809936		103		1.17509	45	0.470289	97.1		1.31752	20	0.508807
156		1.23916	75.5	0.568635	104		1.27714	28	0.353832		85.8		1.04822	49	0.212799	39		1.02669	46	0.734		67		1.17786	36	0.393809	153		1.24844	17	0.228058
96.5		1.14417	67.5	0.830072	58.5		1.20192	66	0.807568		98.6		1.09529	26	0.320392	70.7		1.02041	50	0.903723		74.9		1.39276	13	0.29788	94.6		1.00908	17	0.230909
121		1.01626	23.1	0.372717	111		1.2547	164	2.37919		101		1.18343	21	0.211821	43.5		1.03199	30	0.610497		127		1.27551	44	0.610128	168		1.15207	32	0.277401
32.3		1.08814	89.3	0.548325	46		1.05374	3	0.0639893		95.5		1.27065	16	0.312153	56.8		1.54799	13	0.238311		82.7		1.04384	184	1.29272	75.3		1.17647	7	0.165224
117		1.19617	59.5	0.73636	73.6		1.17925	35	0.450533		53		1.05485	12	0.343268	159		1.3369	105	0.731816		64.8		1.0101	51	0.439288	119		1.05485	31	0.401836
104		1.2837	46.5	0.456028	72.8		1.32275	70	0.863205		101		1.13122	43	0.61898	133		1.5361	28	0.372463		191		1.14679	37	0.626646	39.9		1.0101	22	0.00116004
100		1.0846	71.7	0.706741	102		1.0977	9	0.267302		114		1.41443	38	0.733479	257		1.23457	86	0.905999		70.6		1.02249	15	0.151288	140		1.13379	47	0.276878
153		1.15875	24.5	0.190488	70.8		1.15473	140	1.0172		101		1.8018	31	0.333305	84.4		1.20773	148	1.04309		145		1.19617	140	0.779327	70.4		1.61551	20	0.279125
135		1.36612	25.4	0.192597	94.3		1.2547	8	0.0434353		97.6		1.29199	18	0.19452	80.1		1.00503	41	0.588869		66.4		1.07296	17	0.178022	126		1.01937	52	0.328057
88.1		1.10132	30.4	0.408039	165		1.07759	43	0.518555		114		1.10011	57	0.569762	76.5		1.23916	33	0.459181		128		1.28535	239	1.35152	86.4		1.94175	146	0.44519
178		4.29185	10.2	0.312161	39.3		1.02881	8	0.171371		56.1		1.14286	48	0.370514	90.9		1.44718	28	0.4393		111		1.22549	106	0.749603	30.1		1.0929	23	0.244752
55.3		1.12486	60.3	0.59908	107		1.02775	85	0.547077		75.5		1.1655	64	0.818237	112		1.20048	60	0.675901		71.5		1.07759	34	0.280292	94.7		1.7331	29	0.403989
91.5		1.95695	47.5	0.52773	111		1.19048	17	0.215242		48.7		1.07181	72	0.430155	97		1.08108	38	0.666264		49.9		1.0352	107	0.205032	79.6		1.02459	18	0.0114539
79.3		1.49477	58.3	0.570584	70.8		1.92678	10	0.228646		110		1.08578	66	0.460383	117		1.23305	76	0.906056		108		1.08578	63	0.658487	118		1.05374	20	0.25511
84		1.10132	53.9	0.737048	159		1.7094	28	0.428666		95.6		1.09529	67	0.561564	54		1.0395	47	0.619734		105		1.12486	20	0.355621	171		1.72414	53	0.753366
20.6		1.00908	34.8	0.340925	37.4		1.02987	4	0.0395479		52.9		1.09051	51	0.55689	159		1.77936	37	0.471449		76.7		1.02564	20	0.218502	130		1.08814	128	0.891566
83.7	3.40379	1.07181	50	0.300879	119		2.06612	121	1.43072		102		1.08933	54	0.672732	167		1.07066	86	0.576712		94.9		1.1655	88	1.06175	108		1.25	22	0.431076
57.4	4.11794	1.48148	13	0.1613	179		1.17096	24	0.435399		181		1.07066	152	0.492637	121		2.02429	52	0.67507		122		1.76367	53	0.641279	179		1.13636	146	1.02366
42	3.24247	1.02459	13	0.117683	28.5		1.01215	15	0.305386		133		1.49254	30	0.520171	161		1.52672	34	0.410852		159		1.17647	149	0.835847	181		1.20627	82	0.585433
212	3.68398	1.0661	41	0.444383	122		1.2547	26	0.447265		93.2		1.22249	17	0.220601	129		1.01626	26	0.411781		133		1.09051	54	0.669141	129		1.11982	15	0.326532
138	3.08775	2.04499	27	0.454535	108		1.06724	62	0.757081		152		1.5949	17	0.295505	213		1.20048	83	1.42012		76.4		1.15875	81	0.912401	191		1.6835	35	0.706586
110	2.73567	1.03734	24	0.364388	99.5		1.07643	53	0.512687		119	4.59247	1.67785	103	0.563168	109		1.40056	20	0.391905		77.9		1.23153	167	1.31217	137		1.14025	122	0.415283
82.6	3.10284	1.79211	20	0.192342	38.4		1.02041	57	0.867742		76.1	4.11605	1.3089	119	0.573802	121		1.59744	58	0.521606		62.8		1.00806	39	0.141284	198		1.0661	115	0.619965
67.3	2.88869	1.0917	15	0.118871	88.6		1.31234	26	0.552062		31.5	3.7019	1.05153	14	0.244174	177		1.55521	55	0.719459		107		1.24533	26	0.40123	70.9		1.19048	12	0.0498766
75	3.2453	1.14679	12	0.224902	76.7		1.46843	13	0.247093		70.9	4.89908	1.18064	67	0.564703	83.7		1.04384	36	0.588215		162		1.16959	40	0.568594	74.8		1.1236	83	0.515275
95.9	2.59435	1.06383	30	0.403473	117		1.13379	18	0.224897		196	5.73965	1.50602	66	0.489226	156		1.5625	97	0.778587		92.3		1.22699	65	0.660873	77.8		1.00705	15	0.298045
55.2	2.73303	1.05597	44	0.694361	88.8		1.05597	56	0.509599		61.2	3.45379	1.01729	22	0.0740966	64.7		1.1274	16	0.27765		43.7		1.02459	59	0.594269	175		1.08814	44	0.430168
123	3.17831	1.10742	32	0.417542	49.4		1.13895	106	1.06109		111	3.57266	1.17786	23	0.250226	108		1.6129	39	0.565934		56.2		1.11732	32	0.493614	73.5		1.14679	27	0.197695
127	3.27265	1.49031	68	0.752086	76.1		1.04384	84	0.79148		163	3.5519	1.04167	46	0.512555	51.5		1.04275	42	0.402064		79.1		1.00301	40	0.346107	133		1.06838	46	0.785596
77.9	3.17265	1.06383	72	0.554448	93.3		1.17371	24	0.391041		111	3.82549	1.03413	30	0.457245	148		1.38313	55	0.824851		55.6		1.21065	87	0.706728	79.5		1.08342	31	0.436666
68.3	2.9585	1.1236	29	0.27987	150		1.10865	135	1.72486		78.5	3.58492	1.04712	56	0.557687	124		1.57729	45	0.42337		165	3.40756	1.91571	61	0.514481	69.3		1.18343	42	0.558046
78.2	3.69435	1.56006	137	1.16249	58.7		1.16279	90	1.68549		125	2.9302	1.23762	29	2.32604e-05	65.2		1.28866	15	0.218853		79	3.53115	1.12233	59	0.337323	134		1.44092	25	0.512323
193	4.02454	1.81488	268	1.38334	89.7		1.41643	25	0.453018		113	4.867	1.6129	29	0.424992	77.3		1.22699	22	0.346604		108	4.06322	1.0582	46	0.544056	142		1.22399	66	0.701082
99.8	2.83586	1.2285	39	0.235961	222		1.45773	88	0.994668		112	3.22548	1.40845	30	0.149631	142		1.57729	26	0.391781		136	3.54247	1.08578	37	0.508977	94.5		1.01833	25	0.274514
109	2.8368	1.39665	76	1.10986	102		1.49254	63	0.94806		89.3	3.18209	1.51745	27	0.245642	70.3		1.40449	17	0.213586		56.6	3.04246	1.02041	5	0.0961018	103		1.32275	88	0.540544
72	3.97266	1.25313	79	0.643344	111		1.17925	38	0.818851		80.9	3.21982	1.0846	39	0.213424	112		1.15075	19	0.214671		107	4.07643	1.87266	42	0.335275	123		1.30208	43	0.512761
121	3.15662	1.21654	34	0.434045	121		1.13636	39	0.526812		203	2.96416	1.48148	55	0.600631	82.7		1.19332	27	0.534095		95.3	4.23115	1.08108	47	0.65374	162		1.07066	45	0.581655
15.9	4.85757	1.00402	61	0.395418	54		1.13895	60	1.09674		164	3.25567	1.11483	77	0.593224	160		1.20919	93	0.863412		34.9	3.19813	1.03734	29	0.393811	85.3		1.13895	37	0.441814
82.1	2.91605	1.11111	17	0.291677	78.3		1.51286	8	0.199495		153	3.41228	1.56495	37	0.200672	91.1		1.26263	38	0.583171		129	3.02171	1.8622	64	0.418891	120		1.08108	66	0.52204
101	2.96039	1.287	23	0.364594	88		1.32275	67	1.09821		138	3.02737	2.36967	43	0.378997	104		1.53139	37	0.495138		144	4.96983	1.18765	58	0.689383	158		1.19332	56	0.631971
117	3.0585	1.10988	36	0.44501	112		1.10375	46	1.0559		217	3.36982	1.36799	70	0.92781	66.4		1.0582	14	0.447888		123	2.99152	1.15207	52	0.511936	171		1.14417	53	0.734527
60	3.0453	2.58398	19	0.25837	146		1.21507	57	0.715651		109	3.59152	1.04275	75	0.503481	80.1		1.10988	143	0.822343		74.3	3.28775	1.15741	78	0.553112	44		1.03734	1	0.0779186
101	3.1736	1.90476	26	0.284357	61.4		1.08696	58	0.696277		206	4.11417	1.66945	53	0.531804	95.3		1.18483	18	0.287814		101	3.75285	1.03199	76	0.720811	65.6		1.48809	19	0.327878
198	3.29907	2.63852	36	0.306988	113		1.13895	39	0.766414		89.6	4.30096	1.02987	10	0.00723624	264		1.94175	119	0.824507		161	3.59624	1.34771	35	0.501479	145		1.221	41	0.446843
113	2.61888	1.06496	54	0.451609	54.1		1.07066	49	0.84107		64.1	3.60096	1.07411	14	0.081148	47.1		1.0142	13	0.265309		79.9	3.92077	1.33156	100	0.672179	140		1.1655	36	0.66698
66.6	3.04624	1.07759	51	0.509826	85.8		1.24844	59	0.61479		68.1	2.82265	1.05153	17	0.197135	167		1.45349	72	0.927602		153	3.74907	1.05042	67	0.43497	93.2		1.05153	36	0.398128
99.6	3.19813	1.44509	44	0.759282	131		1.52905	84	1.00077		229	2.98963	1.18624	44	0.28674	105		1.38504	13	0.18027		96.5	4.26983	1.48148	64	0.323366	61.7		1.04822	32	0.451845
104	3.22171	1.07991	54	0.502811	95		1.15875	43	0.430703		85.5	2.79435	1.02775	14	0.228514	214		1.38696	40	0.594857		81.2	2.79152	1.05263	18	0.00646636	41.1		1.0395	30	0.497606
96.5	3.3585	1.0395	92	0.758181	97.1		1.31579	76	0.966788		117	4.12077	1.74216	89	0.50585	139		1.49031	57	0.502372		90.4	2.45567	1.21065	43	0.554325	104		1.54321	44	0.493013
128	3.01511	1.15607	54	0.784596	65.7		1.22549	131	1.29864		150	3.16982	1.34409	22	0.288903	84		1.07296	20	0.303565		121	2.70756	1.15075	37	0.592317	105		1.06838	36	0.515544
147	4.22171	1.11982	48	0.47382	38.7		1.00806	10	0.06948		178	4.10096	1.50602	32	0.503435	58.7		1.19617	33	0.391731		141	3.31511	1.02881	37	0.424118	105		1.19048	25	0.582198
92.5	2.9868	1.0989	13	0.30224	81.4		1.14155	37	0.481477		163	3.20284	1.10132	25	0.275409	98.8		1.48809	30	0.343122		196	4.63209	1.62338	118	1.12194	108		1.63934	43	0.402595
116	3.87832	1.16009	24	0.281005	147		1.23153	7	0.250831		111	3.89341	1.81488	41	0.362086	101		1.07991	12	0.166659		34.1	2.84907	1.02459	11	0.133012	138		1.29366	43	0.369327
44.2	3.92832	1.11235	65	0.473667	66.1		1.08578	12	0.445068		89.9	3.01982	1.82482	106	0.66442	119		1.01626	29	0.22105		118	3.23775	1.221	76	0.824741	64.3		1.08933	14	0.288306
76.5	3.23681	1.11359	14	0.231646	176		1.0661	31	0.402241		108	2.93492	1.51286	33	0.446968	118		1.72117	11	0.362937		109	3.38681	1.05708	14	0.278426	112		1.30378	48	0.566442
64.5	2.71322	1.13766	22	0.357025	158		2.30947	3	0.0714901		82.5	3.24907	1.1534	48	0.73	108		1.27551	18	0.423728		147	3.90285	1.7094	65	0.985738	136		1.16144	108	0.80347
74.1	2.82831	1.20482	31	0.384821	88.1		1.18906	29	0.369203		127	3.55096	1.62602	27	0.355025	71.7		1.17925	23	0.294317		111	3.56983	1.17233	36	0.387079	215		1.30719	59	1.10723
79.6	2.5019	1.3089	36	0.346708	70.3		1.53374	37	0.348504		42.2	2.83209	1.0989	4	0.00343544	86.4		1.24378	22	0.646216		77.8	2.81039	1.321	44	0.469149	106		1.28535	24	0.306346
83.7	3.04624	1.38504	22	0.432421	23.8		1.00301	387	1.2633		81.7	2.9085	1.21212	47	0.480983	108		1.42046	34	0.326622		94.7	3.25567	1.25628	119	0.593022	160		1.84502	40	0.373149
135	3.53681	1.19474	22	0.409467	72.4		1.40253	21	0.30434		18.8	3.75945	1.02145	34	0.298589	140		1.26743	44	0.519107		59.5	3.03209	1.18064	20	0.275866	137		2.39234	48	0.645767
106	3.21699	1.40449	24	0.133732	140		1.12108	52	0.309007		113	3.52077	1.31752	26	0.467956	82.9		1.21507	25	0.295336		82.6	4.1953	1.22699	19	0.183233	167		3.03951	104	0.863695
200	3.4236	1.49254	43	0.426936	152		1.18483	28	0.545047		119	3.28303	1.41643	60	0.643658	111		1.27226	71	0.550878		112	3.57077	1.50376	50	0.331272	43.5		1.06496	35	0.334442
133	3.07831	1.3459	74	0.649511	144		1.36426	17	0.401973		140	3.39341	1.38696	24	0.356408	51.5		1.11732	95	0.662296		188	3.28398	1.06952	86	0.961337	102		1.09409	20	0.121029
113	3.37737	1.09529	60	0.463632	95.6		1.28205	10	0.130205		167	4.06417	1.25313	53	0.496471	90.9		1.15875	27	0.409443		203	3.12548	1.60256	58	0.635343	52.8		1.39276	56	0.651401
26.8	3.78115	1.00402	114	0.543676	37		1.02564	21	0.204468		72	3.33303	1.07066	30	0.362249	99.4		1.1534	53	0.565519		159	2.93869	1.23457	34	0.555454	41		1.00806	15	0.221934
59.3	2.74624	1.03413	25	0.33861	151		1.84502	79	0.573447		141	3.35945	1.3986	34	0.418568	62.5		1.11732	24	0.208633		181	3.48398	1.26263	76	0.527703	134		1.14417	95	1.1734
91.9	3.6453	1.12486	22	0.241033	85.8		1.06383	13	0.350193		109	3.66794	1.08342	54	0.701155	140		1.18906	31	0.990703		117	4.48587	1.03627	34	0.363974	162		2.38095	202	1.48788
92.6	3.90096	1.321	53	0.587721	38.9		1.0846	69	0.873573		86.4	3.16888	1.92678	16	0.140061	105		1.40253	23	0.307918		46.5	3.60379	1.12994	26	0.234793	153		4.44444	50	0.89777
65.3	3.49624	1.09051	29	0.152981	127		1.18906	21	0.345927		168	3.02548	1.28041	26	0.269447	103		1.77305	29	0.426699		161	4.21605	1.51286	47	0.240618	37.1		1.1325	161	1.84566
134	3.73115	1.19332	29	0.33178	93.4		1.32979	20	0.311926		79.9	3.07926	1.64474	14	0.121383	79.1		1.05153	61	0.580012		151	4.35662	1.3624	72	0.462564	71.2		1.28535	36	0.506921
135	3.45756	1.38504	55	0.799217	103		1.52439	29	0.533048		47	3.91888	1.23609	51	0.358628	137		1.17233	38	0.523585		239	4.38681	1.08578	99	0.598284	105		2.38095	40	0.780456
95.2	3.71134	1.6835	25	0.221123	134		1.07759	39	0.51473		63.6	2.97831	1.29534	21	0.359099	46.5		1.01937	20	0.409258		207	4.62455	1.11359	54	0.466708	251		4.6729	61	0.773053
82.2	2.94152	1.1236	16	0.341824	123		1.04932	65	0.805664		148	2.69624	1.46413	46	0.441938	164		1.57233	55	0.812104		71.8	4.04719	1.0352	34	0.260834	67.5		1.16959	23	0.438289
133	3.45379	2.40964	18	0.190735	102		1.34953	86	0.680167		155	3.03775	1.21065	27	0.425737	160		1.43267	47	0.630594		63.7	3.67454	1.03627	86	0.628488	88.7		1.01215	30	0.367402
115	4.02926	1.48809	28	0.458124	148		1.443	63	0.655895		167	3.28869	1.14417	47	0.662375	97.8		1.31406	107	1.00691		172	3.81322	1.15607	57	0.421409	123		1.39665	63	0.591146
72.1	2.8368	1.15875	11	0.230769	121		1.3245	54	0.618269		76.6	2.88586	1.08578	15	0.314573	25.7		1.02249	82	0.884019		145	4.23209	1.36426	29	0.258676	89.3		1.11359	40	0.617314
79.4	3.30662	1.51515	76	0.534533	106		1.26263	94	1.07906		103	5.25662	1.06157	68	0.544123	86.4		1.5083	19	0.276952		180	2.89341	1.24688	72	0.464052	97.5		1.10988	90	1.03919
95.4	3.11416	1.46628	82	0.754981	37.5		1.02987	10	0.0320384		119	3.29247	1.9084	39	0.295714	98		1.15075	34	0.426872		147	3.93775	1.14025	104	0.823694	100		2.23714	28	0.654384
212	2.04435	1.15875	62	0.507343	46.3		1.17647	34	0.485384		57.8	3.35284	1.0101	32	0.236963	65		1.09649	40	0.514962		163	5.06228	1.16822	145	0.517974	68.3		1.01112	26	0.172557
33.6	3.15756	1.00503	18	0.136167	94.1		1.10497	78	0.717002		94.8	3.5019	1.11732	11	0.145477	25.8		1.07181	17	0.184918		129	4.58304	1.10497	81	0.479661	78.5		1.12867	22	0.124571
57.5	3.36039	1.39276	118	0.930069	136		1.11111	48	0.615531		78.4	4.57549	1.17925	17	0.310357	131		1.3369	48	0.505596		112	3.04624	1.05374	26	0.341971	88		1.52207	29	0.418253
28.1	2.91605	1.0395	10	0.170396	24.9		1.04275	159	1.0612		155	3.72832	1.38696	41	0.368299	136		1.14811	96	0.915669		113	3.84058	1.31926	86	0.537612	49.7		1.28866	40	0.411827
121	3.35379	1.07643	26	0.313028	148		1.55279	24	0.291648		67.7	2.29812	1.04932	16	0.230332	100		1.44092	46	0.502748		135	3.17737	1.27551	63	0.370158	118		1.74825	32	0.351458
115	3.34813	1.33156	32	0.435905	93.9		1.06724	42	0.396054		43.5	2.57643	1.17786	13	0.173852	107		1.04932	60	0.440531		158	3.49718	1.2285	54	0.449714	106		1.25786	16	0.332456
45.9	3.44907	1.23457	11	0.153919	94.2		1.11111	28	0.526453		95.6	3.86134	1.15875	37	0.566247	163		1.16009	56	0.775062		184	4.26794	1.22399	141	0.325218	224		1.27714	82	1.1874
138	4.00096	1.41443	69	1.01432	109		1.18203	45	0.596375		166	4.28398	1.55039	27	0.346684	59.7		1.04167	26	0.354462		218	3.20096	1.221	65	0.557766	178		1.83824	37	0.299433
118	3.1085	1.20482	30	0.397355	108		1.1236	80	1.1625		202	3.50756	1.4771	54	0.620484	83.3		1.03199	84	0.464737		235	4.19813	1.23457	78	0.31019	150		1.38504	93	1.08003
129	3.92643	1.06952	62	0.226065	173		1.93798	45	0.51731		173	3.11794	1.20482	114	0.641393	139		1.66667	69	0.44877		179	3.95568	2.65957	151	1.025	23.7		1.01833	119	1.65855
198	3.07265	1.06496	61	0.433319	146		1.10375	49	0.566164		127	2.82454	1.16144	18	0.22395	116		1.26103	66	0.617236		162	3.25284	1.23609	93	0.834705	86.8		1.21951	49	0.65898
78.1	5.18304	1.15473	110	0.794909	190		1.33156	85	0.980511		127	3.57077	1.6	28	0.440536	65.5		1.1534	47	0.478035		70.2	2.50756	1.22249	27	0.306022	109		1.73611	59	0.820148
115	2.49152	1.3369	18	0.113002	49.5		1.0627	157	1.62606		216	3.63775	1.36986	61	0.776944	113		1.0977	103	0.947637		114	3.87643	1.34048	83	0.653679	108		1.17096	10	0.337828
46.7	3.56983	1.11359	109	0.891046	150		1.4771	180	1.21189		99.4	4.15756	1.76367	89	0.502348	158		1.51515	86	0.768483		175	3.43964	1.21065	120	0.976728	233	3.60634	1.3459	84	1.30181
157	3.01888	1.14811	43	0.428902	139		1.31406	197	1.26162		57.5	3.44435	1.01729	12	0.226681	47.7		1.01112	61	0.502467		161	3.18586	2.14592	46	0.517293	90.9	3.35096	1.07643	25	0.371166
148	3.5736	1.82149	124	0.598405	77.6		1.06838	68	0.767901		88	3.1736	1.31406	10	0.178498	89		1.14155	24	0.374473		89.2	2.7868	1.46843	23	0.206686	185	3.5585	3.4965	89	0.481028
86.1	2.7302	1.10497	25	0.359121	151		1.43267	48	1.02057		57.9	3.86888	1.07991	25	0.21434	170		1.45349	34	0.557358		104	2.99152	1.44928	63	0.414733	173	3.1802	1.1062	182	1.15214
119	2.90001	1.44718	16	0.0994079	82.5		1.12108	28	0.431094		126	3.73869	1.58479	59	0.915457	85.1		1.13636	74	0.797344		70.7	2.53869	1.06496	25	0.0648169	133	3.09058	2.6178	66	0.631324
144	4.017	1.3986	125	0.788873	74.5		1.00908	38	0.474139		127	3.2953	2.09205	57	0.421648	66.6		1.21654	26	0.736696		161	3.40379	1.7331	74	0.642019	164	3.36794	1.2407	76	0.646025
64.8	2.99907	1.08108	36	0.334157	117		1.11732	140	0.926518		135	3.54058	2.21239	39	0.381978	77.9		1.12233	32	0.226057		118	3.85756	1.10132	97	0.345493	121	3.3736	1.5873	128	1.13101
165	3.12077	1.61812	23	0.172002	113		1.27065	29	0.36038		189	3.49247	1.08342	46	0.477836	98.4		1.66667	104	0.79749		99.6	2.81416	1.07643	34	0.464758	128	3.19435	1.32275	16	0.42468
27.7	2.51699	1.11111	17	0.212872	99.5		1.13507	23	0.244804		88.4	3.43398	1.17096	19	0.284976	38.8		1.07991	22	0.198006		87.8	3.43586	1.16144	38	0.332154	78.6	3.27643	1.02564	158	1.73441
181	3.72549	1.0977	17	0.130345	133		2	35	0.628525		176	3.22454	1.38504	143	0.763326	69.3		1.17509	20	0.355168		187	2.54058	1.71233	89	0.80607	63.1	2.74529	1.06157	15	0.0995544
177	3.09152	1.30208	23	0.455472	122		1.65563	43	0.557424		152	3.75379	1.40845	38	0.327134	84		1.02987	26	0.387078		145	3.68681	1.3947	67	0.758305	69.4	3.2453	1.1236	73	0.767974
170	3.77737	1.56006	53	0.650736	82.9		1.00604	41	0.127057		88	3.55662	1.31752	44	0.50224	119		1.30548	115	0.849453		121	3.867	1.04384	124	0.701175	237	3.44341	1.49477	73	0.835918
173	3.8953	1.15875	105	0.680856	157		1.74216	88	0.753403		137	2.9953	1.10375	36	0.439323	61		1.01317	38	0.38471		168	4.16794	1.23153	110	0.494628	103	3.45096	1.57729	43	0.47738
128	2.87171	1.41443	46	0.517943	117		1.28535	42	0.751637		173	3.22737	1.17786	42	0.459574	71.7		1.06157	18	0.650147		65.3	2.58586	1.07643	66	0.346596	77.5	2.92831	1.10865	30	0.443506
59.7	3.09907	1.14025	19	0.273362	79		1.03627	65	0.566282		143	3.18681	1.31926	34	0.405672	145		1.17233	41	0.41329		155	2.61133	1.20482	50	0.366554	108	2.61794	1.28205	9	0.204739
72.9	3.17926	1.10011	21	0.293785	110		2.1978	12	0.323269		117	3.6453	1.11982	53	0.461295	124		1.06383	39	0.47591		218	3.88492	1.16822	103	0.89535	103	3.76794	2.12766	39	0.340338
102	2.73869	1.26263	9	0.0955494	139		2.5	33	0.438043		72.9	3.12926	1.45985	31	0.325824	248		1.68919	104	0.904814		64.6	2.41699	1.04058	18	0.120974	70.9	2.78869	1.221	55	1.08597
78.8	2.80473	1.12486	18	0.144912	127		2.3753	13	0.278731		101	3.16039	1.48148	63	0.5781	74.9		1.06157	39	0.554923		200	3.03114	1.23001	60	0.516492	128	3.38115	1.29702	72	0.496792
95.1	2.98303	1.75439	28	0.324154	74.7		1.01729	188	1.14187		60.5	2.50378	1.14548	42	0.279685	122		1.05485	141	1.04503		115	4.12926	1.04822	42	0.301279	61.3	2.85001	1.0917	42	0.676585
57.9	2.51605	1.03306	12	0.12299	116		1.64204	52	0.594129		126	3.9236	1.10497	62	0.680241	59.7		1.16686	36	0.419699		73	2.63492	1.02354	55	0.35523	113	3.38964	1.39276	96	0.657091
154	2.72171	1.5456	26	0.397452	94.1		1.22699	28	0.356283		42.8	3.85662	1.0582	83	0.49271	127		1.20048	7	0.145874		152	3.81417	1.99203	84	0.693908	203	2.79058	1.55763	63	0.965151
112	4.05568	1.49701	6	0.0186369	83.2		1.05042	54	0.842556		149	3.45001	2.00401	57	0.591395	74.4		1.0352	64	0.484651		101	3.81228	1.21803	22	0.117125	117	3.24624	1.03627	45	0.861133
120	3.96888	1.61031	60	0.623151	167		1.14942	29	0.283799		215	3.43964	1.51976	48	0.440517	84.9		1.0929	39	0.524297		188	3.42077	1.13636	19	0.0202451	76	2.73303	1.47493	27	0.49789
48.8	2.6868	1.05932	29	0.192335	124		1.05708	22	0.331711		66.7	2.5736	1.04822	8	0.09121	199		1.37931	44	0.300959		115	3.59247	1.12233	40	0.237084	91.5	3.10379	1.17371	20	0.339506
48.6	3.33586	1.09051	35	0.456555	98.5		1.26263	34	0.548283		128	2.8236	1.18064	31	0.474382	145		1.15607	99	0.98088		87	4.66417	1.03093	32	0.146816	124	2.98775	1.5625	46	0.503231
53.9	2.70661	1.0352	39	0.490292	28.7		1.01937	34	0.6975		123	4.68964	1.14679	132	0.711423	94.2		1.10132	48	0.707356		105	3.91322	1.46199	58	0.426637	175	3.04058	1.35135	156	0.718141
69.4	2.73869	1.04275	31	0.0205199	122		1.16959	45	0.465938		135	2.84812	1.02459	18	0.451855	91.5		1.19048	62	0.547054		140	2.9953	1.14679	115	0.859916	118	3.0453	1.21065	29	0.320735
112	3.04718	1.71821	31	0.371823	144		1.0929	27	0.529328		199	4.16888	1.31926	11	0.0576345	196		1.08578	73	1.03253		158	2.90756	1.11235	51	0.438566	166	3.13869	1.38504	70	0.702127
120	3.40379	1.45985	45	0.599428	115		1.95695	34	0.471922		53.3	3.35096	1.06157	77	0.711303	35.9		1.05597	82	0.719986		177	3.9387	1.20919	28	0.228953	112	3.06228	1.40253	33	0.334402
78.2	2.99246	1.13636	49	0.471098	127		1.3587	62	1.10223		177	4.4236	1.82815	108	0.486268	163		1.33333	50	0.566169		46.3	3.45945	1.07875	25	0.113596	90.5	3.2302	1.41643	80	1.18608
144	3.35284	1.48148	68	0.497807	123		1.22699	81	0.963312		97.6	3.25756	1.06952	39	0.256356	87.7		1.2407	45	0.615514		114	3.87643	1.23457	58	0.78028	85.9	2.91416	1.40449	51	0.509585
88.6	2.71511	1.24224	42	0.497345	76.1		1.07875	60	0.837051		55.1	2.69435	1.1236	8	0.0108911	137		1.40647	41	0.432986		153	3.38492	1.04384	86	0.605832	80.4	2.83775	1.13636	10	0.17793
120	3.00001	1.16009	48	0.53008	123		2.57069	111	1.244		121	3.14624	1.18064	24	0.187071	108		1.05597	35	0.591197		63.3	2.50378	1.05263	19	0.204233	100	3.00945	1.68634	29	0.291781
108	3.96417	1.78253	130	1.02036	112		1.0929	41	0.750644		113	4.09813	1.3245	120	0.880322	47.5		1.03413	2	0.181756		148	3.28303	1.26904	48	0.487997	89	2.97548	1.02881	27	0.566578
122	2.8519	1.52672	24	0.28961	60.5		1.73913	27	0.63307		161	3.44435	1.25945	38	0.32997	154		1.45138	53	0.661398		120	3.05001	2.26757	13	0.23176	104	2.78397	1.19761	30	0.55465
115	3.27643	1.29032	47	0.415347	105		1.19617	32	0.440356		188	3.39058	1.35685	115	0.942095	81.6		1.0661	39	0.731391		225	3.87832	1.28205	236	0.945629	114	2.96228	1.25	23	0.390625
46.5	2.86322	1.03413	26	0.258719	84.2		1.14679	100	1.40315		102	3.37832	1.26743	40	0.293943	167		1.07066	38	0.645959		108	3.36228	1.2837	75	0.707953	134	3.25284	1.2837	27	0.305122
96.7	3.49718	1.15075	35	0.277341	179		1.52207	66	1.10904		192	4.35002	1.79211	126	0.593195	92.8		1.5083	35	0.433292		108	3.03775	1.10865	90	0.696525	128	2.91039	1.31926	18	0.170844
95	2.76228	1.33511	44	0.549081	67.2		1.20919	57	0.680484		199	3.56794	1.28205	73	0.485916	227		1.82482	61	0.901101		191	3.56322	1.98807	90	0.543327	111	2.53397	1.37931	22	0.452727
16.8	4.36511	1.00806	93	1.14234	70.1		1.52905	53	1.06644		124	3.08775	1.06724	39	0.452561	143		1.52207	118	1.09917		153	3.03114	1.05374	66	0.967253	88.5	3.25945	1.10742	10	0.341387
31.6	3.03397	1.03199	37	0.144153	111		1.14548	45	0.829222		84.8	2.74624	1.52905	9	0.171996	192		1.67504	64	0.852921		181	3.67454	1.46413	33	0.348362	109	3.82832	1.17509	176	1.0324
139	3.1802	2.62467	73	0.640174	83.6		1.03842	80	1.60514		78.9	2.62831	1.05374	6	0.190172	115		1.12108	41	0.698018		107	3.65945	1.04822	35	0.495797	148	2.5802	1.04058	13	0.267555
23	2.74624	1.15207	20	0.105298	77.7		1.07875	30	0.330763		170	3.19058	1.55763	72	0.48524	53.3		1.01317	27	0.261895		119	4.93681	1.70068	111	0.982975	55.5	3.08963	1.10375	30	0.248071
140	3.19718	1.12867	45	0.500733	142		1.43472	144	1.51194		129	3.21699	1.15875	34	0.216503	99.8		1.5748	57	0.690563		155	2.89812	1.57978	55	0.447937	121	3.1519	1.15075	81	0.97131
40.1	2.82831	1.001	34	0.119598	117		1.08342	26	0.431431		121	3.65473	1.08696	38	0.355229	90.7		1.4556	27	0.301374		131	3.27832	1.2547	64	0.534639	157	3.08303	1.34228	34	0.306436
139	3.03209	1.15075	34	0.344357	150		1.18906	91	0.986263		128	3.31794	1.13766	44	0.456969	99.2		1.03093	17	0.128961		98.8	3.32832	1.07643	36	0.459598	120	2.8736	1.04493	33	0.45547
110	2.67265	1.21654	11	0.106227	106		1.20627	26	0.184911		111	3.44247	1.10254	27	0.325696	190		1.43885	50	0.502661		141	3.41322	1.16414	91	0.621327	64.7	3.27548	1.0846	54	0.423703
110	2.94907	1.4245	7	0.00383739	86.6		1.65837	38	0.818556		168	3.36228	1.1325	31	0.453232	135		1.3459	30	0.380448		110	2.9085	1.31752	40	0.500703	153	2.92737	1.58983	58	0.604402
157	2.69152	1.58983	23	0.190696	68.6		1.11235	28	0.788612		175	3.17926	1.08933	34	0.382149	131		1.1062	43	0.608288		142	4.17926	1.16414	49	0.403989	129	2.66227	1.07066	17	0.422953
152	3.08586	1.1534	47	0.594024	189		2.0284	56	0.772879		144	3.34624	1.27877	39	0.482014	106		1.51286	27	0.307182		109	3.73775	1.14548	56	0.352838	73	3.0453	1.16959	32	0.42928
192	3.05756	1.18906	39	0.167759	113		1.46199	48	0.745414		40.7	3.28964	1.02987	35	0.49163	115		1.04058	235	1.51843		131	4.75002	1.15875	29	0.351323	48.5	3.0019	1.02459	31	0.462444
112	3.05662	1.04932	65	0.450053	103		1.44718	75	1.87287		91.3	2.65944	1.39082	31	0.392734	88.4		1.06724	27	0.621258		79.7	4.38964	1.03627	29	0.307991	79.5	2.94529	1.58983	42	0.620008
145	3.00756	2.78552	14	0.23118	82.6		1.5873	14	0.41017		185	2.98586	1.5873	33	0.426811	26.2		1.00503	21	0.406538		142	3.51983	1.15875	42	0.48293	109	3.21039	1.71821	59	0.468239
87.9	3.21605	2.25734	14	0.138191	90.4		1.70649	26	0.454908		101	3.03586	1.28866	29	0.209475	151		1.2407	38	0.94119		168	4.48304	1.07759	105	0.936442	101	3.19435	1.16009	45	0.443877
174	3.39341	1.23305	137	0.74451	115		1.3986	41	0.628313		47.7	2.90096	1.04493	11	0.144121	61.6		1.13766	37	0.509786		119	3.00662	1.05708	81	0.690818	120	3.26511	1.38122	57	0.521289
118	2.70567	1.79856	7	0.0728262	80.5	3.18398	1.65289	41	0.625597		27.6	3.4453	1.01112	34	0.291129	87		1.21507	26	0.255678		285	3.86794	1.41643	93	0.925204	59.3	3.09435	1.51286	42	0.485293
68.7	2.99341	1.0101	60	0.515343	86.3	2.94152	1.3587	31	0.845287		127	3.93586	1.57978	45	0.486862	122		1.11235	32	0.432683		88.5	2.96888	1.02881	37	0.41658	24.4	3.00473	1.00301	25	0.328595
49.2	2.76416	1.01317	48	0.449846	120	3.01133	1.57233	40	0.429182		193	2.65661	1.20627	37	0.407625	102		1.40449	15	0.251282		55.8	3.25662	1.01317	24	0.214108	94.5	3.48869	1.11982	49	0.730959
179	3.11511	1.0929	37	0.38128	35.2	2.34341	1.11235	23	0.302031		120	2.79246	1.81488	25	0.36354	134		1.11857	40	0.43891		115	4.0387	1.15741	36	0.501842	56.1	2.81322	1.02041	11	0.224405
150	3.00096	1.11607	35	0.690269	150	4.44436	1.26263	114	0.705384		162	4.12643	1.83824	57	0.34992	174		1.14942	17	0.346741		106	4.07171	1.86916	72	0.663326	45.1	3.07077	1.0101	29	0.696006
72.7	2.88303	1.09529	125	0.803712	75.6	3.39435	1.57233	25	0.25209		69.4	2.68775	1.5674	12	0.245835	52.6		1.15741	85	0.686464		114	4.58681	1.09051	53	0.468057	142		2.331	35	0.747375
85.8	2.72926	1.1236	11	0.120711	99.2	3.19624	1.60256	73	0.444669		179	3.97737	1.13895	147	1.45652	137		1.39082	17	0.302205		155	3.94719	1.57233	50	0.348337	79.6		1.15207	15	0.289665
94.3	2.87454	1.10011	31	0.382963	89.7	3.43586	1.15741	20	0.535725		152	3.34152	1.16822	43	0.463644	30		1.01729	21	0.318991		85.4	4.01888	1.25945	101	0.672771	62.5		1.08108	10	0.135606
136	3.21039	1.51057	85	0.743603	149	3.74435	1.60514	50	0.316334		82.4	3.26982	1.24378	22	0.477236	65.1		1.2407	27	0.392678		179	4.59341	2.09205	165	1.04889	42.3		1.00705	3	0.0213487
44.9	2.76888	1.12867	22	0.167515	170	3.20473	1.24688	77	0.808612		37.1	3.55567	1.02249	32	0.166093	159		1.0627	20	0.2378		190	3.84813	1.33333	122	0.857311	147		1.17925	32	0.545223
118	2.79529	1.37552	26	0.282973	74	2.85001	1.37363	42	0.449899		77.6	3.21511	1.25628	29	0.498942	140		1.37363	47	0.784758		85.8	2.85756	1.10254	71	0.52914	54.8		1.13636	43	0.32874
68.2	2.52926	1.17233	51	0.690404	134	3.2236	1.16144	20	0.394863		113	2.86039	1.23305	36	0.338826	76.1		1.26743	15	0.553559		55.1	2.80661	1.10497	15	0.107879	245		1.30208	83	0.828562
76.8	2.39246	1.11235	30	0.269856	82	3.25284	1.88679	31	0.228309		32.8	2.90567	1.03413	28	0.208204	63.8		1.35318	11	0.182025		204	3.64247	1.71821	111	1.27379	136		1.19761	41	0.326106
202	2.93209	1.19904	26	0.365065	144	3.34813	1.17096	90	1.61346		135	2.67077	1.20192	27	0.424817	30.3		1.06838	23	0.417992		46.1	3.96605	1.03093	36	0.276188	144		1.46199	40	0.47001
164	3.03397	1.30378	58	0.560556	125	2.7236	1.23153	28	0.72951		30.3	3.36416	1.02145	17	0.0971348	121		1.2407	12	0.190224		131	3.29907	1.06383	50	0.62221	143		1.18064	38	0.476072
88.2	2.60095	1.02459	24	0.339043	129	3.01982	1.07759	86	1.67279		84	3.39152	1.2547	15	0.418719	78.7		1.01523	21	0.134821		102	3.06982	1.10132	41	0.471951	62.7		1.21803	25	0.357863
81.5	2.95379	1.0661	29	0.375713	95.4	4.32832	1.53139	47	0.494763		140	3.56228	1.37931	37	0.176543	151		1.57233	29	0.380898		151	3.9887	1.39276	258	1.69236	132		1.18624	45	0.590031
82.5	2.76322	1.0661	19	0.375894	99.5	3.34907	1.31406	67	0.896248		120	3.60473	1.24533	15	0.11098	102		1.07181	27	0.352858		153	4.02643	1.27226	37	0.571311	85		1.00705	67	0.616619
44.1	3.66039	1.11732	72	0.619588	104	3.52454	1.18343	26	0.462952		157	2.98114	1.74825	30	0.3192	66.8		1.10254	16	0.212674		171	3.26039	1.0989	57	0.477835	125	3.10001	1.48148	44	0.604632
102	2.82077	1.08342	64	0.678115	34.4	2.78775	1.02145	15	0.248097		139	3.02171	1.23916	39	0.46845	132		1.30378	29	0.413213		153	3.61888	1.16822	44	0.883767	91.7	3.01322	1.11857	28	0.656405
85.3	3.04907	1.6129	52	0.319068	122	3.04246	1.04493	94	1.41718		66.9	2.35944	1.17233	20	0.211879	111		1.26743	30	0.474378		115	3.85851	1.27226	191	1.54631	58.4		1.00503	51	0.63647
113	3.01039	1.62866	50	0.410722	117	4.19719	1.01626	137	0.433657		103	3.5802	1.13122	24	0.420851	195		1.8315	62	0.68252		69	3.42266	1.18064	52	0.406983	170		1.07759	106	0.727676
132	3.24247	2.66667	82	0.525226	107	2.81605	1.07759	51	0.799972		115	2.77077	1.42653	15	0.143945	146		1.38122	50	0.708379		57.5	2.52926	1.00301	20	0.0294832	202		1.67224	56	0.86517
87.3	2.76794	1.25945	27	0.401093	134	4.34907	1.40449	219	1.24606		93.8	2.71416	1.07066	36	0.479484	129		1.45773	16	0.476477		87.8	2.95567	1.18064	74	0.693862	96.7		1.63132	52	0.514782
118	3.24718	1.07643	67	0.734826	103	2.8802	1.11111	62	0.591187		106	2.55284	1.13636	37	0.411262	82.4		1.03413	14	0.440328		175	3.39624	1.31579	37	0.548592	142		1.1236	49	0.443896
138	2.71133	1.07411	10	0.238686	144	2.94435	1.0917	49	0.498027		68.3	2.85662	1.1534	24	0.260758	126		1.13122	20	0.610247		125	4.00568	1.05932	12	0.195036	137		1.10254	57	0.524172
129	2.94718	1.04712	24	0.451795	65.2	2.46699	1.33511	19	0.376273		73.2	2.9802	1.04602	59	0.682388	95.9		1.41044	56	0.544544		40.1	2.79624	1.00503	12	0.2033	221	2.83492	1.45985	60	0.768148
137	2.82926	1.28866	38	0.626859	87.9	3.10756	1.10254	40	0.914187		143	3.24152	4.16667	43	0.472269	213		1.46628	101	1.06421		85	4.19058	1.09529	30	0.281188	147		1.22549	77	0.697355
59.3	2.83492	1.95695	27	0.240505	55.3	4.12926	1.02249	302	0.122836		58.2	2.68303	1.04275	20	0.151131	128		1.98807	34	0.85989		45.6	3.1453	1.0142	127	1.68525	105		1.15473	34	0.546108
96.2	2.90284	1.23916	11	0.333602	88.8	3.23492	1.5873	53	0.893796		106	2.7868	1.02987	22	0.147632	100		1.25786	328	1.5614		101	3.09624	1.15075	44	0.486325	129		1.62866	49	0.645914
111	2.74812	2.33645	23	0.306068	173	3.12737	1.10497	47	0.923198		38.1	2.46133	1.01937	13	0.206817	85.5		1.48809	45	0.281884		122	3.54435	1.75131	43	0.611602	155	3.12077	1.68634	62	0.791436
75.5	3.35001	1.3245	51	0.539617	66	2.8519	1.15075	53	0.830428		110	2.82171	2.38664	21	0.442736	126		1.17509	23	0.449446		165	4.05379	1.48368	45	0.440063	54.3		1.02459	22	0.385646
160	3.0802	1.28535	37	0.256534	96.9	3.72077	1.36426	41	0.714882		153	2.97831	1.21951	23	0.231758	107		1.17786	30	0.415832		161	3.76322	1.40647	107	0.709778	152		1.48368	85	0.578103
100	2.50567	1.33511	22	0.36103	127	3.30096	1.24688	75	0.583079		117	3.04907	1.07411	68	0.826451	150		1.34409	28	0.583148		59.8	2.95473	1.02145	30	0.27794	108		1.04493	40	0.702794
105	3.0585	1.04602	25	0.252111	134	3.42171	1.46199	86	1.64149		43.8	2.36133	1.04932	16	0.436494	163		1.47059	53	0.533828		97	3.63209	1.04822	22	0.230893	58.6		1.20919	26	0.312471
106	2.74812	1.26422	31	0.331252	81.8	2.92454	1.10497	36	0.775157		63.3	3.20756	1.02669	16	0.216524	141		2.04082	41	0.605103		75.8	3.03114	1.01729	69	0.618107	99.9		1.0929	91	0.800154
25.1	2.88397	1.00705	15	0.227098	135	3.26322	1.94552	72	0.449292		108	3.09435	1.07296	27	0.248316	105		1.14548	40	0.540026		165	4.01794	1.67785	153	0.585481	108		1.40056	63	0.961706
94.3	2.93775	1.34048	3	0.100304	106	3.70851	1.22249	32	0.593314		146	3.14813	1.30208	60	0.719925	210		1.10375	58	0.599635		233	4.34247	1.12233	114	1.04753	131		1.15607	38	0.459822
119	3.53398	1.28866	38	0.445966	52.4	3.77454	1.19761	68	0.751148		86	3.8019	1.83486	181	1.10736	89.7		1.10254	28	0.402845		184	3.96794	1.66945	96	0.872633	98.3	3.19058	1.05932	45	0.884009
122	2.79152	1.0627	59	0.620095	164	3.28492	1.38122	66	0.594897		81.8	2.77831	1.69205	26	0.187999	206		1.16009	21	0.475148		156	3.28586	1.22699	55	0.593763	162		1.68919	176	0.95997
82	2.70284	1.74825	46	0.524962	114	4.29153	1.25786	25	0.388979		68.1	3.56228	1.09409	73	0.736764	58.5		1.14155	29	0.645092		314	4.23681	1.05932	219	0.777932	160		1.09409	40	0.626617
56.3	2.62737	1.33511	39	0.706348	70.7	3.06322	1.19617	47	0.68508		191	3.617	1.39082	66	0.778985	122		1.60772	34	0.413103		216	4.52926	1.16009	148	1.34524	23.3	2.51322	1.05263	23	0.474548
87.4	2.83963	1.11857	11	0.250644	157	3.5453	1.19904	86	1.11326		74.2	3.48115	1.40845	116	0.923149	35.5		1.04712	345	1.64545		128	4.49153	1.06157	105	1.21038	84.6	3.46322	1.0627	26	0.430262
84.5		1.63666	17	0.220526	86.4	3.25756	1.08342	76	0.634544		31.6	3.79341	1.01112	69	0.621688	66.5		1.05374	52	0.646001		184	3.52549	1.09649	108	0.669094	252	3.78303	1.2837	65	0.831215
75.1		1.42247	20	0.342999	104	3.8019	1.13766	215	1.15738		148	3.12926	2.7027	18	0.299721	107		1.29199	60	0.451818		131	3.79718	1.34953	62	0.681076	73.7	3.11511	1.04493	103	0.602945
84.3		1.25945	16	0.138213	220	3.67926	1.26422	106	0.962427		86.8	3.19152	1.2987	25	0.369264	213		1.66113	37	0.483724		75.9	3.51039	1.0582	60	0.819894	105	3.07737	1.04058	71	0.961526
98.4		1.33511	40	0.587435	74.3	3.00284	1.10988	100	1.33225		166	3.57926	1.3459	63	0.417878	74.8		1.11732	21	0.349832		149		1.14942	144	0.712325	85.5		1.1062	48	0.694759
125		1.24533	17	0.148614	82.7	4.12926	1.07066	32	0.348771		47.2	3.0019	1.01317	41	0.923751	148		1.22249	62	0.630496		39.7		1.09051	72	0.356831	166	2.87643	1.13122	31	0.30098
41.7		1.11732	24	0.370119	129	3.65284	1.3624	60	0.682527		125	2.68586	1.21359	50	0.469271	116		1.62338	15	0.233925		128		1.38696	31	0.286778	84.7	2.98775	1.17509	39	0.310252
102		1.00806	24	0.20914	76	3.64624	1.16009	134	1.48828		35.3	2.01227	1.02459	33	0.326715	74.5		1.42653	26	0.233107		131		1.44718	59	0.297916	80.8	2.96039	1.02881	28	0.194501
83.3		1.56986	4	0.119412	143	3.46794	1.08342	84	0.965692		152	2.74246	1.10011	38	0.513356	80.5		1.05485	29	0.288342		109		1.05708	104	0.461309	141	2.93114	1.51976	43	0.579262
141		1.7762	192	1.58957	117	4.06794	1.45138	161	1.1		169	3.19341	2.34192	47	0.588278	73.3		1.16686	57	0.592757		167		1.0929	48	0.511352	125	2.74907	1.22249	47	0.4771
159		1.08342	40	0.377465	104	3.15284	1.43472	74	0.935198		68	2.69341	1.0352	57	0.946983	93.4		2.1645	26	0.447061		156		1.25945	93	0.320394	67.7		1.01626	9	0.330726
81.4		1.26904	61	0.615168	190	3.34624	1.40056	96	0.701145		125	3.08303	1.31579	59	0.589737	119		1.32802	17	0.403691		115		1.25945	48	0.410787	161	3.0019	1.32275	61	0.638509
133		1.19761	64	0.652516	65.7	3.02454	1.06952	47	0.504304		99.8	3.0302	1.1325	38	0.514915	130		1.53846	19	0.296473		120		1.95695	58	0.387804	85.6	3.02548	1.1534	17	0.301076
122		1.41844	18	0.263113	128	3.48869	1.04602	50	0.644557		205	3.35001	1.13122	48	0.326085	120		1.54799	48	0.531564		94.6		1.00604	53	0.202304	82	3.16794	1.03199	24	0.201578
95.2		1.06724	121	0.87791	64.8	3.56417	1.08933	27	0.37986		129	3.13114	1.1325	53	0.517209	129		1.32275	61	0.694926		134		1.24688	42	0.446786	135	2.37925	1.65289	46	0.547263
74.6		1.32979	16	0.128747	95.7	4.07549	1.07296	58	0.45373		139	2.90945	1.39082	13	0.336851	65.2		1.88324	18	0.318027		153		1.03734	93	0.541488	103	3.47737	1.15741	47	0.365096
88.1		1.23609	35	0.286847	78.5	4.21398	1.16144	33	0.508302		351	3.56417	1.56006	115	0.614615	105		1.19474	24	0.722788		211		2.00401	51	0.596036
81.3		1.38122	21	0.271357	85.8	2.77737	1.33869	41	0.62034		149	2.83775	1.39082	60	0.566151	169		1.43267	104	0.751313		89.2		1.30378	178	0.488173
110		1.10497	18	0.0707074	98.8	2.82454	1.34228	20	0.358975		159	2.5085	1.37741	24	0.240299	149		1.3089	53	0.943902		126		1.12613	69	0.50843
170		1.29199	103	0.628475	98	3.13492	1.22699	29	0.355633		121	2.88586	1.51745	23	0.240724	49.2		1.01317	59	0.801519		87.7		1.03734	29	0.10099
86.8		1.09529	97	0.726903	157	3.33964	1.321	16	0.303832		206	4.19153	3.22581	59	0.462672	170		2.48756	53	0.563494		98.5		1.0142	18	0.19804
120		1.07875	32	0.58766	180	3.23303	1.13636	67	0.672587		70.6	3.00096	1.17233	30	0.417605	57.7		1.39665	65	0.671947		188		1.4771	11	0.230377
47.1		1.14025	45	0.487308	101	2.91133	1.06838	24	0.487253		120	2.99341	1.19189	19	0.218567	113		1.22249	46	0.683396		207		1.66667	114	0.406858
85.9		1.38122	50	0.448139	76.6	2.22642	1.12613	18	0.185252		236	5.39908	1.55279	196	0.778548	161		1.19048	72	0.740124		79.4		1.12613	71	0.0449465
73.2		1.27877	109	1.00723	196	2.91982	1.43885	34	0.44226		129	3.43869	1.03306	49	0.624128	80.4	4.20285	1.12867	37	0.410101		105		1.03734	67	0.0651336
57		1.03306	51	0.61745	157	3.55001	1.1534	14	0.177374		112	3.16416	1.45138	63	0.697781	35.3	3.85096	1.17233	23	0.242503		113		1.15875	39	0.441668
50.2		1.01937	19	0.119546	16.6	3.30945	1.00402	82	0.609769		98.9	4.4236	1.1534	166	0.770219	43.9	4.14153	1.00705	19	0.046766		94.3		1.15607	58	0.166064
61		1.02354	30	0.253742	121	3.25001	1.67785	38	0.221495		132	2.94246	1.1325	17	0.122829	84.7	4.8887	1.40449	57	1.06149		153		1.85874	47	0.248725
114		1.14679	70	0.488588	34.5	2.85095	1.02249	20	0.162438		32.5	3.13586	1.0101	26	0.240258	94.2	4.00002	1.48368	52	0.778642		72.2		1.10988	19	0.198099
62.9		1.07527	24	0.206987	125	2.94246	1.06952	31	0.417505		121	3.38492	1.17647	79	0.730024	99	4.16511	1.4556	36	0.829735		61.8		1.06045	90	0.592052
140		1.25313	76	0.711416	195	3.19624	1.11857	22	0.411985		50.9	2.66227	1.00705	12	0.133351	66	4.617	1.0917	179	1.20999		148		1.40647	216	1.11267
53.6		1.35135	57	0.516096	117	3.20567	1.30039	31	0.336616		124	2.93586	1.32275	46	0.655058	139	3.34907	1.20337	32	0.735579		155		1.06496	41	0.461726
32		1.01215	32	0.42259	115	3.26982	1.06157	34	0.279523		88.3	3.18681	1.06045	62	0.270408	110	3.06888	1.20773	39	0.674032		115		1.52905	59	0.294734
131		1.62075	54	0.769944	101	2.86605	1.91571	26	0.530116		116	3.16228	1.17371	58	0.294154	94	3.54718	1.10011	80	0.601129		69.1		1.00908	55	0.177535
48.3		1.23001	2	0.0826095	167	3.90473	1.30548	48	0.653079		147	3.56134	1.10011	165	1.22131	160	3.82077	1.93424	49	0.743087		131		1.05597	31	0.192668
109		1.15075	18	0.153612	71.9	3.29247	1.18483	110	0.929345		73.6	2.61039	1.42046	10	0.0465047	122	3.25284	1.20627	67	0.824879		31.9		1.01215	80	0.340269
42.5		1.02041	13	0.0108379	79.8	2.43775	1.00908	9	0.135875		158	3.02737	1.2987	40	0.474652	159	4.0302	2.457	18	0.184334		87.8		1.01729	21	0.347446
68.2		1.05042	26	0.24617	68.7	2.63963	1.15607	23	0.368076		85.8	3.52266	1.52207	29	0.181281	181	3.50662	1.34771	44	0.732999		94.1		1.52439	19	0.392759
66		1.05485	74	0.60337	72.8	2.84058	1.04058	78	0.56171		96.4	2.32831	1.26103	17	0.140783	37.7	3.56322	1.02459	102	0.913258		88		1.06724	37	0.0667225
97		1.5456	38	0.541473	152	3.2519	2.29358	104	1.02405		51.5	2.9802	1.04493	37	0.389673	105	3.29907	1.18624	39	0.422862		139		1.12108	55	0.680009
131		1.08814	37	0.560359	126	2.8802	1.08225	22	0.323866		71.7	3.05945	1.13507	111	0.785603	178	3.41228	2.63158	49	0.510624		108		1.67224	106	0.0634738
159		1.11235	73	0.932482	157	3.58398	1.22399	53	0.617322		90.4	2.74435	1.21951	26	0.412588	85.7	3.25662	1.15607	144	1.41811		124		1.11857	71	0.727009
53		1.06157	54	0.107334	146	4.16605	1.44092	109	0.908229		68.6	2.53114	1.03093	20	0.137462	56.8	3.37171	1.14548	40	0.477967		178		1.25628	110	0.740159
70.7		1.04275	67	0.905706	157	3.05473	1.17371	56	0.74367		106	2.84058	1.55279	32	0.384818	143	2.96511	1.45773	37	0.569891		147		1.48148	29	0.313797
77.7		1.40845	66	0.650735	154	2.93303	1.24378	40	0.523518		33.8		1.03199	32	0.166806	112	3.19341	1.05374	151	1.45287		103		1.62338	160	0.571696
91.9		1.02459	42	0.683583	71.5	3.27548	1.10011	52	0.785775		115		1.26103	44	0.522873	205	3.27832	1.10865	92	0.927281		105		1.65017	48	0.144222
164		1.39665	57	0.794737	118	2.68209	1.39665	41	0.337985		121		1.10988	39	0.520228	142	3.80379	1.30548	142	1.02712		155		1.72117	85	0.660246
121		1.8797	40	0.465298	98.1	2.52926	1.0977	29	0.454867		118		1.76056	158	0.674533	186	3.47549	1.443	128	1.21458		95.1		1.07991	58	0.413306
97.2		2.24215	41	0.565604	77.9	2.99246	1.16959	19	0.339573		95.8		1.15473	38	0.574604	79.8	2.89718	1.17371	13	0.324447		131		1.28205	43	0.593478
69.6		1.43267	78	0.688073	218	3.44624	1.29366	84	0.60821		89.4		1.14942	33	0.357745	167	3.96322	1.89036	108	0.735142		134		1.49031	81	0.992397
					240	4.00945	1.21654	42	0.523821		74.4		1.18064	39	0.432962	148	3.30756	1.24378	63	0.535425		95.2		1.1236	31	0.4147
					45	2.89718	1.03842	34	0.495829		109		1.23916	67	0.796978	112	3.03397	1.14417	62	1.26122		144		1.13895	51	0.301852
					134	3.22077	1.3245	20	0.410036		71.5		1.06157	22	0.265279	147	3.08209	2.10084	82	0.937859		294		1.33156	91	0.67802
					80.2	2.56227	1.16279	37	0.48813		101		1.06952	56	0.613455	116	3.03209	1.73913	21	0.412688		110		1.23609	74	0.738228
					57.1	2.64718	1.03199	25	0.400407		81.9		1.23916	17	0.199144	42	3.4953	1.00301	165	2.17552		97.5		1.01833	52	0.790991
					114	2.56416	1.9084	140	1.04516		87.6		1.01523	25	0.412893	84.8	2.94529	1.12233	22	0.230607		129		1.22249	211	0.0929011
					88.8	2.96039	1.18765	113	1.45571		126		1.26422	32	0.368497	79.3	3.04624	1.00402	26	0.481707		102		1.16822	53	0.412689
					142	3.24813	1.45773	89	0.701744		108		1.19048	83	0.775551	36.4	4.32643	1.0352	112	1.19975		120		1.07527	24	0.252327
					128	3.1368	1.31062	90	1.21129		105		1.09529	43	0.622434	135	3.59813	1.87266	56	0.610051		83.8		1.3624	52	0.479919
					60.5	4.87643	1.12994	130	0.844346		116		2.06186	57	0.399994	84.6	3.89341	1.01626	89	0.412841		71.6		1.07991	73	0.575909
					100	2.65756	1.14548	35	0.580211		146		2.35294	30	0.328844	133	2.81794	1.31234	35	0.615777		52.6		1.0352	77	0.842293
					81.8	2.99718	1.04493	47	0.533298		150		1.88679	21	0.201364	58.3	2.79907	1.27877	30	0.776451		77		1.12994	44	0.41788
					121	3.06322	1.05042	91	1.06985		52.7		1.04822	175	1.04147	48.6	2.92171	1.0395	44	0.322506		64.8		1.07991	2	0.040965
					139	3.27171	1.33333	34	0.446751		44.5		1.02564	11	0.0915115	99.4	2.53397	1.04712	22	0.271896		68.3		1.01215	35	0.690558
					133	3.16322	1.18624	68	0.566557		78.6		1.66113	13	0.132211	107	3.53586	1.13636	25	0.288447		75.1		1.33156	16	0.282043
					86	2.7868	1.74825	10	0.297682		66.6		1.0917	24	0.383541	130	3.3453	1.0917	138	1.14522		90.7		1.20048	81	0.68213
					93.3	3.03586	1.08225	31	0.306583		107		1.10375	28	0.17287	108	3.32737	1.32275	34	0.802884		138		1.75131	21	0.295044
					144	3.30096	1.76056	33	0.590374		291		1.61031	126	0.865265	82.9	3.2802	1.80505	56	0.873648		49.5		1.07181	78	0.684946
					81.7	2.36416	1.06157	16	0.174364		56.8		1.01937	27	0.452178	148	4.96983	1.11607	140	0.797803		42.9		1.03413	119	0.624802
					75	2.81794	1.06383	21	0.27685		146		1.3986	39	0.465968	154	3.75096	1.28205	60	0.613497		23.3		1.001	44	0.671657
					146	3.4085	2.32558	40	0.390845		76.5		1.07411	15	0.243551	179	3.95568	1.53846	78	0.610018		119		1.23305	34	0.477154
					116	3.27832	1.43267	33	0.361209		53.9		1.1236	18	0.186094	92.8	2.98303	1.09409	118	1.03554		82.5		1.06496	52	0.359434
					85.2	3.27926	1.72117	34	0.484591		117		1.15075	61	0.440029	82.8	2.76511	1.51515	45	0.733056		109		1.2987	88	0.774167
					80.7	3.4736	1.287	26	0.320948		101		1.25313	27	0.35834	87.5	3.03586	1.06724	24	0.400731
					124	4.01794	1.28535	54	0.616443		141		1.15741	34	0.438003	80	2.91699	1.59236	31	0.555531
					63	3.68586	1.22549	79	0.648974		106		1.82149	62	0.43495	144	3.48303	1.42247	70	0.920409
					35	2.90662	1.0101	13	0.202963		101		1.03842	43	0.352834	134	3.73209	1.97239	97	1.13881
					119	3.04246	2.04918	29	0.503695		211		1.17925	95	0.839522	136	3.5519	1.95695	55	0.653772
					92.7	4.45756	1.06496	117	1.16353		55.9		1.04602	32	0.341075	107	4.33492	1.29199	49	0.447408
					88.5	3.47266	1.03842	19	0.371262		134		1.44092	27	0.291207	7.78	2.93397	1	13	0.120635
					73.7	2.73303	1.06724	25	0.141386		73		1.0661	10	0.244718	98.1	3.67171	1.47059	44	0.465324
											86		1.23153	82	0.797061	128	3.61983	2.51889	14	0.25299
											48.9		1.05374	17	0.0686367	81.4	3.38115	1.26904	22	0.573823
											62.8		1.07411	68	0.27803	125	4.17077	2.331	53	0.40043
											71.7		1.11857	15	0.267033	116	3.38775	1.05708	15	0.409678
											70.6		1.02669	17	0.122978	40.4	3.1736	1.10375	24	0.244874
											32.5		1.03093	25	0.439066	64.1	3.36888	1.02354	16	0.188846
											119		1.19761	195	1.22594	97.5	3.817	1.02881	48	0.578433
											115		1.27065	106	0.555729	144	3.00567	1.19904	28	0.651035
											155		1.17925	80	0.587446	82.8	3.567	1.31579	32	0.904188
											73.7		1.0929	55	0.901294	136	3.6019	1.49701	155	0.788835
											99.4		1.3245	32	0.502928	93.7	3.61511	1.04384	30	0.334591
											57.5		1.13766	29	0.238845	131	4.01605	1.07181	143	1.50186
											113		1.02669	84	0.471747	101	3.83681	1.08342	106	1.25507
											75.6		1.0989	62	0.463081	36.4	3.77077	1.09409	85	0.402921
											104		1.12233	82	0.798215	95.9	3.28869	1.10375	55	0.713052
											114		1.20482	90	0.876583	79.1	3.58964	1.07181	28	0.177295
											41.6		1.05485	121	0.803632	100	3.43492	1.31752	38	0.405605
											97.5		1.0627	45	0.399142	92.2	3.47643	1.13379	33	0.544077
											170		1.27065	80	0.895723	91	3.45284	1.05708	59	0.904977
											114		1.11607	146	0.958482	75.4	3.99341	1.10497	15	0.289992
											23.4		1.00301	52	0.268416	72.2	2.89246	1.14286	67	0.566693
											48.5		1.18765	60	0.483998	82.8	3.5736	1.06496	102	1.09688
											99.2		1.18064	64	0.884094	128	2.77077	1.68634	22	0.411032
											160		1.06045	63	0.52407	185	4.07077	2.30947	118	0.942967
											204		1.7094	48	0.303273	171	3.79341	1.2285	42	0.42923
											164		1.62602	59	0.39748	115	3.76039	1.11111	68	0.487807
											92.2		1.1274	86	0.674521	88.4	2.94624	1.08696	40	0.614568
											157		1.63399	164	0.969319	164	3.67171	1.36799	60	1.17274
											162		1.15875	72	0.517241	106	3.22643	1.08696	45	0.315847
											53.4		1.03413	47	0.619123	42.4	4.44436	1.03093	77	0.784874
											150		1.55279	104	0.603256	121	2.9368	1.04932	62	0.6048
											66.9		1.17647	92	0.774901	24.3	3.06416	1.00503	92	0.795289
											97.8		1.24844	56	0.522556	104	3.41605	1.1274	46	0.684006
																140	3.34624	1.13507	37	0.696627
																137	3.37265	1.52672	86	1.21892
																92.5	3.30284	1.0989	42	0.439724
																91.4	3.68964	1.48588	63	0.643159
																87.6	3.22077	1.20048	57	1.0475
																131	3.13397	1.57233	49	0.670666
																39	3.05001	1.00908	20	0.323046
																130	3.36228	1.47929	107	1.52644
																99.8	3.52077	1.14679	42	0.645259
																89.8	3.37643	1.16959	22	0.11963
																60.8	3.1236	1.15075	32	0.508289
																52.3	3.41794	1.05153	32	0.302104
																70.9	3.59152	1.02459	25	0.469869
																168	3.96511	1.4556	66	1.46646
																83.6	3.58775	1.55521	69	0.561312
																88.2	4.4604	1.12486	140	0.791191
																72.3	4.067	1.07759	19	0.181746
																43.9	3.08303	1.05263	78	0.723131
																202	3.9302	1.49477	105	0.677762
																157	3.68303	1.04932	89	0.748642
																124	3.43775	1.15875	34	0.386669
																52.1	4.16605	1.05597	54	0.460882
																162	3.45756	1.48368	63	0.811242
																66	2.62077	1.03413	62	0.829681
																64	3.06699	1.03306	46	0.453988
																130	2.9302	1.55279	31	0.57474
																87.2	3.58492	1.09409	41	0.868339
																145	2.84624	1.33511	70	0.458751
																89.1	3.5302	1.07759	58	0.818532
																97.1	3.32171	1.15075	131	0.850507
																68.1	3.69624	1.04602	6	0.192622
																33.3	3.8236	1.01626	34	0.276511
																93.9	3.3236	1.07527	49	0.733476
																167	3.52832	1.76991	54	1.01243
																101	3.11605		19	0.42284
