# Supplementary material for: Impaired capillary–venous drainage contributes to gliosis and demyelination in mouse white matter during aging
Source: Nat Neurosci. 2025 Aug 12;28(9):1868–82. doi: 10.1038/s41593-025-02023-z (PMC12411274; doi:10.1038/s41593-025-02023-z)
Supplement: Supplementary file 5 — Supplementary Data 1 – Source data for Supplementary Figs. 1, 3, 5–16 and 18–22. [file 41593_2025_2023_MOESM5_ESM.zip › Supplementary Figure 14.xls]

## Sheet: Sheet1
Capillary constriction							Reduced density							Capillary constriction and reduced density
RBC flux (Panel A)	L1	L2/3	L4	L5	L6/CC		RBC Flux (Panel B)	L1	L2/3	L4	L5	L6/CC		RBC Flux (Panel C)	L1	L2/3	L4	L5	L6/CC
MVN2-trimmed	3.38178	8.3864	10.6133	-2.06424	-37.997		MVN2-trimmed	-0.437706	0.179607	1.00181	-0.548616	-26.6791		MVN2-trimmed	2.9632	7.89966	10.6348	-9.80001	-51.1629
MVN2-open	1.85364	8.20594	12.4166	-1.9738	-36.7603		MVN2-open	0.073508	-0.0629152	0.991884	1.654	-26.3121		MVN2-open	1.7195	8.25106	12.5792	-3.80448	-55.1257
MVN1-trimmed	1.72028	7.82366	7.81891	1.76915	-29.7779		MVN1-trimmed	-0.218265	-0.0436666	-0.240047	0.469497	-25.1541		MVN1-trimmed	0.00289662	8.21378	10.5469	2.62202	-34.9182
MVN1-open	1.34913	10.5335	12.4625	0.38058	-28.2793		MVN1-open	0.269265	0.305055	1.61341	1.76984	-25.2005		MVN1-open	1.85864	9.84325	12.601	1.61704	-43.1675
median across MVNs	1.78696	8.29617	11.5149	-0.79661	-33.2691		median across MVNs	-0.0723787	0.0679704	0.996845	1.06175	-25.7563		median across MVNs	1.78907	8.23242	11.607	-1.09372	-47.1652
std across MVNs	0.77611	1.05671	1.8905	1.62329	4.23118		std across MVNs	0.270467	0.154472	0.673405	0.947719	0.671981		std across MVNs	1.0589	0.757931	1.00015	4.95167	7.75771
RBC velocity (Panel D)	L1	L2/3	L4	L5	L6/CC		RBC velocity (Panel E)	L1	L2/3	L4	L5	L6/CC		RBC velocity (Panel F)	L1	L2/3	L4	L5	L6/CC
MVN2-trimmed	3.65864	3.46894	3.9839	-4.15374	-12.6501		MVN2-trimmed	-0.0463059	-0.0530031	0.158015	-2.24248	-22.9566		MVN2-trimmed	3.38338	3.97505	4.52651	-9.78771	-33.499
MVN2-open	3.09925	4.0212	3.85892	-5.4442	-19.4525		MVN2-open	0.450923	0.224973	0.665571	-1.22958	-16.1935		MVN2-open	3.42033	4.23981	4.46653	-6.65949	-35.3047
MVN1-trimmed	2.74281	2.55556	1.59097	-4.31867	-9.71803		MVN1-trimmed	-0.712918	1.00159	-0.137405	2.336	-23.1824		MVN1-trimmed	1.77598	1.08777	0.230666	-5.88757	-32.4458
MVN1-open	3.07623	1.74179	2.13731	-3.22214	-18.4686		MVN1-open	0.252584	0.830993	-0.00244072	0.0104374	-19.0669		MVN1-open	3.12704	2.29703	2.0218	-2.69971	-32.1895
median across MVNs	3.08774	3.01225	2.99811	-4.2362	-15.5594		median across MVNs	0.103139	0.527983	0.0777873	-0.60957	-21.0117		median across MVNs	3.25521	3.13604	3.24416	-6.27353	-32.9724
std across MVNs	0.328788	0.870645	1.04755	0.789267	4.03905		std across MVNs	0.440667	0.43087	0.304123	1.70886	2.90431		std across MVNs	0.673889	1.28438	1.80033	2.52085	1.22546
RBC Linear Density (Panel G)	L1	L2/3	L4	L5	L6/CC		RBC Linear Density (Panel H)	L1	L2/3	L4	L5	L6/CC		RBC Linear Density (Panel I)	L1	L2/3	L4	L5	L6/CC
MVN2-trimmed	-1.10728	4.99289	5.45473	0.175892	-23.413		MVN2-trimmed	-0.157606	-0.416029	0.218206	0.784389	-5.61893		MVN2-trimmed	-1.06789	4.19011	5.49589	0.352436	-21.0571
MVN2-open	-1.34394	5.31997	7.94303	1.18466	-22.254		MVN2-open	-0.329393	-0.188315	0.779471	1.67651	-9.33907		MVN2-open	-1.49833	5.20356	7.749	0.200885	-25.8361
MVN1-trimmed	0.747436	7.84778	11.3628	6.10059	-14.0075		MVN1-trimmed	0.265182	0.211903	2.44484	1.84775	-0.35404		MVN1-trimmed	1.44489	8.99598	14.2932	6.6744	-5.91229
MVN1-open	-0.0329658	6.76668	8.79325	5.84713	-12.9791		MVN1-open	0.192993	0.185349	1.00983	2.43448	-3.1713		MVN1-open	0.37172	6.91922	9.62437	6.74578	-13.5277
median across MVNs	-0.570123	6.04332	8.36814	3.51589	-18.1307		median across MVNs	0.0176936	-0.00148331	0.894651	1.76213	-4.39511		median across MVNs	-0.348086	6.06139	8.68669	3.51342	-17.2924
std across MVNs	0.842306	1.14715	2.11044	2.67222	4.70214		std across MVNs	0.245306	0.263191	0.821027	0.591475	3.30017		std across MVNs	1.16949	1.82364	3.23704	3.21726	7.56366
