# Supplementary material for: Impaired capillary–venous drainage contributes to gliosis and demyelination in mouse white matter during aging
Source: Nat Neurosci. 2025 Aug 12;28(9):1868–82. doi: 10.1038/s41593-025-02023-z (PMC12411274; doi:10.1038/s41593-025-02023-z)
Supplement: Supplementary file 5 — Supplementary Data 1 – Source data for Supplementary Figs. 1, 3, 5–16 and 18–22. [file 41593_2025_2023_MOESM5_ESM.zip › Supplementary Figure 15.xls]

## Sheet: Supplementary Fig. 15
RBC flux (Panel C)	L1	L2/3	L4	L5	L6/CC
MVN2-trimmed	-0.237039	0.355779	2.09799	-4.42389	-38.3402
MVN2-open	-0.0882774	0.163074	1.87297	0.129409	-42.8618
MVN1-trimmed	-0.180835	-0.242986	-0.84692	1.42081	-29.2632
MVN1-open	-0.133116	0.311839	2.90153	3.24905	-36.8255
median across MVNs	-0.156975	0.237457	1.98548	0.775111	-37.5828
std across MVNs	0.0553078	0.236172	1.41146	2.83405	4.89693
RBC velocity (Panel D)	L1	L2/3	L4	L5	L6/CC
MVN2-trimmed	-0.0627406	0.389692	0.571228	-5.63909	-23.4001
MVN2-open	0.546245	0.57245	0.985899	-2.14363	-27.4377
MVN1-trimmed	-0.20807	0.951236	-0.368881	3.26353	-28.5243
MVN1-open	0.0902114	1.0471	-0.0113632	-0.0354585	-30.2979
median across MVNs	0.0137354	0.761843	0.279933	-1.08954	-27.981
std across MVNs	0.282987	0.269127	0.521593	3.23497	2.53287
RBC Linear Density (Panel E)	L1	L2/3	L4	L5	L6/CC
MVN2-trimmed	-0.0837843	-0.437004	0.860827	1.18901	-15.2381
MVN2-open	-0.314815	-0.131396	0.999781	2.00132	-17.553
MVN1-trimmed	0.302479	0.166092	2.92465	2.88015	-2.51432
MVN1-open	0.279452	0.18372	1.88451	4.3295	-7.6392
median across MVNs	0.097834	0.0173476	1.44215	2.44074	-11.4386
std across MVNs	0.258512	0.253787	0.825243	1.16393	5.99848
Integral capillary inflow (Panel F)	L1	L2/3	L4	L5	L6/CC
MVN2-trimmed	-0.0843151	-0.168581	-0.125113	3.15468	-34.241
MVN2-open	0.557546	0.382648	0.88349	1.10657	-40.8502
MVN1-trimmed	0.13593	-0.268892	0.22422	4.71528	-27.0353
MVN1-open	-0.0083642	0.0813582	0.421763	0.195264	-40.4108
median across MVNs	0.0637826	-0.0436113	0.322992	2.13063	-37.3259
std across MVNs	0.24813	0.251786	0.364455	1.76196	5.61035
Integral capillary outflow (Panel G)	L1	L2/3	L4	L5	L6/CC
MVN2-trimmed	-0.0732283	0.283095	0.904526	-6.72097	-32.4145
MVN2-open	0.276524	0.525712	1.16509	-6.85765	-37.1312
MVN1-trimmed	-0.11535	-0.38517	0.231896	0.100353	-19.8758
MVN1-open	0.0302091	-0.0741259	0.339529	1.89844	-13.6703
median across MVNs	-0.0215096	0.104485	0.622027	-3.31031	-26.1452
std across MVNs	0.152115	0.346348	0.387582	3.9462	9.41237
