# Supplementary material for: Impaired capillary–venous drainage contributes to gliosis and demyelination in mouse white matter during aging
Source: Nat Neurosci. 2025 Aug 12;28(9):1868–82. doi: 10.1038/s41593-025-02023-z (PMC12411274; doi:10.1038/s41593-025-02023-z)
Supplement: Supplementary file 5 — Supplementary Data 1 – Source data for Supplementary Figs. 1, 3, 5–16 and 18–22. [file 41593_2025_2023_MOESM5_ESM.zip › Supplementary Figure 16.xlsx]

## Sheet: Supplementary Fig. 16a
Day 0	Day 21
5.189	4.75
4.797	4.697
4.585	4.465
4.752	4.063
4.086	3.854
4.809	4.346
4.179	3.918
5.483	4.725
4.361	4.779
4.871	4.887
4.592	4.473
4.988	5.043
4.258	5.064
6.81	5.73
4.647	4.387
3.721	3.586
4.177	4.161
5.25	4.964
3.869	5.356
4.526	3.723
4.133	4.731
4.476	4.835
4.979	3.794
3.973	3.633
4.705	3.729
4.902	3.856
4.463	4.726
4.225	3.935
5.287	3.987
5.896	5.8
4.528	4.188
4.072	3.489
5.953	5.256
5.186	4.196
5.157	4.091
5.006	3.867
4.469	3.91
4.887	4.712
5.807	4.563
4.83	5.684
5.086	4.365
6.385	5.038
5.823	4.882
5.772	4.17
6.776	5.537
4.847	4.748
5.921	5.568
4.72	4.706
5.224	5.039

## Sheet: Supplementary Fig. 16b
Day 0	Day 21
4.972	4.465
5.281	4.079
5.444	5.223
5.811	4.897
4.604	4.004
4.812	4.281
9.495	7.874
5.792	5.44
5.262	4.518
4.083	4.101
3.904	2.986
4.194	3.596
5.588	5.485
4.328	4.168
5.265	4.974
8.426	5.898
5.544	4.599
4.922	4.482
5.048	4.236
5.303	5.349
4.904	3.762
4.458	3.452
8.002	6.511
5.485	5.016
4.653	5.534
4.713	4.532
4.566	4.228
6.565	4.585
6.189	5.633
5.296	5.459
5.446	5.031
3.43	2.964
4.235	3.929
5.341	4.892
4.652	5.11
2.987	2.809
6.05	5.653
3.492	3.154
3.405	3.707
4.302	3.482
4.079	3.739
6.168	5.807
4.46	3.927
3.306	3.184
5.336	4.572
3.662	3.895
5.861	4.854
3.147	2.871
3.428	3.022
2.621	2.886
4.66	4.681
3.192	3.876
2.972	3.041
4.216	3.587
2.986	3.058
3.108	2.819
2.724	2.925
3.755	3.155
3.506	3.506
3.057	3.053
3.119	3.06
2.93	2.799
3.624	3.491
4.906	4.524
5.021	4.563
4.448	3.293
2.987	2.778
3.488	3.296
3.083	2.869
4.52	3.546
5.063	4.346
3.686	3.377

## Sheet: Supplementary Fig. 16c
Day 0	Day 21
6	7.53
4.876	5.334
4.369	5.083
4.581	4.54
4.617	5.046
4.125	3.834
4.773	5.527
7.488	6.402
4.199	4.16
6.948	6.773
4.676	3.851
5.49	6.544
4.768	5.197
4.866	4.527
4.852	5.319
3.426	4.658
3.532	5.534
5.926	5.506
5.221	4.902
6.437	5.755
4.492	4.228
5.772	4.855
5.576	4.712
5.536	4.619
4.999	4.389
5.35	4.127
4	3.938
4.403	4.148
4.432	3.63
3.933	3.914
5.387	3.831
3.368	3.174
4.15	3.935
3.207	3.373
3.96	4.084
3.714	3.122

## Sheet: Supplementary Fig. 16d
Day 0	Day 3	Day 7	Day 21
154	19	5	25
77	9	5	43
87	93	71	23
168	45	20	43
41	13	6	4
84	19	10	0
61	12	2	0
51	33	0	9
11	41	35	2
76	47	70	38
98	67	73	46
193	93	55	3
195	108	39	48
52	47	41	40
157	65	59	23
92	26	45	66
29	11	0	3
69	13	30	39
133	36	51	21
103	62	57	63
79	15	10	25
55	20	58	61
94	15	23	70
88	10	6	5
16	0	2	0
75	12	0	9
34	8	11	10
41	44	42	15
84	117	73	51
55	55	39	39
39	23	22	5
64	70	49	14
102	75	18	135
55	40	11	23
43	3	0	1
47	1	41	14
2	1	47	0
19	3	33	23
109	57	156	67
43	15	19	14
65	38	41	43
48	2	17	39
152	81	127	164
118	119	32	44
169	95	145	52
69	46	7	100
38	11	23	17
65	23	49	39
41	5	25	0
117	167	121	125
56	51	50	55
109	107	77	97
47	36	41	37
69	64	56	79

## Sheet: Supplementary Fig. 16e
Day 0	Day 3	Day 7	Day 21
45	57	75	75
55	65	77	52
49	101	193	128
173	140	199	183
41	31	48	28
57	19	46	54
197	195	164	247
139	97	124	0
209	123	212	0
67	75	5	0
52	7	0	0
29	43	14	0
67	39	0	0
40	29	45	11
162	178	112	0
21	0	11	17
205	137	235	164
185	297	196	107
97	26	25	28
44	43	43	30
96	7	51	0
99	0	12	0
92	67	25	48
75	15	21	5
224	192	2	270
153	158	143	178
157	137	81	131
75	70	63	61
58	0	9	73
129	106	5	9
171	186	172	133
48	107	138	91
157	157	117	111
33	0	46	8
37	37	22	4
93	59	99	29
64	81	63	58
37	0	53	11
211	195	211	141
53	19	7	41
25	29	0	12
51	60	0	0
89	61	43	19
171	145	209	77
128	0	0	0
59	0	0	0
36	0	0	0
68	0	143	17
160	165	139	0
45	0	33	0
141	153	75	0
145	89	69	79
87	98	33	40
34	23	16	30
52	89	101	27
129	144	175	175
91	66	123	69
68	117	75	29
6	37	42	0
57	109	47	0
14	55	49	29
121	157	131	49
113	77	45	43
19	1	11	0
63	18	11	6
13	0	0	0
21	41	0	0
216	160	106	16
170	143	41	24
132	93	19	23
57	114	15	4
16	15	15	0
42	116	12	0
173	129	99	0
53	0	0	0
200	103	64	0
143	145	62	4

## Sheet: Supplementary Fig. 16f
Day 0	Day 3	Day 7	Day 21
174	192	213	207
100	186	137	143
80	88	91	101
89	93	76	118
53	60	63	87
30	38	34	15
104	109	117	151
264	220	235	253
105	67	132	85
170	153	139	139
29	55	24	29
141	157	244	214
161	156	154	131
63	73	60	73
89	105	116	117
37	45	35	60
50	51	95	71
273	240	217	201
119	119	83	129
165	140	135	189
103	127	93	130
113	114	97	47
31	21	22	19
119	46	67	136
53	46	0	39
123	67	55	68
99	67	51	91
197	197	272	273
114	147	130	171
64	40	30	24
94	122	77	69
44	45	37	34
121	121	97	87
31	63	23	33
62	57	78	55
68	70	46	117

## Sheet: Supplementary Fig. 16g
Day 0	Day 3	Day 7	Day 21
77	9	5	43
87	93	71	23
41	13	6	4
61	12	2	0
51	33	0	9
11	41	35	2
76	47	70	38
98	67	73	46
193	93	55	3
52	47	41	40
157	65	59	23
92	26	45	66
29	11	0	3
69	13	30	39
133	36	51	21
79	15	10	25
55	20	58	61
94	15	23	70
16	0	2
34	8	11	10
41	44	42	15
84	117	73	51
55	55	39	39
39	23	22	5
64	70	49	14
102	75	18	135
55	40	11	23
2	1	47	0
19	3	33	23
43	15	19	14
65	38	41	43
48	2	17	39
152	81	127	164
118	119	32	44
69	46	7	100
38	11	23	17
41	5	25	0
117	167	121	125
56	51	50	55
47	36	41	37
69	64	56	79

## Sheet: Supplementary Fig. 16h
Day 0	Day 3	Day 7	Day 21
41	31	48	28
57	19	46	54
209	123	212	0
52	7	0	0
29	43	14	0
40	29	45	11
21	0	11	17
205	137	235	164
44	43	43	30
96	7	51	0
99	0	12	0
92	67	25	48
75	15	21	5
157	137	81	131
75	70	63	61
58	0	9	73
171	186	172	133
33	0	46	8
37	37	22	4
64	81	63	58
37	0	53	11
25	29	0	12
51	60	0	0
89	61	43	19
59	0	0	0
36	0	0	0
68	0	143	17
45	0	33	0
141	153	75	0
34	23	16	30
52	89	101	27
68	117	75	29
6	37	42	0
57	109	47	0
14	55	49	29
121	157	131	49
113	77	45	43
19	1	11	0
63	18	11	6
13	0	0	0
21	41	0	0
132	93	19	23
57	114	15	4
16	15	15	0
42	116	12	0
53	0	0	0
200	103	64	0
143	145	62	4

## Sheet: Supplementary Fig. 16i
Day 0	Day 3	Day 7	Day 21
100	186	137	143
80	88	91	101
89	93	76	118
53	60	63	87
30	38	34	15
104	109	117	151
105	67	132	85
29	55	24	29
141	157	244	214
63	73	60	73
37	45	35	60
50	51	95	71
119	119	83	129
113	114	97	47
31	21	22	19
119	46	67	136
53	46	0	39
99	67	51	91
64	40	30	24
94	122	77	69
44	45	37	34
31	63	23	33
62	57	78	55
68	70	46	117
