# Supplementary material for: Impaired capillary–venous drainage contributes to gliosis and demyelination in mouse white matter during aging
Source: Nat Neurosci. 2025 Aug 12;28(9):1868–82. doi: 10.1038/s41593-025-02023-z (PMC12411274; doi:10.1038/s41593-025-02023-z)
Supplement: Supplementary file 5 — Supplementary Data 1 – Source data for Supplementary Figs. 1, 3, 5–16 and 18–22. [file 41593_2025_2023_MOESM5_ESM.zip › Supplementary Figure 18.xlsx]

## Sheet: Supplementary Fig. 18b
Adult	Aged
266.093	803.166
288.853	741.281
359.103	552.395
362.26	672.802
	554.455

## Sheet: Supplementary Fig. 18c
Average RBC flux in L6/CC	Iba-1 count
112.53	266.093
154.47	288.853
164.91	359.103
111.12	362.26
81.2	802.563
102.67	741.281
100.93	552.395
91.72	672.802
100.87	554.455

## Sheet: Supplementary Fig. 18e
Adult	Aged
30.81	54.89
24.66	49.3
25.75	54.35
21.45	56.58
	83.85

## Sheet: Supplementary Fig. 18f
Average RBC flux in L6/CC	Mean GFAP intensity
112.53	30.81
154.47	24.66
164.91	25.75
111.12	21.45
81.2	54.89
102.67	49.3
100.93	54.35
91.72	56.58
100.87	83.85

## Sheet: Supplementary Fig. 18h
Adult	Aged
167.89	53.95
108.15	23.24
125.8	58.19
114.1	57.21
	29.86

## Sheet: Supplementary Fig. 18i
Average RBC flux in L6/CC	Mean MBP intensity
112.53	167.89
154.47	108.15
164.91	125.8
111.12	114.1
81.2	53.95
102.67	23.24
100.93	58.19
91.72	57.21
100.87	29.86

## Sheet: Supplementary Fig. 18k
Adult	Aged
24.51	6.84
28.28	8.17
33.24	7.78
34.16	8.34
	5.73

## Sheet: Supplementary Fig. 18l
Average RBC flux in L6/CC	Mean Thy-1 YFP intensity
112.53	24.51
154.47	28.28
164.91	33.24
111.12	34.16
81.2	6.84
102.67	8.17
100.93	7.78
91.72	8.34
100.87	5.73
