# Supplementary material for: Impaired capillary–venous drainage contributes to gliosis and demyelination in mouse white matter during aging
Source: Nat Neurosci. 2025 Aug 12;28(9):1868–82. doi: 10.1038/s41593-025-02023-z (PMC12411274; doi:10.1038/s41593-025-02023-z)
Supplement: Supplementary file 5 — Supplementary Data 1 – Source data for Supplementary Figs. 1, 3, 5–16 and 18–22. [file 41593_2025_2023_MOESM5_ESM.zip › Supplementary Figure 19.xlsx]

## Sheet: Supplementary Fig. 19b
Adult Midcortex	Mid-aged midcortex	Aged midcortex	Adult L6/CC	Mid-aged L6/CC	Aged L6/CC
225.38	189.933	227.585	196.996	175.297	144.606
215.822	154.543	130.846	179.811	168.347	97.4887
124.522	104.435	165.467	95.4603	109.352	126.132

## Sheet: Supplementary Fig. 19c
Mid-cortex			L6/CC
Adult	Mid-aged	Aged	Adult	Mid-aged	Aged
1.17011	1.92104	1.0597	0.865459	1.11661	2.18875
0.723786	1.91596	0.866336	1.06521	2.23334	1.3267
1.15278	1.25265	1.56734	1.08404	2.4407	1.11302
1.02427	0.898618	1.28695	1.00063	1.56125	1.24966
	2.11534	2.15342		0.712121	0.236171
	1.95704	1.52674		0.394355	0.511425

## Sheet: Supplementary Fig. 19d
Mid-cortex			L6/CC
Adult	Mid-aged	Aged	1.21095	0.485048	0.991886
1.57833	0.363194	0.419173	0.733603	1.69168	0.892191
1.32054	0.321751	0.482811	1.11371	2.36299	1.05851
0.684704	0.880882	0.545753	1.01075	1.38611	1.17486
0.700726	1.0757	0.705119		0.124559	0.008847
	1.07248	1.10415		0.01718	0.114774
	1.38589	0.910791

## Sheet: Supplementary Fig. 19e
Mid-cortex			L6/CC
0.944514	1.02755	0.448401	1.13068	1.04177	0.977113
1.03166	0.837164	0.88848	0.760764	0.553171	0.276403
1.26425	1.6266	1.19146	1.61804	0.482354	0.922216
0.811747	0.956324	2.27013	0.718489	0.347752	0.423816
	2.01564	4.22056		0.449318	0.017911
	2.3754	2.33499		0.151751	0.242528

## Sheet: Supplementary Fig. 19f
Mid-cortex			L6/CC
Adult	Mid-aged	Aged	Adult	Mid-aged	Aged
1.90509	0.38888	0.614865	1.26054	0.801792	0.807408
0.760145	0.565471	0.480348	0.775538	0.502704	0.553406
0.83663	0.972943	0.789921	1.3436	0.572491	0.760172
0.82538	0.497341	0.78191	0.761325	0.471061	1.11973
	0.846668	0.154139		0.018213	0.017037
	1.01897	0.343752		0.040895	0.267825
