# Supplementary material for: Impaired capillary–venous drainage contributes to gliosis and demyelination in mouse white matter during aging
Source: Nat Neurosci. 2025 Aug 12;28(9):1868–82. doi: 10.1038/s41593-025-02023-z (PMC12411274; doi:10.1038/s41593-025-02023-z)
Supplement: Supplementary file 5 — Supplementary Data 1 – Source data for Supplementary Figs. 1, 3, 5–16 and 18–22. [file 41593_2025_2023_MOESM5_ESM.zip › Supplementary Figure 20.xlsx]

## Sheet: Supplementary Fig. 20
X axis values (power output)	X axis error bars	Y axis values
4.04559	1.46885	0
4.87349	1.46412	50
5.92069	1.46077	100
7.25239	1.45705	150
8.9267	1.45326	200
11.0203	1.45045	250
13.6616	1.44877	300
16.8696	1.44789	350
20.8359	1.4482	400
25.6647	1.45086	450
31.6082	1.4569	500
38.6555	1.4685	550
47.1073	1.48784	600
56.9179	1.5202	650
68.4869	1.57553	700
81.4041	1.66453	750
95.7244	1.80326	800
110.779	2.03028	850
125.509	2.29481	900
136.793	1.65364	950
144.818	1.46853	1000
