# Supplementary material for: Impaired capillary–venous drainage contributes to gliosis and demyelination in mouse white matter during aging
Source: Nat Neurosci. 2025 Aug 12;28(9):1868–82. doi: 10.1038/s41593-025-02023-z (PMC12411274; doi:10.1038/s41593-025-02023-z)
Supplement: Supplementary file 5 — Supplementary Data 1 – Source data for Supplementary Figs. 1, 3, 5–16 and 18–22. [file 41593_2025_2023_MOESM5_ESM.zip › Supplementary Figure 21.xlsx]

## Sheet: Supplementary Fig. 21e
Supplementary figure 21. m Longitudinal imaging of RBC flux in capillaries of Layer 6/CC PCV vascular networks
Longitudinal imaging of RBC flux (# of cells/s)
Day of imaging	Line scan 1 RBC flux	Line scan 2 RBC flux	Line scan 3 RBC flux	Line scan 4 RBC flux	Line scan 5 RBC flux	Line scan 6 RBC flux	Line scan 7 RBC flux	Line scan 8 RBC flux
0	280	277	234	172	99	85	63	39
7	300	270	208	161	97	85	47	45
14	304	264	183	144	105	78	50	37
21	282	244	171	135	93	71	47	29
28	281	250	201	144	96	89	53	46
