# Supplementary material for: Impaired capillary–venous drainage contributes to gliosis and demyelination in mouse white matter during aging
Source: Nat Neurosci. 2025 Aug 12;28(9):1868–82. doi: 10.1038/s41593-025-02023-z (PMC12411274; doi:10.1038/s41593-025-02023-z)
Supplement: Supplementary file 5 — Supplementary Data 1 – Source data for Supplementary Figs. 1, 3, 5–16 and 18–22. [file 41593_2025_2023_MOESM5_ESM.zip › Supplementary Figure 22.xlsx]

## Sheet: Supplmentary Fig. 22
Capillary length Bin	Adult Layer 6	Aged Layer 6
0	0.127065	0
20	2.92249	1.28755
40	6.98856	5.86552
60	10.6734	9.44206
80	15.756	16.5951
100	16.1372	18.4549
120	15.756	14.4492
140	10.8005	12.5894
160	9.14867	8.29757
180	6.35324	5.5794
200	2.66836	3.29041
220	1.01652	1.71674
240	0.762389	1.28755
260	0.25413	0.286123
280	0.25413	0.143062
300	0.25413	0.572246
320	0.127065	0
340	0	0
360	0	0.143062
