# Supplementary material for: Impaired capillary–venous drainage contributes to gliosis and demyelination in mouse white matter during aging
Source: Nat Neurosci. 2025 Aug 12;28(9):1868–82. doi: 10.1038/s41593-025-02023-z (PMC12411274; doi:10.1038/s41593-025-02023-z)
Supplement: Supplementary file 5 — Supplementary Data 1 – Source data for Supplementary Figs. 1, 3, 5–16 and 18–22. [file 41593_2025_2023_MOESM5_ESM.zip › Supplementary Figure 3.xlsx]

## Sheet: Supplementary Fig. 3a
Adult Layer 2/3	Aged Layer 2/3	Adult Layer 4	Aged Layer 4	Adult Layer 6/CC	Aged Layer 6/CC	Adult Pooled layers	Aged Pooled layers
60.42	62.5	61.54	61.9	58.82	61.39	60.42	62.5
56	59.46	57.81	62.3	61.62	61.16	56	59.46
57.9	60.53	57.94	60	59.5	60.42	57.9	60.53
58.73	57.14	57.14	59.01	60	59.54	58.73	57.14
58	59.62	60.48	59.22	60	62.12	58	59.62
59.78	60.24	61.91	61.6	59.04	61.16	59.78	60.24
60.71	58	59.14	61.54	60.94	60.26	60.71	58
60	58.33	59.83	60.83	61.43	60.18	60	58.33
57.94	61.04	61.79	60.91	58.75	63.08	57.94	61.04
57.84	59.6	59.09	61.54	60.45	62.04	57.84	59.6
61.11	60.78	60.63	61.54	61.02	60.44	61.11	60.78
60.71		60.68				60.71	61.9
						61.54	62.3
						57.81	60
						57.94	59.01
						57.14	59.22
						60.48	61.6
						61.91	61.54
						59.14	60.83
						59.83	60.91
						61.79	61.54
						59.09	61.54
						60.63	61.39
						60.68	61.16
						58.82	60.42
						61.62	59.54
						59.5	62.12
						60	61.16
						60	60.26
						59.04	60.18
						60.94	63.08
						61.43	62.04
						58.75	60.44
						60.45
						61.02

## Sheet: Supplementary Fig. 3b
Adult Layer 2/3	Aged Layer 2/3	Adult Layer 4	Aged Layer 4	Adult Layer 6/CC	Aged Layer 6/CC	Adult Pooled layers	Aged Pooled layers
71.992	86.779	81.313	90.25	67.172	87.1	71.992	86.779
68.372	74.741	73.626	82.724	78.719	82.58	68.372	74.741
75.111	81.805	79.006	81.288	61.708	86.038	75.111	81.805
82.039	80.734	80.577	85.59	81.38	79.751	82.039	80.734
82.544	83.321	79.319	80.665	80.022	79.656	82.544	83.321
77.232	86.183	87.031	85.89	81.006	86.307	77.232	86.183
82.467	76.527	76.94	83.095	84.353	80.742	82.467	76.527
80.745	82.231	81.964	87.534	84.69	78.935	80.745	82.231
81.026	82.485	85.035	83.088	85.997	80.568	81.026	82.485
81.795	85.857	87.137	87.083	82.236	86.28	81.795	85.857
85.162	86.026	83.622	83.967	82.83	83.557	85.162	86.026
82.564		82.781				82.564	90.25
						81.313	82.724
						73.626	81.288
						79.006	85.59
						80.577	80.665
						79.319	85.89
						87.031	83.095
						76.94	87.534
						81.964	83.088
						85.035	87.083
						87.137	83.967
						83.622	87.1
						82.781	82.58
						67.172	86.038
						78.719	79.751
						61.708	79.656
						81.38	86.307
						80.022	80.742
						81.006	78.935
						84.353	80.568
						84.69	86.28
						85.997	83.557
						82.236
						82.83

## Sheet: Supplementary Fig. 3d
Adult Layer 2/3	Aged Layer 2/3	Adult Layer 4	Aged Layer 4	Adult Layer 6/CC	Aged Layer 6/CC
1.012	1.156	0.977	0.986	0.915	0.799
0.917	0.967	1.006	1.097	0.846	0.711
1.057	0.938	1.057	0.9575	0.826	0.857
1.093	1.097	0.947	1.101	0.737	0.864
1.146	0.999	1.038	0.946	1.016	0.857
0.954	1.094	0.901	0.988	0.717	0.786
0.83	1.068	1.01	0.941	0.89	0.597
0.918	0.902	1.01	0.86	0.878	0.74
1.009	0.924	1.172	0.889	1.086	0.793
1.013	1.183	0.994	1.222	0.918	0.977
1.141	0.984	1.117	1.039	0.939	0.744
1.052		0.934

## Sheet: Supplementary Fig. 3e-g
Tributary complexity	Adult Layer 2/3	Aged Layer 2/3	Adult Layer 4	Aged Layer 4	Adult Layer 6/CC	Aged Layer 6/CC
Low	40.42	41.33	41.43	49.31	46.02	47.78
Medium	30.03	34.99	37.57	34.31	34.84	38.27
High	29.54	23.68	21	16.39	19.14	13.95

## Sheet: Supplementary Fig. 3h
Pre-convergence capillaries	Other tributary vessels
0.108083	0.0400849

## Sheet: Supplementary Fig. 3i
Adult L2/3	Aged L2/3	Adult L4	Aged L4	Adult L6/CC	Aged L6/CC
0	4.7619	0	1.83486	1.11111	0
0	0.943396	0	0	0	0
0	0	1.75439	1.81818	0	1.90476
0	0	2.30769	1.45985	0.497512	0
0	2.1978	0	1.17647	3.09278	0.840336
0	0	0	0	0	0
0	0	0		0	1.28205
1.23457	0	0	0	0	0
2.45902	2.80374	0	0	0	0
0	0	0	0.900901	0	0
0	0	2.30769	0	0	0
1.83486	0	1.55039	0	0	0
1.23457		0	0
