# Supplementary material for: Impaired capillary–venous drainage contributes to gliosis and demyelination in mouse white matter during aging
Source: Nat Neurosci. 2025 Aug 12;28(9):1868–82. doi: 10.1038/s41593-025-02023-z (PMC12411274; doi:10.1038/s41593-025-02023-z)
Supplement: Supplementary file 5 — Supplementary Data 1 – Source data for Supplementary Figs. 1, 3, 5–16 and 18–22. [file 41593_2025_2023_MOESM5_ESM.zip › Supplementary Figure 5.xlsx]

## Sheet: Supplementary Fig. 5a
Adult Males L2/3	Adult Females L2/3	Aged Males L2/3	Aged Females L2/3	Adult Males L4	Adult Females L4	Aged Males L4	Aged Females L4	Adult Males L6/CC	Adult Females L6/CC	Aged Males L6/CC	Aged Females L6/CC
20	28	7	7	22	12	11	35	22	9	1	12
23	30	8	10	23	13	18	48	34	23	26	32
24	31	24	13	29	17	24	48	47	29	28	40
27	38	34	13	40	17	35	50	67	33	29	44
32	42	41	19	41	17	36	52	75	35	39	44
33	44	51	19	44	19	37	54	81	36	39	46
36	45	61	22	52	21	43	54	83	43	42	46
45	46	62	23	56	22	44	55	84	44	45	47
46	49	63	24	58	24	45	55	88	48	47	49
48	51	66	24	66	24	46	60	95	49	50	56
61	52	69	25	70	29	48	61	96	49	51	62
64	52	70	25	77	29	48	62	97	52	53	63
64	54	70	26	85	29	50	64	98	56	58	67
66	75	87	28	89	30	53	68	98	60	63	68
69	77	91	28	98	33	55	69	103	62	64	70
75	80	91	34	101	35	57	73	110	63	67	71
80	86	92	35	113	35	57	75	116	65	69	76
97	90	96	35	121	35	59	81	116	68	72	79
104	94	97	36	121	37	63	82	116	80	79	81
124	124	97	36	128	37	65	87	118	81	80	85
133	131	98	37	170	37	66	88	123	82	83	86
140	181	100	37	184	38	72	90	123	83	84	86
162	182	106	37	16	38	72	99	127	84	84	87
164	14	117	38	20	38	73	100	127	85	84	93
240	15	126	41	21	38	73	101	128	87	85	97
3	16	127	42	22	38	75	101	129	88	87	103
4	17	135	42	22	38	77	107	135	88	87	105
4	17	137	43	24	38	78	109	138	94	88	106
5	17	137	44	25	38	79	112	138	95	89	107
11	20	137	44	28	39	82	116	144	95	95	113
11	20	144	46	28	39	82	116	147	99	95	114
13	21	147	47	31	40	83	117	148	101	99	118
15	22	149	47	31	40	83	118	164	106	99	118
15	24	155	49	32	43	87	133	166	110	99	119
16	24	163	51	34	43	91	134	167	117	99	128
16	31	167	52	35	44	92	137	168	120	104	131
17	31	171	52	36	46	92	137	169	120	105	134
22	34	173	54	37	46	93	138	170	129	106	135
25	35	181	54	38	48	94	140	178	133	110	135
29	37	195	54	39	48	95	142	179	135	115	137
31	37	197	54	43	48	97	144	193	135	116	141
36	38	223	56	44	50	99	144	208	138	116	142
39	38	37	56	45	50	101	147	237	139	117	142
39	40	38	57	45	59	102	150	240	140	118	151
41	41	47	59	45	59	105	158	247	140	119	154
43	42	47	61	45	63	106	167	255	154	120	156
43	43	48	62	46	64	110	179	270	164	123	161
52	47	49	70	47	65	110	188	301	180	136	163
54	52	55	70	47	66	115	190	25	181	148	205
55	53	64	71	47	67	118	212	30	209	154	206
55	59	67	72	51	69	121	216	34	263	159	225
57	63	67	73	53	70	126	224	36	254	163	4
85	76	68	76	53	71	126	240	37	34	163	17
88	83	68	77	53	77	129	266	38	52	170	21
104	96	74	79	54	77	129	16	40	57	176	28
121	118	77	82	56	90	134	16	41	60	182	36
6	263	78	83	57	92	134	16	44	60	196	37
10	15	79	87	58	106	136	18	44	67	203	37
21	17	83	93	59	114	140	23	45	73	218	39
26	18	87	94	59	117	141	26	49	84	261	45
26	18	88	96	60	126	151	27	49	87	7	47
38	21	91	97	64	14	155	28	56	87	19	47
39	21	93	109	66	18	157	29	57	95	36	47
39	21	98	116	69	28	162	29	58	96	44	47
40	23	102	118	69	31	163	29	63	98	45	49
40	23	104	133	70	32	177	35	64	102	46	49
42	24	106	134	70	35	205	37	65	102	47	49
44	24	106	143	71	36	211	37	65	105	48	50
46	25	108	152	73	38	228	39	68	109	50	52
48	26	112	173	74	39	267	40	69	109	53	55
48	26	117	209	74	41	278	40	70	118	54	55
49	28	117	270	76	47	322	44	70	130	56	58
52	30	118	12	78	49	30	47	73	146	57	60
56	31	121	14	81	49	30	48	76	149	57	61
58	31	134	18	83	50	35	49	77	150	58	62
60	32	141	20	92	50	35	49	79	151	59	64
60	32	144	30	93	53	42	51	82	174	60	64
61	32	152	31	94	54	46	52	82	176	62	64
62	33	153	34	104	58	50	53	84	182	64	64
63	35	194	34	105	58	50	54	85	187	66	65
63	35	203	35	107	59	51	55	85	189	71	66
65	37	216	35	110	61	61	55	89	190	72	68
67	37	348	36	110	62	61	55	94	206	73	69
69	39	355	36	112	63	62	56	96	209	74	72
71	39	370	37	122	64	70	56	98	213	74	75
74	43	398	37	123	64	72	57	99	219	74	75
74	43	3	41	127	65	75	58	103	220	76	77
75	44	5	41	127	66	77	58	111	234	78	78
82	45	13	43	137	66	78	59	112	234	80	79
83	45	13	46	162	67	79	59	115	241	82	80
83	48	14	46	19	68	80	59	127	248	84	80
83	49	15	47	21	69	82	60	129	251	86	81
87	51	16	47	22	69	86	61	130	252	87	84
89	57	16	53	23	69	88	61	133	272	88	84
92	64	18	53	25	70	89	62	139	275	89	85
97	70	18	57	25	73	97	63	157	279	90	85
99	73	19	58	28	73	98	66	162	314	93	85
100	77	22	59	30	76	104	66	168	323	97	87
102	78	23	60	34	79	104	66	170	338	100	87
103	80	23	62	34	81	104	67	182	27	100	88
105	84	26	63	34	86	105	67	218	28	103	91
107	89	27	64	35	86	106	68	223	33	104	91
108	98	29	67	37	90	110	69	6	36	105	92
109	98	30	68	38	90	111	70	7	39	106	93
110	132	30	70	39	92	114	70	21	41	111	94
110	208	32	71	40	93	115	70	25	44	114	95
114	2	32	76	42	96	115	70	29	49	115	96
128	5	33	79	43	99	115	73	30	53	116	97
128	5	33	84	45	100	121	74	30	55	117	97
153	7	34	88	47	104	129	76	32	56	122	99
159	8	35	89	48	105	135	76	32	62	128	99
169	8	37	91	50	106	139	76	33	63	130	100
192	9	41	93	51	107	140	77	34	63	131	100
222	10	42	95	52	111	144	77	34	64	132	100
266	12	43	100	53	112	144	81	35	68	134	101
288	12	44	105	54	112	150	81	36	68	135	103
19	14	47	105	56	113	151	81	37	68	138	108
22	14	47	106	56	113	151	81	38	74	140	108
28	14	49	110	57	114	152	82	40	74	140	108
29	15	51	111	58	115	153	82	44	74	140	109
32	15	52	116	58	122	170	82	47	76	143	110
34	16	53	118	62	123	174	83	48	77	144	111
34	17	55	119	64	123	179	84	49	77	145	111
42	18	58	121	66	125	202	84	53	78	146	113
43	19	62	128	66	126	207	85	54	79	146	113
45	19	63	134	67	129	250	86	55	80	153	119
48	20	67	164	68	135	285	89	57	82	168	120
49	20	80	232	69	135	542	95	61	82	180	121
52	21	81	13	69	137	13	95	62	84	183	122
53	21	87	14	70	138	17	95	63	84	185	122
53	21	87	14	70	138	20	95	64	86	193	123
57	21	88	15	71	141	25	96	64	89	227	124
57	22	90	15	74	144	26	99	67	94	233	125
57	23	90	16	75	160	28	102	68	98	251	126
63	23	104	17	79	160	29	105	69	102	253	127
65	23	112	18	84	168	30	106	70	103	10	128
66	24	114	20	85	207	32	109	71	105	14	136
69	24	123	20	89	232	36	109	71	105	30	136
71	25	180	20	90	234	37	111	72	106	33	136
71	27	228	21	100	240	39	112	73	107	34	144
71	28	233	24	105	244	41	116	76	107	34	146
74	28	4	25	106	328	41	144	78	108	36	148
75	28	5	29	108	16	41	156	78	110	40	152
76	28	10	30	117	43	43	163	79	110	40	167
82	30	12	31	118	46	45	196	79	113	45	172
83	30	15	32	120	52	46	235	79	113	47	180
83	32	16	33	125	58	46	11	79	115	47	183
84	32	17	33	129	70	49	17	79	116	49	208
88	34	19	34	142	71	50	32	79	117	51	228
89	34	22	34	145	71	50	38	80	117	52	18
89	35	22	35	147	73	52	42	80	119	57	33
93	36	22	35	148	87	57	44	81	128	59	37
94	37	25	36	178	89	59	44	81	131	64	45
99	38	30	37	179	92	62	49	81	132	65	46
99	39	33	41	183	92	62	52	82	133	66	58
100	40	34	42	185	96	65	61	85	140	68	59
102	41	34	44	186	97	66	61	86	140	68	66
107	43	41	49	193	97	68	62	86	144	70	67
108	44	49	50	194	98	71	63	86	146	72	68
113	46	55	51	202	99	71	63	88	161	73	72
114	50	56	56	202	100	72	64	89	169	75	73
127	50	56	57	208	101	73	64	89	170	81	74
132	50	56	58	228	101	73	74	90	172	81	75
135	52	62	59	242	103	74	76	90	177	83	76
138	57	65	63	247	106	75	79	92	195	84	76
144	58	71	66	258	106	77	81	96	200	85	78
161	67	73	69	292	111	79	82	97	202	85	80
176	82	77	72	35	111	81	84	98	206	85	80
182	90	86	73	38	111	82	85	100	241	85	81
205	2	87	77	40	112	83	88	100	247	86	83
225	12	95	82	43	112	85	88	100	258	86	85
282	15	96	83	51	115	92	90	105	258	88	90
6	20	100	98	72	116	101	94	107	281	90	90
7	20	102	106	77	121	111	95	108	342	93	91
7	20	105	109	79	122	111	96	108	403	94	91
9	20	106	123	83	123	113	96	108	406	95	92
10	24	110	127	84	128	113	100	108	416	96	93
12	24	114	152	85	128	119	101	109	9	98	94
12	26	118	157	86	132	128	102	109	30	99	95
12	26	122	172	86	132	164	104	111	32	101	96
13	26	126	234	86	135	170	104	112	37	106	107
13	27	142		87	141	199	107	115	40	109	108
13	27	162		87	152	220	110	115	48	109	109
14	28	172		87	156	9	110	117	50	109	117
15	29	182		90	161	15	111	123	50	112	117
15	34	3		92	162	17	112	124	55	115	119
16	35	4		94	171	18	115	126	57	116	120
17	36	4		95	173	26	116	127	58	118	121
17	37	6		102	175	26	116	128	61	120	122
20	38	7		102	179	29	116	132	62	120	124
21	39	7		106	181	29	118	133	63	121	125
21	39	8		119	181	29	118	135	64	125	128
21	40	10		120	182	32	122	136	64	127	129
21	40	10		122	190	32	127	137	65	128	133
22	42	11		124	199	35	128	138	71	130	134
22	47	12		140	219	37	129	140	72	133	137
22	52	14		140	238	37	130	141	73	133	140
22	52	14		145	253	38	133	142	74	134	158
23	54	15		147	5	38	135	143	77	139	184
24	55	17		150	9	38	135	143	77	141	184
25	56	18		153	10	42	136	144	80	143	199
28	57	18		153	10	42	144	145	82	145	218
29	59	19		157	10	51	155	145	84	149	261
29	59	20		160	11	58	156	147	84	156	24
29	62	23		160	14	58	158	148	86	159	27
30	64	23		164	16	63	158	151	86	176	27
33	65	23		166	19	68	158	158	89	186	29
33	67	25		168	19	69	160	159	91	189	36
34	70	26		174	19	74	163	159	94	204	43
35	71	27		178	19	76	168	161	95	207	64
36	74	27		185	20	80	178	162	96	213	64
36	88	28		191	20	80	180	162	100	220	66
36	89	28		197	21	81	187	167	101	284	69
37	90	29		217	21	82	188	171	101	23	69
37	91	29		296	21	83	190	186	101	25	70
39	98	30		299	22	88	193	187	102	29	77
39	101	31		303	22	91	199	190	102	32	78
39	115	31		3	23	92	211	190	103	36	79
42	119	32		9	23	94	223	200	103	37	79
45	132	32		18	24	94	225	208	104	40	83
46	133	35		19	28	94	278	215	112	45	83
47	146	38		20	28	98	283	225	113	49	83
50	147	38		21	28	99	288	264	114	50	84
56	153	40		21	29	102		266	115	51	87
56	159	41		21	29	114		270	115	51	88
56	170	42		22	29	128		332	115	57	90
70	173	43		23	29	139		356	116	61	92
72	197	44		23	29	153		435	120	62	95
76	375	45		23	30	189		456	121	64	95
96	5	47		25	30	197		17	123	70	96
117	5	49		27	31	281		43	124	71	104
11	8	52		28	31	2		50	126	71	106
15	9	57		29	32	15		60	129	72	117
15	10	57		31	32	17		63	129	75	133
15	11	59		31	32	20		74	130	78	139
19	11	71		32	33	40		85	132	81	140
25	11	75		32	33	40		89	139	82	152
25	12	96		32	35	41		90	141	86	156
27	12	116		33	36	49		92	147	87	156
32	13	125		33	37	53		95	147	90	159
37	13	132		33	37	56		96	153	91	180
37	13	350		33	38	57		96	156	94	214
39	13	2		34	39	60		103	162	97	217
41	15	10		34	40	62		107	164	99	220
44	15	12		36	41	66		108	164	100	244
44	15	18		36	43	69		112	167	101	258
45	17	19		37	46	72		113	169	103	294
46	18	20		38	48	74		113	182	103	313
50	19	21		39	49	74		120	189	104
51	19	25		39	52	78		120	192	106
55	21	25		39	56	79		124	193	110
58	22	26		39	58	80		124	204	110
62	23	27		40	60	83		125	211	112
63	24	30		41	62	83		128	234	114
65	25	30		42	63	83		131	235	118
66	26	32		43	74	84		138	241	119
69	29	33		47	76	88		138	244	129
69	29	33		48	80	88		139	258	130
70	31	34		48	82	89		141	282	131
72	32	34		51	82	90		141	289	135
73	34	35		53	98	94		151	312	141
74	34	36		54	114	95		153	347	141
74	35	36		56	128	96		154	12	145
78	42	37		59	138	99		155	20	145
81	43	39		61	147	102		158	29	149
84	44	40		63	196	103		160	29	153
99	48	41		67	18	104		163	33	159
102	53	42		70	19	104		166	34	167
105	56	42		76	20	105		169	35	171
114	56	46		77	22	110		173	36	172
133	58	52		79	23	113		180	38	172
138	59	53		81	25	113		184	43	182
157	60	59		81	30	114		192	44	203
175	69	60		82	31	116		194	45	205
184	74	67		84	34	118		200	48	246
187	76	69		86	34	119		208	49	251
191	79	71		87	35	124		208	49	260
259	79	74		92	35	128		210	50	286
309	82	77		103	35	129		213	51	292
	82	77		103	35	130		217	60	27
	84	82		104	39	132		236	61	46
	92	96		107	39	145		243	67	52
	115	103		111	40	146		245	69	52
	128	112		131	41	150		257	69	56
	130	129		151	43	150		298	69	60
	165	146		199	43	153		328	80	64
	173	184		274	43	157		329	80	65
	178	282		280	44	161		393	82	69
		13		350	45	161		9	83	69
		16		4	47	162		31	89	70
		18		12	48	166		41	92	71
		19		12	49	167		46	95	71
		23		16	52	173		47	97	73
		25		17	54	175		47	98	73
		27		20	54	176		48	100	78
		28		20	57	176		50	102	79
		32		22	58	177		56	109	79
		37		23	60	187		57	111	83
		38		26	63	191		64	112	90
		40		27	64	191		68	115	96
		41		27	64	199		71	116	102
		41		29	66	208		78	117	106
		44		31	67	215		82	117	110
		44		33	69	238		83	118	113
		47		34	69	298		84	120	120
		50		36	70	345		84	125	121
		51		37	71	417		86	134	122
		52		38	73	23		89	147	136
		54		39	73	25		93	148	139
		55		39	75	29		96	151	149
		56		39	77	38		97	152	159
		58		40	79	39		98	153	163
		58		40	79	39		101	154	169
		59		40	82	39		104	154	175
		62		41	85	44		104	156	181
		63		41	86	45		107	158	187
		66		41	86	48		108	165	207
		69		44	87	52		109	173	209
		69		46	89	53		111	175	316
		69		46	90	53		111	179	421
		78		48	90	53		119	182	15
		78		49	92	53		120	182	16
		81		49	94	54		122	192	17
		85		55	97	56		123	199	23
		86		56	101	57		127	202	27
		89		57	102	57		129	208	27
		89		58	116	62		129	230	29
		92		59	122	63		130	232	30
		94		59	125	65		135	245	30
		94		60	127	70		136	248	30
		101		61	127	73		137	249	33
		103		62	134	74		140	270	35
		104		64	134	76		141	280	38
		107		65	142	76		142	323	38
		115		66	148	77		143	327	39
		122		66	152	78		147	418	39
		122		69	165	79		148	497	43
		124		70	166	79		151		43
		144		70	187	80		152		51
		147		73	214	80		153		52
		151		73	7	85		155		52
		156		81	8	86		155		54
		187		88	14	87		157		54
		202		91	15	88		160		54
		248		104	16	90		160		54
		271		107	17	91		168		56
		306		109	17	91		169		56
		9		111	19	92		171		58
		10		113	22	94		171		61
		10		115	23	95		181		62
		13		118	26	96		185		63
		14		124	26	99		190		63
		16		124	26	99		192		64
		17		140	29	101		200		65
		19		158	30	105		201		66
		19		171	31	108		202		68
		20		226	31	114		203		68
		24		248	32	115		204		69
		24		333	32	116		204		71
		25		334	34	117		206		71
		26			35	124		220		72
		28			35	129		232		74
		30			36	138		236		84
		33			36	157		242		88
		34			36	159		245		89
		35			36	181		247		90
		36			37	206		248		90
		37			38	223		255		94
		37			40	258		258		97
		39			40	373		262		98
		40			45	417		286		107
		41			47	456		291		107
		42			50	2		331		114
		43			50	6		334		118
		43			52	9		350		122
		48			53	11		8		123
		49			55	13		21		131
		49			57	15		23		140
		50			58	16		29		158
		51			59	17		30		173
		51			60	17		33		186
		52			62	18		45		212
		52			64	21		46		240
		53			65	25		48		267
		54			72	26		50		36
		55			78	27		55		36
		55			78	29		62		47
		57			84	31		63		50
		57			89	32		72		50
		58			89	36		73		52
		59			94	38		75		54
		62			95	39		77		58
		64			96	44		79		59
		65			96	44		81		60
		66			103	45		81		60
		68			103	46		83		62
		70			104	46		83		62
		72			104	46		86		63
		73			115	50		87		63
		79			127	51		87		63
		80			128	51		89		64
		82			130	52		92		67
		84			131	53		94		69
		91			162	58		95		69
		93			163	60		98		70
		93			170	65		99		71
		108			172	66		99		71
		109			175	67		100		71
		110			175	73		100		75
		155			273	76		101		76
		172			273	82		106		77
					308	84		107		77
						85		109		82
						93		110		83
						95		110		84
						108		116		88
						111		116		89
						129		120		93
						132		123		96
						134		125		96
						137		126		97
						138		126		99
						146		132		105
						152		132		106
						182		134		115
						238		135		116
						1		138		117
						8		140		120
						8		147		121
						12		163		123
						13		167		130
						17		169		135
						21		171		139
						23		174		143
						24		181		161
						26		182		167
						27		189		204
						30		191		455
						31		201
						33		222
						34		223
						35		242
						36		247
						36		264
						38		266
						38		271
						38		273
						38		279
						38		291
						39		481
						39
						40
						41
						42
						42
						43
						43
						44
						44
						45
						46
						47
						48
						48
						48
						49
						51
						52
						53
						54
						55
						56
						56
						61
						61
						62
						63
						64
						64
						66
						71
						71
						72
						75
						80
						91
						93
						106
						122
						139
						157
						164
						170
						179
						183
						201
						246

## Sheet: Supplementary Fig. 5b
Adult Males L2/3	Adult Females L2/3	Aged Males L2/3	Aged Females L2/3	Adult Males L4	Adult Females L4	Aged Males L4	Aged Females L4	Adult Males L6/CC	Adult Females L6/CC	Aged Males L6/CC	Aged Females L6/CC
2.526	2.697	2.919	2.359	2.901	2.992	2.681	2.918	3.113	2.725	2.835	2.843
2.545	3.025	2.942	2.603	2.91	3.018	2.684	2.926	3.175	2.86	3.132	2.989
2.56	3.054	2.943	2.665	2.93	3.071	2.975	2.927	3.279	3.113	3.135	3.096
2.575	3.21	2.992	2.684	2.942	3.265	2.983	2.94	3.429	3.127	3.225	3.097
2.737	3.256	3.042	2.768	2.991	3.295	3.051	2.99	3.473	3.168	3.249	3.108
2.793	3.345	3.054	2.769	3.052	3.308	3.09	3.13	3.592	3.248	3.291	3.126
2.851	3.434	3.068	2.778	3.057	3.35	3.11	3.172	3.593	3.261	3.303	3.181
2.883	3.48	3.112	2.783	3.076	3.401	3.127	3.195	3.643	3.437	3.369	3.193
2.925	3.592	3.131	2.82	3.213	3.408	3.129	3.206	3.66	3.475	3.416	3.205
2.995	3.659	3.191	2.856	3.275	3.425	3.132	3.21	3.804	3.501	3.441	3.315
3.009	3.7	3.278	2.878	3.443	3.469	3.146	3.219	3.805	3.509	3.486	3.321
3.087	3.813	3.288	2.952	3.451	3.522	3.194	3.232	3.809	3.516	3.559	3.392
3.188	3.924	3.308	2.968	3.464	3.532	3.213	3.251	3.814	3.614	3.591	3.401
3.22	3.996	3.325	2.975	3.503	3.535	3.252	3.275	3.825	3.631	3.639	3.429
3.243	4.118	3.392	2.978	3.554	3.546	3.268	3.278	3.831	3.661	3.775	3.475
3.359	4.305	3.396	3.002	3.564	3.56	3.316	3.282	3.895	3.763	3.79	3.48
3.361	4.356	3.409	3.021	3.703	3.598	3.325	3.288	3.909	3.793	3.804	3.508
3.486	4.624	3.457	3.031	3.761	3.615	3.328	3.381	3.98	3.856	3.815	3.515
3.598	4.63	3.458	3.037	3.888	3.642	3.329	3.415	4.008	4.005	3.817	3.544
3.957	4.795	3.468	3.043	3.896	3.711	3.333	3.437	4.085	4.028	3.824	3.609
4.038	4.875	3.5	3.053	3.96	3.728	3.347	3.457	4.124	4.033	3.827	3.616
4.287	5.176	3.503	3.067	4.27	3.746	3.351	3.498	4.131	4.064	3.842	3.626
4.323	6.008	3.602	3.086	2.609	3.768	3.358	3.514	4.139	4.106	3.847	3.664
4.342	2.868	3.607	3.099	2.77	3.8	3.37	3.52	4.184	4.135	3.872	3.67
4.582	3.048	3.63	3.119	2.775	3.82	3.377	3.577	4.233	4.138	3.874	3.687
2.547	3.056	3.642	3.128	2.779	3.839	3.397	3.578	4.291	4.155	3.875	3.799
2.583	3.126	3.649	3.129	2.78	3.86	3.405	3.59	4.335	4.248	3.916	3.812
2.689	3.168	3.682	3.165	2.794	3.909	3.418	3.596	4.37	4.265	3.922	3.839
2.708	3.188	3.705	3.172	2.818	3.94	3.428	3.601	4.405	4.331	3.955	3.845
2.711	3.198	3.791	3.187	2.827	3.971	3.459	3.622	4.442	4.4	3.959	3.865
2.738	3.226	3.795	3.192	2.83	3.993	3.46	3.628	4.455	4.461	3.964	3.898
2.758	3.334	3.806	3.201	2.877	3.998	3.474	3.64	4.501	4.463	3.997	3.93
2.761	3.388	3.815	3.212	2.912	4.019	3.481	3.655	4.535	4.468	4.022	3.938
2.808	3.494	3.818	3.222	2.913	4.059	3.517	3.669	4.559	4.492	4.029	3.943
2.871	3.523	3.919	3.224	2.917	4.07	3.549	3.683	4.607	4.511	4.082	3.945
2.877	3.533	4	3.226	2.921	4.121	3.55	3.711	4.659	4.542	4.188	3.978
2.905	3.62	4.007	3.227	2.947	4.152	3.555	3.712	4.723	4.568	4.218	3.985
3.019	3.628	4.244	3.249	2.959	4.22	3.589	3.743	4.737	4.649	4.225	4.009
3.024	3.658	4.261	3.254	2.981	4.242	3.592	3.745	4.747	4.651	4.226	4.02
3.175	3.659	4.363	3.266	2.985	4.251	3.593	3.763	4.827	4.658	4.287	4.064
3.192	3.737	4.455	3.271	3.007	4.309	3.607	3.817	4.852	4.665	4.411	4.07
3.198	3.91	4.747	3.324	3.03	4.351	3.653	3.848	4.874	4.673	4.459	4.113
3.238	3.946	2.937	3.342	3.039	4.462	3.655	3.886	4.887	4.71	4.571	4.163
3.301	3.981	2.949	3.345	3.046	4.463	3.688	3.942	4.927	4.8	4.607	4.207
3.318	4.044	2.967	3.351	3.059	4.475	3.698	3.975	5.067	4.823	4.694	4.224
3.32	4.164	2.978	3.359	3.064	4.52	3.729	4.001	5.467	4.844	4.722	4.235
3.323	4.172	2.985	3.364	3.066	4.578	3.732	4.01	5.509	4.894	4.725	4.281
3.39	4.216	2.997	3.403	3.101	4.628	3.743	4.075	5.515	4.915	4.762	4.627
3.426	4.252	3.012	3.422	3.127	4.711	3.759	4.254	5.853	4.984	4.789	4.734
3.544	4.263	3.149	3.43	3.129	4.764	3.775	4.307	2.868	5.244	4.807	4.873
3.585	4.341	3.228	3.453	3.13	4.774	3.824	4.429	2.954	5.528	4.874	2.683
3.789	4.377	3.271	3.462	3.155	4.885	3.84	4.462	3.038	3.347	4.946	2.728
3.793	4.403	3.325	3.49	3.229	4.935	3.869	4.53	3.143	3.348	4.99	2.875
4.383	4.492	3.342	3.51	3.232	5.028	3.911	4.559	3.17	3.404	4.999	2.884
4.449	4.517	3.37	3.522	3.232	5.039	3.92	4.584	3.178	3.409	5.071	3.076
4.602	4.525	3.377	3.55	3.235	5.073	3.96	4.798	3.183	3.565	5.104	3.132
2.509	4.856	3.466	3.61	3.246	5.494	3.979	2.995	3.289	3.586	5.603	3.138
2.746	4.951	3.5	3.629	3.25	5.574	3.982	2.995	3.359	3.778	3.12	3.144
2.8	5.723	3.529	3.634	3.284	5.818	3.999	3.051	3.399	3.8	3.129	3.184
2.808	2.416	3.532	3.704	3.297	5.842	4.022	3.104	3.414	3.8	3.14	3.191
2.891	2.975	3.55	3.818	3.31	6.304	4.037	3.13	3.428	3.832	3.146	3.197
2.894	2.988	3.56	3.825	3.318	3.004	4.09	3.169	3.438	3.869	3.292	3.202
2.905	3.033	3.564	3.849	3.346	3.091	4.117	3.197	3.467	3.93	3.311	3.272
2.948	3.064	3.591	3.853	3.359	3.209	4.121	3.215	3.472	3.944	3.331	3.274
2.953	3.133	3.615	3.878	3.364	3.209	4.142	3.242	3.48	3.959	3.335	3.274
2.959	3.201	3.67	3.927	3.367	3.219	4.167	3.294	3.483	3.976	3.361	3.278
2.974	3.25	3.684	3.945	3.417	3.29	4.202	3.298	3.537	3.976	3.365	3.282
3.01	3.259	3.703	3.959	3.435	3.356	4.225	3.309	3.543	4.03	3.427	3.291
3.048	3.267	3.731	3.974	3.456	3.358	4.228	3.313	3.646	4.04	3.434	3.302
3.059	3.319	3.733	4.052	3.489	3.37	4.234	3.327	3.655	4.14	3.449	3.306
3.085	3.323	3.749	4.152	3.489	3.384	4.24	3.364	3.672	4.177	3.457	3.328
3.092	3.324	3.783	4.173	3.509	3.402	4.242	3.398	3.691	4.178	3.46	3.33
3.109	3.375	3.816	4.384	3.552	3.431	4.367	3.416	3.692	4.182	3.467	3.333
3.141	3.382	3.905	5.02	3.554	3.454	4.42	3.417	3.707	4.197	3.495	3.341
3.159	3.434	3.93	2.846	3.605	3.456	4.926	3.417	3.742	4.214	3.508	3.36
3.209	3.504	3.953	3.103	3.614	3.477	3.242	3.442	3.771	4.22	3.516	3.375
3.223	3.519	4.016	3.111	3.618	3.511	3.259	3.447	3.782	4.232	3.535	3.377
3.234	3.537	4.052	3.178	3.621	3.535	3.269	3.452	3.792	4.24	3.536	3.381
3.248	3.541	4.056	3.241	3.63	3.539	3.292	3.466	3.792	4.279	3.555	3.398
3.274	3.569	4.119	3.274	3.645	3.562	3.3	3.475	3.817	4.284	3.572	3.459
3.281	3.639	4.332	3.277	3.671	3.575	3.327	3.475	3.843	4.295	3.575	3.466
3.298	3.675	4.672	3.281	3.694	3.575	3.331	3.516	3.904	4.307	3.582	3.467
3.306	3.707	4.874	3.332	3.702	3.576	3.331	3.523	3.91	4.319	3.593	3.479
3.34	3.743	4.998	3.357	3.725	3.591	3.359	3.555	3.916	4.321	3.613	3.483
3.341	3.759	5.057	3.537	3.768	3.599	3.437	3.563	3.934	4.383	3.616	3.507
3.385	3.812	5.07	3.54	3.787	3.612	3.465	3.614	3.954	4.458	3.627	3.518
3.399	3.854	2.72	3.542	3.824	3.616	3.499	3.617	3.963	4.46	3.627	3.528
3.409	3.87	2.732	3.571	3.854	3.645	3.517	3.623	3.992	4.466	3.639	3.536
3.437	3.92	2.756	3.607	3.952	3.648	3.526	3.628	4.051	4.476	3.674	3.572
3.439	3.948	2.775	3.62	3.965	3.649	3.606	3.634	4.192	4.523	3.675	3.572
3.446	3.952	2.778	3.704	4.055	3.689	3.651	3.658	4.251	4.538	3.68	3.577
3.48	4.024	2.793	3.722	4.222	3.725	3.675	3.658	4.266	4.542	3.683	3.578
3.489	4.059	2.804	3.742	4.242	3.727	3.693	3.662	4.272	4.621	3.683	3.586
3.522	4.116	2.806	3.771	2.729	3.727	3.698	3.693	4.37	4.644	3.69	3.594
3.531	4.131	2.838	3.796	2.779	3.815	3.741	3.705	4.417	4.663	3.694	3.607
3.564	4.161	2.869	3.831	3.042	3.861	3.743	3.734	4.494	4.775	3.703	3.632
3.572	4.249	2.871	3.842	3.06	3.869	3.797	3.744	4.524	5.075	3.709	3.634
3.619	4.272	2.891	3.867	3.124	3.879	3.8	3.75	4.546	5.144	3.775	3.642
3.627	4.279	2.917	3.869	3.14	3.88	3.819	3.767	4.673	2.548	3.793	3.663
3.63	4.297	2.936	3.903	3.141	3.9	3.827	3.768	4.702	2.78	3.806	3.667
3.707	4.316	2.94	3.928	3.177	3.903	3.83	3.769	4.774	2.904	3.822	3.692
3.717	4.543	2.941	3.966	3.181	3.972	3.859	3.821	4.859	3.026	3.832	3.694
3.744	4.626	2.975	4.003	3.234	4.039	3.88	3.833	4.889	3.042	3.836	3.699
3.751	4.673	2.978	4.033	3.237	4.054	3.886	3.85	4.9	3.055	3.845	3.701
3.757	4.678	2.995	4.035	3.258	4.076	3.909	3.868	5.09	3.109	3.853	3.704
3.864	4.719	3.001	4.074	3.278	4.132	3.947	3.87	5.291	3.115	3.854	3.704
3.884	4.741	3.024	4.075	3.287	4.162	3.952	3.911	2.9	3.239	3.887	3.714
3.942	5.188	3.053	4.087	3.295	4.172	3.979	3.924	2.909	3.275	3.933	3.72
4.052	5.202	3.06	4.113	3.296	4.173	3.991	3.929	2.975	3.302	3.954	3.741
4.235	2.523	3.063	4.117	3.302	4.182	3.992	3.97	3.013	3.306	3.981	3.747
4.268	2.549	3.065	4.155	3.325	4.269	3.998	4.014	3.053	3.312	4.025	3.755
4.311	2.55	3.072	4.156	3.342	4.297	4.015	4.015	3.118	3.33	4.063	3.759
4.422	2.567	3.085	4.176	3.366	4.322	4.027	4.055	3.156	3.341	4.064	3.76
4.58	2.609	3.107	4.193	3.419	4.362	4.034	4.057	3.209	3.351	4.076	3.772
4.801	2.686	3.118	4.228	3.436	4.388	4.058	4.093	3.229	3.374	4.099	3.81
4.931	2.737	3.128	4.241	3.445	4.396	4.089	4.112	3.238	3.394	4.1	3.82
5.303	2.756	3.148	4.261	3.505	4.416	4.126	4.154	3.268	3.412	4.12	3.823
2.586	2.759	3.179	4.353	3.509	4.425	4.131	4.159	3.27	3.438	4.143	3.823
2.631	2.769	3.223	4.358	3.55	4.432	4.173	4.181	3.283	3.448	4.16	3.825
2.641	2.805	3.229	4.422	3.555	4.435	4.192	4.192	3.286	3.501	4.199	3.832
2.732	2.83	3.251	4.464	3.559	4.444	4.204	4.207	3.292	3.503	4.251	3.842
2.752	2.856	3.299	4.477	3.573	4.502	4.226	4.214	3.309	3.522	4.276	3.843
2.759	2.881	3.316	4.515	3.574	4.509	4.281	4.221	3.31	3.53	4.37	3.86
2.771	2.942	3.332	4.58	3.587	4.51	4.345	4.236	3.316	3.537	4.375	3.863
2.778	2.996	3.353	4.701	3.59	4.539	4.381	4.247	3.323	3.552	4.462	3.868
2.909	3	3.375	4.742	3.591	4.581	4.394	4.31	3.325	3.558	4.479	3.881
2.916	3.012	3.413	4.745	3.614	4.62	4.425	4.316	3.325	3.575	4.489	3.894
2.92	3.019	3.453	4.898	3.621	4.632	4.438	4.324	3.332	3.604	4.491	3.906
2.923	3.048	3.459	5.388	3.635	4.672	4.487	4.335	3.365	3.605	4.525	3.925
2.959	3.077	3.471	5.69	3.654	4.705	4.5	4.352	3.373	3.606	4.555	3.952
2.964	3.081	3.538	2.719	3.655	4.706	4.505	4.355	3.392	3.609	4.628	3.969
2.966	3.102	3.539	2.736	3.661	4.741	4.742	4.358	3.406	3.637	4.645	3.992
2.979	3.126	3.544	2.813	3.718	4.754	4.942	4.361	3.409	3.642	4.849	4.03
3.005	3.132	3.573	2.911	3.733	4.798	4.996	4.374	3.448	3.655	4.849	4.05
3.047	3.133	3.642	2.912	3.75	4.809	2.693	4.375	3.45	3.658	4.851	4.091
3.053	3.138	3.669	2.927	3.765	4.842	2.849	4.375	3.479	3.659	4.914	4.094
3.064	3.142	3.725	2.949	3.766	4.85	2.939	4.389	3.492	3.675	4.953	4.12
3.078	3.163	3.759	2.987	3.767	4.912	2.946	4.441	3.502	3.677	5.256	4.151
3.079	3.174	3.821	3.007	3.809	4.943	3.013	4.456	3.506	3.687	5.319	4.171
3.089	3.187	4.273	3.016	3.842	5.025	3.028	4.466	3.507	3.704	5.424	4.266
3.092	3.213	4.332	3.041	3.846	5.127	3.039	4.476	3.509	3.722	5.648	4.309
3.107	3.226	4.534	3.123	3.876	5.164	3.041	4.49	3.52	3.728	2.912	4.335
3.119	3.227	4.903	3.138	3.879	5.22	3.051	4.544	3.521	3.742	3.136	4.402
3.135	3.233	2.499	3.146	3.962	5.265	3.061	4.582	3.531	3.749	3.238	4.409
3.147	3.256	2.544	3.173	4.001	5.522	3.092	4.726	3.545	3.751	3.242	4.424
3.158	3.271	2.587	3.175	4.035	5.673	3.106	4.753	3.545	3.783	3.273	4.604
3.241	3.275	2.672	3.192	4.059	5.746	3.193	4.796	3.569	3.792	3.325	4.723
3.247	3.287	2.687	3.192	4.075	5.775	3.231	5.054	3.57	3.796	3.334	4.727
3.257	3.305	2.689	3.248	4.093	6.144	3.243	5.136	3.57	3.802	3.394	4.936
3.292	3.313	2.727	3.281	4.105	3.096	3.248	5.425	3.573	3.825	3.459	5.064
3.319	3.346	2.727	3.29	4.105	3.112	3.261	5.44	3.574	3.837	3.532	2.918
3.336	3.384	2.746	3.291	4.195	3.219	3.264	5.478	3.586	3.854	3.542	3.008
3.342	3.444	2.752	3.293	4.261	3.221	3.272	2.624	3.588	3.856	3.551	3.109
3.353	3.458	2.825	3.305	4.271	3.246	3.299	2.695	3.605	3.879	3.556	3.116
3.36	3.469	2.866	3.31	4.335	3.294	3.318	2.726	3.619	3.928	3.57	3.169
3.388	3.635	2.878	3.335	4.401	3.411	3.343	2.745	3.622	3.934	3.579	3.189
3.391	3.649	2.88	3.335	4.504	3.451	3.349	2.819	3.633	3.935	3.585	3.207
3.421	3.658	2.911	3.342	4.518	3.477	3.354	2.861	3.634	3.944	3.604	3.25
3.425	3.674	2.926	3.352	4.551	3.481	3.356	2.868	3.64	3.954	3.618	3.259
3.446	3.709	2.993	3.357	4.574	3.489	3.365	2.89	3.641	3.972	3.652	3.289
3.45	3.832	3.009	3.392	4.575	3.503	3.366	2.9	3.652	3.99	3.669	3.299
3.519	3.835	3.02	3.434	4.578	3.529	3.4	2.904	3.662	4.008	3.67	3.3
3.599	3.849	3.033	3.474	4.596	3.61	3.422	2.93	3.666	4.036	3.672	3.309
3.607	3.882	3.072	3.475	4.777	3.616	3.464	2.931	3.67	4.038	3.682	3.327
3.65	3.935	3.078	3.477	4.88	3.619	3.481	2.992	3.692	4.04	3.718	3.342
3.654	4.009	3.142	3.48	5.011	3.625	3.489	3.014	3.727	4.063	3.724	3.378
3.678	4.036	3.174	3.494	5.021	3.691	3.505	3.018	3.73	4.081	3.758	3.384
3.694	4.069	3.19	3.525	5.401	3.71	3.514	3.024	3.733	4.24	3.792	3.395
4.025	4.081	3.224	3.553	5.824	3.725	3.535	3.026	3.743	4.361	3.795	3.411
4.175	4.168	3.228	3.624	5.932	3.747	3.571	3.026	3.749	4.454	3.801	3.452
4.234	4.201	3.243	3.625	2.634	3.785	3.604	3.031	3.787	4.57	3.825	3.475
4.256	4.259	3.243	3.637	2.681	3.788	3.625	3.045	3.788	4.577	3.825	3.476
4.458	4.556	3.244	3.64	2.749	3.825	3.644	3.064	3.791	4.605	3.895	3.5
2.303	4.751	3.263	3.66	2.768	3.849	3.662	3.066	3.792	4.817	3.896	3.511
2.489	2.622	3.322	3.686	2.777	3.87	3.677	3.086	3.795	4.888	3.918	3.513
2.521	2.96	3.34	3.688	2.926	3.902	3.709	3.089	3.797	2.825	3.923	3.522
2.57	2.989	3.37	3.975	2.942	3.906	3.713	3.095	3.8	2.924	3.926	3.525
2.575	3	3.38	4.123	2.952	3.924	3.761	3.105	3.816	2.992	3.938	3.535
2.602	3.109	3.392	4.226	2.985	3.94	3.775	3.122	3.841	3.104	3.958	3.545
2.628	3.15	3.394	4.246	2.995	3.942	3.779	3.124	3.852	3.163	3.96	3.551
2.671	3.164	3.395	4.294	3.01	3.964	3.784	3.127	3.893	3.192	3.972	3.553
2.69	3.175	3.418	4.547	3.093	3.966	3.884	3.134	3.895	3.234	3.983	3.572
2.691	3.176	3.454	4.688	3.096	3.988	4.13	3.147	3.897	3.238	4.003	3.589
2.702	3.203	3.485		3.113	3.997	4.224	3.15	3.901	3.242	4.023	3.615
2.718	3.222	3.49		3.159	4.007	4.287	3.162	3.911	3.258	4.029	3.634
2.727	3.265	3.505		3.202	4.017	4.323	3.184	3.921	3.268	4.043	3.647
2.731	3.323	3.55		3.21	4.048	4.541	3.213	3.926	3.277	4.056	3.651
2.765	3.349	3.575		3.213	4.057	4.602	3.263	3.932	3.282	4.067	3.678
2.768	3.354	3.576		3.221	4.11	5.008	3.27	3.94	3.298	4.082	3.684
2.769	3.363	3.613		3.224	4.191	2.814	3.27	3.947	3.313	4.116	3.685
2.805	3.366	3.707		3.228	4.217	2.881	3.275	3.977	3.316	4.122	3.702
2.812	3.388	3.79		3.243	4.252	2.948	3.279	3.986	3.331	4.142	3.716
2.815	3.392	4.004		3.252	4.276	2.982	3.279	3.99	3.382	4.156	3.716
2.829	3.41	4.029		3.278	4.314	3.005	3.28	3.996	3.42	4.168	3.719
2.83	3.425	4.111		3.292	4.315	3.007	3.285	4.022	3.421	4.18	3.738
2.848	3.427	4.125		3.299	4.382	3.054	3.29	4.032	3.439	4.184	3.767
2.852	3.442	4.162		3.302	4.392	3.125	3.292	4.042	3.45	4.235	3.791
2.869	3.442	5.171		3.348	4.405	3.128	3.299	4.053	3.454	4.246	3.791
2.871	3.475	5.459		3.355	4.529	3.153	3.302	4.065	3.459	4.255	3.869
2.878	3.491	2.397		3.372	4.618	3.173	3.337	4.093	3.482	4.263	3.886
2.887	3.509	2.474		3.383	4.647	3.182	3.342	4.116	3.482	4.283	3.942
2.917	3.516	2.503		3.39	4.667	3.185	3.348	4.118	3.488	4.291	3.947
2.927	3.522	2.522		3.511	4.742	3.194	3.36	4.148	3.496	4.303	4.029
2.933	3.558	2.527		3.549	4.777	3.22	3.408	4.15	3.512	4.314	4.1
2.939	3.597	2.531		3.55	4.956	3.275	3.427	4.159	3.522	4.341	4.175
2.951	3.605	2.558		3.575	5.488	3.289	3.44	4.171	3.54	4.358	4.192
2.986	3.627	2.58		3.575	2.575	3.305	3.45	4.193	3.558	4.375	4.235
2.996	3.647	2.693		3.629	2.577	3.318	3.482	4.195	3.559	4.38	4.245
3.002	3.647	2.694		3.63	2.663	3.34	3.53	4.206	3.564	4.385	4.272
3.03	3.65	2.696		3.719	2.73	3.344	3.543	4.216	3.576	4.436	4.407
3.084	3.659	2.7		3.742	2.742	3.347	3.551	4.223	3.577	4.454	4.465
3.097	3.665	2.71		3.767	2.806	3.352	3.601	4.23	3.582	4.501	4.842
3.11	3.694	2.71		3.959	2.815	3.376	3.652	4.236	3.602	4.512	2.557
3.116	3.701	2.72		3.969	2.825	3.385	3.659	4.266	3.613	4.517	2.92
3.118	3.719	2.724		4.003	2.83	3.424	3.709	4.266	3.615	4.518	2.947
3.121	3.729	2.741		4.065	2.839	3.43	3.738	4.28	3.64	4.576	3.037
3.135	3.739	2.765		4.205	2.841	3.451	3.758	4.282	3.659	4.636	3.044
3.135	3.804	2.765		4.461	2.877	3.494	3.795	4.311	3.688	4.639	3.076
3.136	3.814	2.809		4.536	2.896	3.504	3.809	4.345	3.698	4.688	3.091
3.177	3.853	2.812		4.614	2.921	3.511	3.854	4.394	3.712	4.761	3.109
3.178	3.871	2.813		4.92	2.952	3.527	3.917	4.439	3.716	4.791	3.163
3.179	3.875	2.828		2.551	2.995	3.529	3.925	4.494	3.723	4.834	3.196
3.186	3.921	2.828		2.594	3.021	3.572	3.932	4.554	3.73	4.932	3.204
3.224	3.924	2.866		2.627	3.025	3.578	4.152	4.589	3.735	3.134	3.225
3.293	3.929	2.87		2.642	3.035	3.642	4.292	4.609	3.742	3.185	3.263
3.401	3.968	2.887		2.672	3.037	3.698	4.33	4.629	3.752	3.199	3.267
3.415	4.107	2.914		2.677	3.039	3.725	4.356	4.634	3.782	3.202	3.306
3.416	4.122	2.932		2.739	3.043	3.742	4.875	4.678	3.822	3.207	3.326
3.426	4.142	2.975		2.74	3.076	3.743	5.042	4.678	3.844	3.228	3.377
3.441	4.178	2.992		2.741	3.09	3.789		4.709	3.858	3.24	3.421
3.501	4.226	3.004		2.743	3.091	3.834		4.727	3.871	3.274	3.43
3.573	4.268	3.005		2.791	3.108	3.923		4.868	3.874	3.287	3.432
3.664	4.288	3.007		2.824	3.109	3.94		5.397	3.886	3.354	3.461
3.69	4.29	3.024		2.853	3.115	3.978		2.615	3.897	3.366	3.503
2.367	2.528	3.033		2.858	3.126	4.172		2.784	3.902	3.378	3.564
2.488	2.529	3.037		2.878	3.144	4.374		2.925	3.91	3.403	3.609
2.494	2.534	3.056		2.898	3.156	4.531		2.941	3.932	3.405	3.646
2.494	2.553	3.064		2.908	3.164	2.335		3.066	3.933	3.405	3.692
2.515	2.554	3.071		2.917	3.17	2.339		3.091	3.936	3.418	3.728
2.544	2.569	3.073		2.918	3.172	2.425		3.141	3.977	3.442	3.73
2.575	2.616	3.093		2.92	3.178	2.441		3.143	4.017	3.454	3.775
2.583	2.666	3.126		2.927	3.207	2.497		3.146	4.05	3.456	3.807
2.646	2.751	3.147		2.968	3.224	2.502		3.17	4.051	3.458	3.808
2.66	2.772	3.148		2.976	3.23	2.522		3.209	4.095	3.488	3.824
2.664	2.773	3.151		3.006	3.247	2.557		3.235	4.128	3.489	3.873
2.667	2.805	3.3		3.02	3.262	2.569		3.255	4.135	3.496	3.903
2.682	2.809	3.306		3.081	3.307	2.637		3.305	4.146	3.498	3.944
2.692	2.81	3.323		3.089	3.345	2.64		3.383	4.205	3.517	3.964
2.711	2.811	3.351		3.109	3.359	2.643		3.429	4.346	3.526	4.07
2.72	2.88	3.482		3.119	3.402	2.671		3.51	4.349	3.549	4.07
2.722	2.891	3.562		3.121	3.459	2.676		3.562	4.406	3.55	4.109
2.742	2.895	3.592		3.133	3.544	2.709		3.564	4.508	3.553	4.247
2.744	2.899	3.779		3.134	3.548	2.726		3.567	4.542	3.557	4.775
2.748	2.945	3.93		3.134	3.562	2.757		3.571	4.571	3.558	4.914
2.778	2.945	3.98		3.139	3.571	2.796		3.611	4.626	3.561	4.934
2.807	2.948	4.073		3.159	3.574	2.825		3.64	4.671	3.581	5.223
2.836	2.953	4.169		3.175	3.605	2.828		3.658	4.698	3.587	6.016
2.858	2.975	4.273		3.182	3.623	2.832		3.678	4.999	3.607
2.935	3.037	6.016		3.194	3.626	2.834		3.695	5.29	3.618
2.953	3.064	2.625		3.199	3.641	2.846		3.749	5.817	3.626
2.959	3.095	2.676		3.2	3.651	2.849		3.78	2.652	3.643
2.995	3.097	2.704		3.261	3.654	2.856		3.803	2.831	3.646
3	3.111	2.716		3.276	3.745	2.858		3.828	2.946	3.649
3.034	3.148	2.722		3.29	3.933	2.868		3.85	2.975	3.679
3.062	3.15	2.735		3.29	4.003	2.878		3.863	3.025	3.69
3.089	3.15	2.765		3.306	4.02	2.898		3.865	3.041	3.691
3.111	3.17	2.785		3.329	4.044	2.915		3.916	3.124	3.706
3.151	3.187	2.812		3.33	4.088	2.927		3.946	3.171	3.739
3.161	3.189	2.829		3.332	4.219	2.963		3.957	3.197	3.739
3.172	3.22	2.837		3.342	4.409	2.981		3.971	3.251	3.746
3.198	3.253	2.856		3.376	4.41	2.992		3.976	3.256	3.772
3.227	3.272	2.875		3.4	4.557	3.004		3.987	3.292	3.774
3.293	3.272	2.92		3.419	4.583	3.032		3.998	3.297	3.778
3.348	3.282	2.925		3.432	4.941	3.041		4.002	3.304	3.779
3.354	3.301	2.961		3.438	2.424	3.044		4.026	3.311	3.779
3.404	3.311	2.966		3.441	2.709	3.092		4.055	3.315	3.783
3.437	3.355	2.973		3.458	2.875	3.101		4.232	3.326	3.808
3.493	3.355	3.013		3.466	2.89	3.113		4.254	3.352	3.809
3.58	3.357	3.016		3.481	2.95	3.114		4.292	3.382	3.856
3.592	3.449	3.023		3.497	3.024	3.147		4.404	3.413	3.856
3.815	3.492	3.058		3.502	3.042	3.159		4.433	3.416	3.89
4.038	3.527	3.082		3.525	3.122	3.16		4.551	3.419	3.919
4.087	3.557	3.133		3.542	3.159	3.166		4.554	3.442	3.925
4.54	3.572	3.14		3.554	3.168	3.171		4.687	3.462	3.959
	3.682	3.141		3.579	3.18	3.186		4.783	3.487	3.997
	3.739	3.179		3.737	3.181	3.188		4.853	3.509	4.014
	3.828	3.214		3.864	3.185	3.192		4.911	3.551	4.023
	3.96	3.221		3.88	3.193	3.196		4.912	3.559	4.162
	4.03	3.234		3.897	3.195	3.211		4.957	3.585	4.224
	4.146	3.236		4.02	3.228	3.214		4.98	3.587	2.64
	4.413	3.24		4.024	3.234	3.251		5.01	3.602	2.794
	4.519	3.275		4.246	3.252	3.275		5.092	3.608	2.833
	5.075	3.277		4.336	3.252	3.297		5.154	3.631	2.909
		3.313		4.633	3.282	3.328		5.192	3.65	2.951
		3.313		4.782	3.31	3.343		5.592	3.667	3.018
		3.358		4.831	3.318	3.381		2.968	3.678	3.042
		3.39		2.665	3.325	3.385		3.039	3.692	3.087
		3.461		2.676	3.328	3.396		3.041	3.703	3.108
		3.463		2.791	3.349	3.397		3.179	3.71	3.169
		3.51		2.853	3.363	3.43		3.244	3.716	3.181
		3.556		2.9	3.367	3.437		3.271	3.724	3.207
		3.592		2.93	3.373	3.488		3.297	3.74	3.218
		3.611		2.955	3.376	3.51		3.372	3.742	3.236
		3.67		2.97	3.395	3.577		3.392	3.784	3.237
		3.799		2.971	3.404	3.749		3.406	3.815	3.251
		2.843		2.974	3.439	3.823		3.418	3.816	3.29
		2.938		2.976	3.44	3.836		3.487	3.822	3.326
		2.973		2.998	3.451	3.846		3.525	3.846	3.336
		3.091		3.006	3.453	3.883		3.525	3.914	3.338
		3.163		3.01	3.457	3.925		3.571	3.921	3.358
		3.197		3.029	3.463	3.945		3.575	3.925	3.394
		3.216		3.042	3.47	3.956		3.592	3.943	3.46
		3.32		3.064	3.473	4.104		3.615	3.97	3.477
		3.333		3.072	3.481	4.214		3.665	3.989	3.48
		3.333		3.075	3.495	2.266		3.677	4.006	3.481
		3.335		3.086	3.503	2.663		3.678	4.019	3.498
		3.404		3.095	3.519	2.713		3.686	4.021	3.505
		3.438		3.095	3.539	2.729		3.69	4.085	3.512
		3.438		3.107	3.553	2.75		3.7	4.093	3.535
		3.463		3.153	3.599	2.866		3.727	4.095	3.55
		3.487		3.154	3.599	2.87		3.728	4.138	3.579
		3.499		3.204	3.607	2.872		3.73	4.227	3.61
		3.568		3.209	3.614	2.895		3.776	4.372	3.661
		3.581		3.211	3.621	2.904		3.78	4.405	3.725
		3.581		3.227	3.626	2.917		3.783	4.477	3.82
		3.598		3.249	3.714	2.958		3.794	4.48	3.972
		3.608		3.259	3.715	2.96		3.809	4.544	4.037
		3.616		3.272	3.735	2.962		3.834	4.619	4.169
		3.662		3.317	3.774	2.981		3.838	4.826	4.175
		3.665		3.324	3.775	2.986		3.845	4.828	4.182
		3.689		3.326	3.791	2.997		3.855	4.943	2.35
		3.738		3.376	3.812	3.022		3.86	4.961	2.616
		3.787		3.442	3.826	3.022		3.873	5.177	2.624
		3.819		3.452	3.914	3.025		3.887	5.208	2.639
		3.82		3.46	3.943	3.029		3.9	5.64	2.69
		3.837		3.467	3.993	3.042		3.925		2.692
		3.837		3.479	3.996	3.047		3.947		2.702
		3.848		3.497	4.02	3.064		3.958		2.732
		3.891		3.534	4.022	3.098		3.96		2.762
		3.892		3.545	4.105	3.098		3.98		2.773
		3.949		3.554	4.121	3.117		4.032		2.801
		3.949		3.599	4.139	3.136		4.034		2.81
		4.141		3.606	4.14	3.181		4.073		2.82
		4.16		3.608	4.205	3.202		4.091		2.854
		4.192		3.635	4.393	3.211		4.109		2.888
		4.211		3.677	4.559	3.215		4.118		2.888
		4.248		3.704	4.729	3.224		4.163		2.892
		4.335		3.893	4.887	3.245		4.164		2.916
		4.4		3.907	2.401	3.259		4.183		2.926
		4.468		3.939	2.403	3.29		4.206		2.943
		4.559		3.941	2.467	3.294		4.207		2.968
		4.597		4.001	2.555	3.306		4.222		2.976
		4.607		4.157	2.567	3.32		4.228		2.981
		4.641		4.159	2.57	3.345		4.23		2.996
		4.649		4.191	2.58	3.355		4.262		3.004
		4.651		4.202	2.659	3.356		4.275		3.007
		4.721		4.208	2.693	3.387		4.313		3.033
		4.847		4.223	2.739	3.414		4.319		3.04
		5.14		4.28	2.777	3.419		4.331		3.041
		5.208		4.288	2.777	3.458		4.37		3.05
		5.424		4.389	2.79	3.545		4.375		3.061
		5.509		4.4	2.79	3.56		4.412		3.087
		5.992		4.464	2.792	3.578		4.42		3.15
		6.509		4.549	2.799	3.622		4.442		3.217
		2.507		4.615	2.842	3.636		4.46		3.224
		2.509		4.72	2.85	3.742		4.468		3.226
		2.609		4.88	2.874	3.763		4.483		3.233
		2.665			2.882	3.764		4.521		3.238
		2.672			2.886	3.808		4.546		3.248
		2.677			2.901	3.815		4.552		3.275
		2.679			2.906	3.878		4.575		3.275
		2.68			2.907	3.954		4.578		3.285
		2.699			2.912	3.981		4.653		3.287
		2.702			3.003	3.989		4.659		3.297
		2.721			3.014	4.047		4.709		3.301
		2.732			3.047	4.373		4.788		3.312
		2.756			3.049	4.631		4.796		3.375
		2.763			3.053	4.695		4.816		3.375
		2.775			3.054	4.827		4.839		3.377
		2.785			3.058	4.865		4.86		3.419
		2.825			3.075	5.203		5.093		3.465
		2.84			3.096	2.32		5.339		3.475
		2.852			3.123	2.577		5.679		3.494
		2.854			3.157	2.631		2.954		3.57
		2.862			3.175	2.692		3.069		3.596
		2.885			3.184	2.73		3.08		3.657
		2.893			3.187	2.769		3.095		3.665
		2.902			3.188	2.799		3.146		3.684
		2.904			3.222	2.833		3.152		3.718
		2.905			3.23	2.882		3.167		3.722
		2.936			3.237	2.923		3.18		3.742
		2.94			3.296	2.966		3.205		3.793
		2.943			3.354	2.97		3.25		3.798
		2.97			3.384	3.001		3.267		3.99
		3.009			3.385	3.006		3.277		2.285
		3.015			3.39	3.026		3.282		2.715
		3.038			3.401	3.042		3.386		2.849
		3.059			3.407	3.045		3.391		2.919
		3.059			3.409	3.065		3.429		2.97
		3.067			3.416	3.075		3.444		2.989
		3.101			3.427	3.117		3.476		3.009
		3.125			3.455	3.135		3.484		3.02
		3.142			3.463	3.136		3.505		3.042
		3.162			3.489	3.17		3.514		3.062
		3.165			3.492	3.179		3.523		3.092
		3.167			3.494	3.18		3.533		3.103
		3.17			3.551	3.183		3.535		3.117
		3.244			3.564	3.292		3.551		3.144
		3.244			3.567	3.298		3.561		3.159
		3.255			3.569	3.33		3.562		3.175
		3.26			3.591	3.333		3.602		3.192
		3.27			3.642	3.357		3.632		3.203
		3.281			3.681	3.367		3.632		3.212
		3.315			3.713	3.378		3.64		3.26
		3.338			3.721	3.452		3.661		3.266
		3.338			3.745	3.459		3.67		3.276
		3.36			3.846	3.461		3.685		3.278
		3.419			3.915	3.471		3.689		3.285
		3.419			4.007	3.483		3.69		3.304
		3.439			4.018	3.533		3.692		3.325
		3.488			4.02	3.614		3.694		3.334
		3.527			4.475	3.707		3.706		3.371
		3.559			4.68	3.742		3.748		3.392
		3.56			4.86	3.753		3.751		3.392
		3.624				3.754		3.779		3.393
		3.644				3.775		3.8		3.423
		4.001				3.779		3.809		3.432
		4.048				3.881		3.838		3.464
						3.99		3.841		3.465
						3.992		3.877		3.469
						4.005		3.892		3.47
						4.336		3.9		3.515
						4.395		3.91		3.516
						4.423		3.915		3.541
						5.174		3.919		3.554
						5.282		3.988		3.573
						5.409		4.012		3.575
						2.617		4.084		3.577
						2.782		4.087		3.613
						2.826		4.159		3.615
						2.84		4.164		3.633
						2.849		4.164		3.647
						2.857		4.167		3.656
						2.895		4.189		3.71
						2.914		4.201		3.727
						2.934		4.202		3.813
						2.937		4.225		3.839
						2.946		4.27		3.851
						2.991		4.275
						2.993		4.37
						2.999		4.388
						3.023		4.541
						3.081		4.68
						3.093		4.734
						3.111		4.78
						3.125		4.811
						3.149		5.003
						3.153		5.552
						3.187
						3.188
						3.191
						3.194
						3.219
						3.242
						3.243
						3.256
						3.261
						3.262
						3.262
						3.286
						3.29
						3.307
						3.325
						3.329
						3.33
						3.353
						3.357
						3.358
						3.362
						3.376
						3.426
						3.43
						3.45
						3.462
						3.462
						3.507
						3.519
						3.53
						3.536
						3.594
						3.597
						3.612
						3.643
						3.675
						3.696
						3.721
						3.737
						3.745
						3.765
						3.797
						3.838
						3.902
						3.918
						4.039
						4.199
						4.269
						4.315
						4.505
						4.7
