# Supplementary material for: Impaired capillary–venous drainage contributes to gliosis and demyelination in mouse white matter during aging
Source: Nat Neurosci. 2025 Aug 12;28(9):1868–82. doi: 10.1038/s41593-025-02023-z (PMC12411274; doi:10.1038/s41593-025-02023-z)
Supplement: Supplementary file 5 — Supplementary Data 1 – Source data for Supplementary Figs. 1, 3, 5–16 and 18–22. [file 41593_2025_2023_MOESM5_ESM.zip › Supplementary Figure 6.xlsx]

## Sheet: Supplementary Figure 6a
Layer	Adult			Aged
	Mean	SEM	N	Mean	SEM	N
Layer 2/3	97.454	2.036	577	108.853	1.864	610
Layer 4	105.88	1.719	791	108.369	1.709	731
Layer 6/CC	109.607	1.689	787	116.258	1.777	699
Also used for the column plots in Fig. 3l

## Sheet: Supplementary Figure 6b
Layer	Adult			Aged
	Mean	SEM	N	Mean	SEM	N
Layer 2/3	1.3	0.016	577	1.324	0.014	610
Layer 4	1.283	0.013	791	1.3	0.013	731
Layer 6/CC	1.261	0.013	787	1.344	0.014	699
Also used for the column plots in Fig. 3m

## Sheet: Supplementary Figure 6c
Layer	Adult			Aged
	Mean	SEM	N	Mean	SEM	N
Layer 2/3	3.418	0.023	577	3.435	0.019	611
Layer 4	3.593	0.019	791	3.519	0.019	738
Layer 6/CC	3.935	0.019	793	3.656	0.02	705
Also used for the column plots in Fig. 4d

## Sheet: Supplementary Figure 6d
Layer	Adult			Aged
	Mean	SEM	N	Mean	SEM	N
Layer 2/3	59.87	2.587	567	71.197	2.412	592
Layer 4	80.509	2.211	772	92.696	2.198	720
Layer 6/CC	128.387	2.154	787	101.914	2.277	686
Also used for the column plots in Fig. 4e

## Sheet: Supplementary Figure 6e
Layer	Adult			Aged
	Mean	SEM	N	Mean	SEM	N
Layer 2/3	0.644	0.02	569	0.823	0.019	592
Layer 4	0.797	0.017	773	1.012	0.017	723
Layer 6/CC	1.134	0.017	785	1.048	0.018	679
Also used for the column plots in Fig. 4f

## Sheet: Supplementary Figure 6f
Layer	Adult			Aged
	Mean	SEM	N	Mean	SEM	N
Layer 2/3	95.167	2.722	566	92.649	2.537	592
Layer 4	103.436	2.324	772	93.134	2.313	719
Layer 6/CC	117.835	2.269	784	99.832	2.408	678
Also used for the column plots in Fig. 4g
