# Supplementary material for: Impaired capillary–venous drainage contributes to gliosis and demyelination in mouse white matter during aging
Source: Nat Neurosci. 2025 Aug 12;28(9):1868–82. doi: 10.1038/s41593-025-02023-z (PMC12411274; doi:10.1038/s41593-025-02023-z)
Supplement: Supplementary file 5 — Supplementary Data 1 – Source data for Supplementary Figs. 1, 3, 5–16 and 18–22. [file 41593_2025_2023_MOESM5_ESM.zip › Supplementary Figure 7.xlsx]

## Sheet: Supplementary Fig. 7a
Layer	Adult			Aged
	Mean	SEM	N	Mean	SEM	N
Layer 2/3	7.613	0.057	289	7.579	0.055	316
Layer 4	7.657	0.051	359	7.651	0.05	384
Layer 6/CC	7.524	0.049	387	7.528	0.062	255

## Sheet: Supplementary Fig. 7b
Layer	Adult			Aged
	Mean	SEM	N	Mean	SEM	N
Layer 2/3	3.131	0.039	170	3.271	0.045	125
Layer 4	3.32	0.035	203	3.49	0.045	125
Layer 6/CC	3.588	0.04	162	3.085	0.056	80
Also used for the column plots in Fig. 4h

## Sheet: Supplementary Fig. 7c
Layer	Adult			Aged
	Mean	SEM	N	Mean	SEM	N
Layer 2/3	43.86	2.353	284	55.727	2.264	314
Layer 4	47.839	2.106	352	51.391	2.047	383
Layer 6/CC	66.926	2.013	387	52.008	2.554	255
Also used for the column plots in Fig. 4i

## Sheet: Supplementary Fig. 7d
Layer	Adult			Aged
	Mean	SEM	N	Mean	SEM	N
Layer 2/3	0.437	0.017	284	0.662	0.017	313
Layer 4	0.433	0.016	352	0.627	0.015	383
Layer 6/CC	0.52	0.015	387	0.551	0.019	255
Also used for the column plots in Fig. 4j

## Sheet: Supplementary Fig. 7e
Layer	Adult			Aged
	Mean	SEM	N	Mean	SEM	N
Layer 2/3	108.79	6.246	282	80.271	6.004	312
Layer 4	119.77	5.583	350	79.178	5.416	382
Layer 6/CC	147.344	5.357	383	95.697	6.784	251
Also used for the column plots in Fig. 4k
