# Supplementary material for: Impaired capillary–venous drainage contributes to gliosis and demyelination in mouse white matter during aging
Source: Nat Neurosci. 2025 Aug 12;28(9):1868–82. doi: 10.1038/s41593-025-02023-z (PMC12411274; doi:10.1038/s41593-025-02023-z)
Supplement: Supplementary file 5 — Supplementary Data 1 – Source data for Supplementary Figs. 1, 3, 5–16 and 18–22. [file 41593_2025_2023_MOESM5_ESM.zip › Supplementary Figure 8.xlsx]

## Sheet: Supplementary Fig. 8a
Adult Layer 2/3	Aged Layer 2	Adult Layer 4	Aged Layer 4	Adult Layer 6	Aged Layer 6
7.42	24	8.6	13.5	12.2	15
13.4	14.1	9.6	18.7	13.4	15.8
17.9	30.9	29.1	18.8	15.3	18.1
18.2	109	30.3	22.3	16.1	18.6
19.6	34.7	32.5	22.7	21.1	18.6
21.6	37.5	38.6	23.1	21.7	20.4
22.8	23.4	50.9	23.5	22.3	21.6
25.7	27.4	55.1	27.6	25.8	21.9
28.3	15.4	70.6	29.2	28.3	22.5
28.4	31.7	80.6	31.4	28.4	22.5
33.3	21.8	112	34.3	29.5	26.5
34.2	34.2	9.3	39.1	29.7	28.3
34.9	48.5	12.6	48.1	31.3	31.5
40.5	21.2	14.6	50.4	33.4	32
48.4	37.8	15.6	57.2	35.7	34
50.9	38.8	16.2	58.1	38.2	35.3
77.4	25.6	17.2	81	39.2	37.4
86.8	39.3	17.6	98.3	40.3	38.7
97.2	20.9	18	14.4	42.7	42.4
12.8	46.3	19	14.9	43.2	52.1
14.4	75.2	19.2	15	48.7	53.4
17.2	32.7	20.1	15.8	53.9	54.6
17.8	194	20.4	19.7	54.1	60.2
18.1	19.4	20.9	20.9	55.3	63
19.3	59.7	22.1	22.6	65.7	75.5
24.9	26.1	22.9	24.5	65.9	76.3
26.7	24.9	24.7	24.5	67.2	19.4
27.2	27.5	27.2	25.3	68.5	19.7
29.9	29.8	27.8	26.4	72.1	22.8
31	35.9	30.3	26.6	76	23.2
31.8	25.4	31.7	30.4	78.3	27.9
34.2	56.1	32.9	31	78.7	28.2
40.3	30.3	33	32.7	89.3	28.7
48.4	9.06	33	34.4	93.6	32.4
51.8	9.84	34	35.4	98.7	32.5
69.6	13.3	35.8	36.1	101	33
70.4	16.9	36.8	36.6	114	33.8
75.3	19.5	39.6	36.8	128	33.9
129	20	39.9	37.2	136	34.5
144	23.3	40.1	38.3	137	36.6
167	33.4	43	42.4	178	37.4
9.41	34	43.1	43.7	8.16	37.6
11	35.7	44.8	43.8	14.3	39
20.2	38.7	47.2	46.2	15.5	40.1
20.3	40.3	47.7	47	16.1	42.9
22	41.6	48	47.4	16.7	44.6
23.1	41.9	51.8	54	21.1	47.7
23.6	43.8	52	54.9	23.2	50.5
25.4	46.2	53.4	61.2	24.9	52.4
25.5	56.4	94.6	77.1	27.1	54.6
28.5	58.9	116	99.8	28.3	58.3
28.6	61.8	141	111	28.7	58.7
28.6	63.1	220	130	31.3	62.2
30.7	64.6	224	265	31.3	66.5
31.7	67.3	250	11.1	31.5	67
40.8	67.7	11.2	13.4	33.1	70.3
43.9	69.6	12.3	18.5	34.1	73.9
45.3	87.3	12.5	23.1	34.4	79.5
50.3	111	13.2	24.5	34.4	112
51.6	121	15.4	27.2	34.5	118
69.9	143	16.1	28.1	36.5	15.2
72.7	161	17	28.4	37.1	16.5
120	11.4	17.6	32.4	38.1	17.4
132	11.7	18.3	32.7	38.7	18.4
15.9	16	18.5	34.4	38.8	19
16.1	17.2	19	35	42	19.7
17.4	21.2	19.3	35	48.7	20.1
19	22.4	20.2	35.8	51.8	20.3
22.1	22.5	22.4	36.4	58.2	20.8
25.1	26.6	22.5	38.3	58.4	22.6
25.6	26.7	22.6	38.3	63.7	23.8
27.8	28.6	23.2	39.4	73.3	23.9
29	30	23.8	40.3	90.1	23.9
30.1	31.6	25.9	48.6	105	23.9
30.3	32	26.4	49.7	154	24.4
31.4	36.1	26.7	52.1	11.8	25.5
36.4	37.1	26.7	53.1	11.8	25.6
36.5	42.4	26.9	53.7	15.8	26.3
40.1	44.1	28.1	55.7	22	26.8
40.4	44.3	28.3	67.2	22.5	27.7
43.9	44.7	28.4	111	22.6	30.6
44.2	66.6	31.7	129	23.7	30.9
56.4	73	32	175	25	31.1
61.3	75.3	32	181	26	33
64.2	105	35.8	13.9	27.1	34.6
92.3	143	36.3	15.8	28.4	39.1
7.18	11.7	36.4	19.7	28.4	39.2
8.03	12.2	40.1	19.8	28.7	40.4
8.64	13.4	44.2	19.8	29.3	40.9
9.04	15.2	48	20.5	29.4	41.5
11.9	15.2	48.1	20.6	30.5	42.2
13.8	15.5	50	20.8	30.6	42.6
14.2	16	52.5	21.8	32.8	42.9
15.1	16.8	58.8	23.1	33.7	44.5
17.2	17.1	74.6	23.9	33.9	49.8
18	18	90.3	25	34.7	50.9
20.4	18.4	96	25.1	35.1	50.9
21.3	21.9	99.1	26.3	36.9	53.6
25	23	105	26.3	41.6	55.6
25.4	24.3	121	26.5	41.7	59.4
26	26.2	146	26.7	41.7	75.4
26.2	27.3	194	28.6	44.4	84.1
26.3	28.2	12.1	28.7	45.3	102
26.3	28.9	16.7	29.4	45.5	9.55
26.7	34	16.9	29.9	45.8	11.6
28.6	34.6	17.1	32	50.4	17.2
28.9	35	18.6	32.5	52.9	17.8
29.1	36.1	20.3	34.3	53	20.8
30.7	36.2	20.3	34.3	54.1	21
31	45.3	22.1	34.9	54.5	21.9
34.3	46.5	25.3	35	55.1	23.3
34.8	47	25.9	35.8	58.7	23.9
35.1	47.7	26.1	36.8	60.6	24.7
35.4	48.1	26.2	39.1	61.9	27.2
36.3	63.7	26.5	39.8	62.4	28.9
37.5	65.5	27.2	42.8	65.6	29
37.6	81	27.5	44.1	71.1	29.1
58.5	83.5	28.1	45.3	73.1	32.2
60.3	86.4	28.2	47.6	82.6	34.9
67	107	29	48.3	84.8	35.9
67.2	132	30.5	50.1	95.2	36.5
87.2	22.8	32.1	54.6	96.2	37.8
94.9	30.7	32.9	64.2	103	39.2
104	55.6	35.2	104	123	39.4
12.1	26.8	35.3	118	124	40.3
14.4	40.7	35.3	118	134	40.4
15.5	37.5	37.5	11.7	143	40.9
15.7	115	40.2	12.7	152	43.6
18.6	34.3	41.5	14.4	153	45.7
18.7	25.6	45.3	16.3	161	46.8
19.5	34.8	45.5	16.6	183	47.1
20	43	46.7	17.3	209	47.8
22.9	36.1	46.9	18.6	13.3	48
23.6	33.5	50.6	22	15	49.1
24.6	22	51.8	23.3	15.3	49.7
26.6	40.3	57.6	23.9	15.9	49.9
28.1	17.1	62.7	27.1	18.6	51.3
28.6	28.9	66.6	27.9	19.2	54.5
29.3	107	75.4	28.1	21.4	54.6
33.1	29.1	75.9	28.1	22.1	54.8
33.5	14.9	77.1	29	22.3	56.6
39.2	30.1	80	30.1	22.5	57.6
40.6	42.1	104	31.8	22.6	58.2
40.9	31	106	32.6	22.9	60
43.1	20.9	109	37.1	23.2	65.3
44.1	31.2	126	40.3	23.4	67.2
48.4	19.8	150	46.6	24.3	67.4
52.4	23.6	159	48.4	24.7	75.4
52.6	24.1	11.6	53.7	25	78.8
55.2	33.2	14.7	54.4	26.3	86.4
55.5	45.7	15.7	59.9	26.3	90
63.9	42.1	17.8	93.7	27.2	92.9
75.8	11.4	21.9	94.4	27.7	93
78.3	43.3	22.8	115	28.8	94.6
81.1	23.8	22.8	139	29.3	109
89	8.2	23.7	144	29.6	117
121	9.74	24.1	11.3	29.7	117
171	11.3	24.8	11.3	29.8	16
18.4	14.4	26.4	11.9	30.1	24
21.1	14.6	27.7	16.7	32.1	24.3
23.5	16.8	27.9	17.1	32.5	25.8
56.4	24.5	30.8	17.7	32.5	26.4
49.4	25.1	31.5	18.2	33.3	28.1
31.3	25.3	31.5	18.2	34.6	29.8
26	26.1	31.7	18.4	35.2	31.5
39.8	26.3	31.9	19.6	35.2	33.7
60.6	27.4	32.2	21.1	35.4	34
22.3	28.6	32.5	21.4	35.7	34.2
27.9	29.6	33.6	21.9	35.8	34.8
32.7	30.2	33.7	22.1	35.9	36.6
21.8	30.7	34.9	22.9	36.5	37
23.1	32	34.9	23.1	36.9	39
24.8	33	35.8	24.9	38.1	39.5
13.4	35	36.8	25.4	38.7	40.2
15.8	37.5	37.5	26.8	39.4	40.3
24.8	46	38	27.1	39.5	44.8
35.2	49	40.3	27.3	40	45.7
133	51.6	40.3	27.4	40.8	46.8
30.7	56	42	27.9	41.4	48.5
20.3	59	42.7	28.3	41.5	50.7
35.2	72.3	42.8	28.6	41.7	51.2
22.8	87.5	49.3	28.7	41.8	52.7
30.1	104	49.8	29.3	42.2	58.4
28.3	6.33	53.4	32	43.1	59.7
108	8.38	53.8	33.2	43.9	60.7
48.9	11.5	54.7	35.3	44.1	61.7
7.78	13.3	58.8	36.7	44.4	63.7
8.12	14.8	60.7	37.1	47.3	73.9
8.77	15.3	70.9	37.7	53	74.4
11.5	16.9	73.5	37.7	53.1	76.1
11.5	19.6	99.6	38.8	53.9	78.3
14.2	24.6	107	39.6	54.8	88.9
15.4	26	115	45.3	55.5	94.2
18.2	27.9	132	46.3	58	96.1
19.1	28.6	163	47.5	58.7	115
19.5	29.4	14.4	49.4	59.7	121
21	30.7	14.7	58.3	60.2	139
22.2	31.5	15.9	60.8	61	21.1
22.5	32.1	15.9	145	64.6	21.3
22.8	32.3	18.1	15.9	74.7	27.1
22.8	32.8	19	23.3	83	27.5
24.3	34.5	21.4	23.4	90.2	29.1
24.5	34.9	21.4	23.5	91.5	29.3
25	36.8	25	26.2	92.9	29.4
27.1	43.8	27	27	121	33.2
27.2	44.2	28.3	29	12	33.7
28.8	46.5	28.8	30.6	13	34.2
31.6	49.1	29.3	31.2	17.8	34.5
32.1	49.2	29.6	31.6	18.9	35
37.1	49.3	30.4	32.5	20.3	37.2
39.4	50.6	38.7	34.2	21.6	50.6
40.4	56.8	41.8	35.6	23.6	52.7
40.5	58.2	42.4	37.3	26	53.5
41.1	58.7	44.2	37.9	26	61.5
43	59.2	45.5	40.1	26.6	63.2
47.5	59.8	58.1	41.3	28.9	64.5
48.2	60.8	58.4	44.5	31.1	83.5
50.1	67.3	67.5	45.3	32.8	87.5
51.6	71.9	90.2	49.1	35.5	113
52.6	79.7	12.1	50	35.6	14.1
57.6	94.9	16.3	51.9	36.1	16.2
57.7	115	18.7	54.3	37.4	17.6
57.8	128	20	61.2	38.2	18
76.7	3.87	21.2	78.6	38.3	20.2
86	12	21.9	80.2	40.9	20.9
102	13.1	23.4	9.58	41.9	21.6
110	14.6	25.8	10.9	42.1	24.8
12.6	15.5	26.3	12.5	42.4	27.3
13	15.8	27.6	14.5	42.7	27.4
16.7	16.2	29.2	17.6	46.9	28.2
18.2	16.6	30.7	18.1	47.4	28.4
21.2	17.8	31.3	19.3	48.8	31.7
22.8	18.5	31.4	21	49.6	33
23.6	19.8	32.2	21.2	52.3	33.6
25.3	20.5	32.7	24.1	58.8	39.7
25.7	21.6	32.8	25.1	60	40.5
29	22.4	33.8	27	74.5	43
30.6	22.4	34.2	27.9	85.6	47.4
31.3	22.9	34.7	28.5	118	52
32	23.7	35.7	29.6	12.3	59.9
32.8	24	37.3	31.4	14.2	61.8
33.3	24.2	39.2	32.3	15.1	64.1
33.8	25.6	39.4	33	15.8	68.4
34.8	29.6	39.5	33.1	16.1	88.9
36	29.9	41.3	33.4	21.1	89.2
36.9	30.7	43.2	34	22.7	90.8
37.4	31.2	45.9	34.7	23.2	101
37.5	33.8	47.8	34.9	24	114
38.3	34.8	50.3	34.9	24.4	8.56
38.6	36.2	53.7	35	30.5	10
39.7	36.6	56.7	35.4	31.8	12.8
40.4	37	58.3	35.5	38.1	17
45.1	40.1	60.5	37	38.4	19.8
45.2	43.2	103	50	39.1	21.7
45.5	45.3	114	50.1	39.3	22.7
47.4	47	151	60.1	39.4	26.2
47.7	54.5	10.4	65.4	39.6	28.5
52.1	63.6	11.6	68.9	40.2	35.8
54.7	64.4	13.9	137	42.5	36.5
63.6	75	15.1	12.3	44	37.4
63.9	81.5	16.7	13.2	44.2	37.7
65.3	90.7	17.5	15.8	48.4	40.8
71.5	105	18	15.9	49.4	45.1
83.1	7.19	18.5	18.4	51.6	45.3
11.1	12.8	18.8	20.9	59.7	45.7
11.5	14.9	19.7	21.2	61.4	45.9
11.8	15.3	19.9	21.3	64.4	48.6
14.7	15.8	20.3	21.4	68.9	49.3
15.3	16.3	20.4	22.2	91.3	49.5
15.9	19.5	21	23.2	97.7	50.4
18.4	23.7	21.5	26.9	8.18	50.9
18.8	24.2	22.9	27.7	8.85	52.9
19.1	24.4	23.2	28.3	9.99	54.2
19.7	25.8	24.4	32.5	14.2	54.3
21.3	26.2	24.9	36.2	16.2	59.1
21.4	27.2	26	37.5	16.4	60.5
22.1	28.8	26.1	37.6	18.5	60.6
22.4	29.1	26.7	38.4	18.6	63
22.5	30	28.8	39.1	20.1	63.3
22.5	30.7	31.6	39.4	21	69.8
22.7	32.7	32.8	42.3	21.4	76.2
24.9	34.6	33.3	44.5	22.2	79
25.6	38.3	33.5	44.5	22.3	79.9
26.6	42.2	33.6	47.4	22.9	82.9
26.8	45.4	34	49.1	23.1	97.2
29.3	56.5	34.1	52.4	24.5	98.8
30.1	58.2	35.3	52.5	25.1	103
33.4	59.1	36	56.5	25.2	119
33.6	64.4	37.6	57.7	27.1	22.6
35.5	64.9	40.2	59.1	27.9	23.9
35.6	87.4	41	61.6	30.5	29.6
35.8	91.7	45.5	63.6	31.4	30.3
38.3	12.3	45.9	63.7	31.5	30.4
46.5	15.1	49.1	64	32.5	34.6
48.6	18.1	52.8	67.6	32.9	37.4
49.6	18.6	53.8	74.5	34.1	38.9
52.9	18.7	55.9	84.8	35.3	42.8
53.2	19.1	89.5	8.28	39.5	43.6
57.8	19.4	230	9.55	40.4	49.4
75.5	20.5	11.7	12.8	41	58.4
78.1	20.6	14.1	16.7	41.2	61.8
83.6	21.6	14.3	17.8	45.5	63.5
115	22.8	14.6	19.7	46.8	68
9.52	23.2	14.8	21	48.8	72.4
9.54	23.4	15	21.6	49.7	73.8
11.2	23.6	19.2	22.5	53.4	78.6
12.9	24	19.3	23.4	57.1	106
14.4	24.9	20.2	24.1	60.8	120
15.8	25.5	20.5	26.8	75.1	8.38
16.2	26.3	20.8	28.1	80.3	9.85
17.7	27.3	24.6	28.5	87.6	16.1
18.4	27.7	25.2	30.5	95.3	17.1
18.6	27.9	25.4	32.1	8.95	18.7
18.8	27.9	25.5	32.4	11.5	19.1
20.4	28.7	26.3	32.8	12.2	22.2
20.8	28.9	28.3	33.3	12.8	22.5
20.9	29.5	29.9	34.8	14.1	23
21.8	29.6	30.2	38.6	15.1	24.5
22.3	32.1	30.5	42.8	17.4	25.5
23.1	32.7	30.7	47.9	17.6	25.5
25.4	38.4	33.3	66.1	17.9	26
27.6	41.1	34.6	74.1	21.2	28.6
28.3	50.1	36.5	82.8	21.9	30.6
31.3	53	36.7	85.9	22	34.3
33.1	54.4	39.1	8.61	23.7	34.6
35.1	62.8	39.8	9.33	24.2	35.6
36.6	74.2	39.8	12.9	25.9	37.6
36.8	7.06	40.2	13.3	26.8	38
38.6	7.84	51.4	14.5	27.2	42.3
42.7	9.94	52.1	14.9	27.3	44.5
49.9	10.1	52.4	15.2	27.6	46
50	10.4	58.4	18.3	27.7	53.7
53.5	13.4	64	19.3	28.3	56.4
53.5	15	79.2	19.3	28.4	64.3
78.4	15	93.9	20	28.9	64.9
91.8	15.1	104	21.8	29.4	71.1
104	15.4	136	22.5	29.5	72.6
7.49	15.4	9.93	24.1	30.4	110
11	16.5	13.1	24.8	31.3	12.4
12.6	16.9	15.3	25.3	32.1	12.8
13.8	18.2	17.1	25.5	33.8	14.9
14.4	18.5	18.4	26.4	34.8	15.6
14.8	19	18.8	27.3	34.9	15.7
15.4	19.8	19.1	28.6	35.4	17.8
17.1	21	19.7	28.9	35.8	22.1
17.5	21.4	20.8	28.9	37.6	27.8
19.8	22.5	21.6	29	37.8	31.2
22.6	22.7	23.6	31	38.3	32.1
26.9	23.7	24.6	31.4	38.4	33.8
27.6	23.8	25.3	32.3	40.5	37.2
28.1	24	26.1	34.8	41.2	37.5
29.4	24.5	26.6	35.6	42.1	39.3
29.5	26	28.3	36.6	42.9	42.9
29.6	26.1	28.5	37	47.5	45
29.9	26.2	28.9	43	48.2	45.9
29.9	26.9	29.3	43.1	48.8	51.1
31.2	27.8	31.2	45.3	50.9	54
33	30.1	31.8	52.8	53.1	54.8
34.4	33.6	34.5	54.6	57.1	56.2
38.9	38.2	34.7	59	58.2	56.5
41.5	38.6	35.2	64.4	69	59.8
42.2	42.4	36.2	74	141	79.7
45.8	50.4	37.9	97.1	11.7	80.4
51.7	81.8	38.1	107	12.3	129
57.6	95.7	38.1		12.9	140
58	179	39.3		15
71.7		46.1		15.2
83.4		50.8		15.3
		50.9		16.5
		51.3		17.1
		54.3		17.2
		54.8		17.4
		63.1		17.9
		65.8		20.3
		71		20.5
		83.8		20.9
		9.92		22.9
		12.4		23.9
		13.1		27
		16.4		28.3
		16.9		28.7
		17.5		30
		17.7		31.1
		18.3		31.8
		19.3		33.2
		20.4		33.6
		20.5		34.1
		20.6		34.9
		23.2		35.1
		24		36.4
		25.3		38.3
		25.8		39
		25.8		40.5
		26.3		44.7
		26.8		45.9
		28.9		49.5
		29.7		51.4
		32.5		53.9
		35.2		56.4
		39.1		59.6
		41.9		59.6
		43.7		60
		43.9		73.2
		48.6		79.6
		50.1		123
		57.4		173
		57.7		4.62
		63.8		9.89
		63.9		11.6
		70.2		15.3
		71.5		16.3
		88.8		16.3
		109		17.8
		109		18.7
		148		20.2
		11.3		23.6
		12.4		23.8
		12.6		24.9
		13.3		25.2
		15.3		25.4
		17.1		27.5
		17.7		29.5
		19.1		31.3
		19.2		31.3
		19.8		31.7
		20.2		31.9
		20.8		35.5
		21.6		35.9
		25.7		36
		26.4		36
		27.5		36.2
		28.6		40.8
		29.9		41.4
		31.3		41.5
		31.3		42.7
		34.1		43.9
		35.4		44.3
		35.5		44.4
		39.6		46.9
		40.1		50.3
		43.1		51.5
		47.7		53.3
		50.6		54.1
		53.7		56.7
		55.7		58.5
		57.4		59.1
		60.4		72.7
		60.5		93
		64.8		110
		69.6		112
		70.2		112
		78.1		119
		80.7		127
		118		128
				166
				14.1
				15.6
				16.9
				17.9
				18.6
				18.7
				19.4
				21.1
				21.6
				22.2
				22.4
				23.1
				23.3
				24.8
				26
				26.3
				26.8
				28
				28.4
				29.1
				30.4
				30.8
				30.8
				31.7
				34.2
				34.6
				35.2
				36.5
				37.3
				38.3
				38.6
				42.2
				44.5
				45.6
				49.2
				49.6
				49.6
				50.3
				52.1
				53.6
				55.4
				61.8
				63.5
				70.5
				73.9
				113

## Sheet: Supplementary Fig. 8b
Layer	Adult			Aged
	Mean	SEM	N	Mean	SEM	N
Layer 2/3	37.943	1.536	368	38.393	1.51	366
Layer 4	41.867	1.452	454	39.578	1.542	364
Layer 6/CC	43.464	1.311	501	46.001	1.556	365
Also used for the column plots in Supplementary Fig. 8a

## Sheet: Supplementary Fig. 8c
Adult Layer 2/3	Aged Layer 2	Adult Layer 4	Aged Layer 4	Adult Layer 6	Aged Layer 6
1.126	1.068	1.232	1.052	1.361	1.297
1.085	1.361	1.148	1.091	1.344	1.134
1.081	1.018	1.034	1.078	1.342	1.098
1.073	1.002	1.027	1.04	1.196	1.073
1.048	1.01	1.007	1.035	1.195	1.027
1.045	1.009	1.004	1.033	1.156	1.027
1.033	1.075	1.004	1.025	1.155	1.022
1.028	1.037	1.004	1.024	1.13	1.021
1.018	1.337	1.004	1.01	1.127	1.021
1.015	1.012	1.002	1.008	1.107	1.02
1.015	1.08	1.002	1.008	1.075	1.017
1.011	1.01	3.125	1.008	1.063	1.016
1.007	1.004	1.563	1.006	1.063	1.016
1.006	1.117	1.401	1.006	1.057	1.013
1.006	1.007	1.355	1.006	1.057	1.009
1.004	1.006	1.267	1.006	1.046	1.008
1.003	1.047	1.266	1.003	1.046	1.008
1.003	1.006	1.157	1.003	1.045	1.006
1.002	1.134	1.081	1.215	1.037	1.004
1.19	1.004	1.067	1.193	1.035	1.003
1.156	1.003	1.05	1.181	1.033	1.003
1.152	1.011	1.049	1.143	1.032	1.003
1.14	1.001	1.034	1.122	1.027	1.002
1.124	1.168	1.031	1.116	1.026	1.002
1.099	1.003	1.028	1.115	1.024	1.001
1.06	1.038	1.022	1.11	1.021	1.001
1.057	1.05	1.018	1.103	1.021	1.236
1.027	1.028	1.016	1.096	1.021	1.131
1.024	1.021	1.016	1.094	1.02	1.109
1.019	1.009	1.015	1.06	1.018	1.065
1.016	1.048	1.011	1.054	1.015	1.064
1.013	1.004	1.011	1.044	1.015	1.056
1.009	1.02	1.011	1.043	1.014	1.046
1.009	2.809	1.011	1.04	1.011	1.038
1.005	2.212	1.01	1.037	1.01	1.029
1.004	1.538	1.009	1.032	1.009	1.024
1.004	1.258	1.008	1.029	1.007	1.021
1.003	1.149	1.007	1.021	1.007	1.021
1.002	1.126	1.006	1.02	1.007	1.019
1.002	1.106	1.006	1.019	1.007	1.019
1.002	1.067	1.006	1.017	1.006	1.018
1.534	1.06	1.006	1.015	1.316	1.018
1.192	1.056	1.005	1.013	1.13	1.017
1.143	1.056	1.004	1.013	1.109	1.017
1.107	1.04	1.004	1.012	1.089	1.011
1.048	1.038	1.003	1.009	1.073	1.011
1.043	1.035	1.003	1.009	1.073	1.009
1.034	1.027	1.003	1.009	1.066	1.007
1.034	1.025	1.003	1.008	1.056	1.006
1.032	1.024	1.003	1.008	1.053	1.006
1.027	1.022	1.002	1.007	1.041	1.004
1.026	1.02	1.001	1.006	1.038	1.004
1.025	1.016	1.001	1.004	1.036	1.004
1.024	1.016	1.001	1.001	1.033	1.003
1.024	1.014	1	1.553	1.033	1.002
1.022	1.013	1.757	1.311	1.033	1.002
1.02	1.013	1.658	1.16	1.032	1.002
1.02	1.011	1.59	1.107	1.027	1.001
1.018	1.011	1.499	1.096	1.026	1.001
1.012	1.008	1.353	1.095	1.022	1
1.009	1.003	1.175	1.085	1.018	1.261
1.008	1.003	1.101	1.059	1.017	1.259
1.005	1.292	1.08	1.053	1.016	1.208
1.004	1.152	1.062	1.05	1.014	1.183
2.137	1.101	1.05	1.043	1.014	1.166
1.172	1.091	1.044	1.038	1.012	1.147
1.125	1.081	1.043	1.036	1.011	1.086
1.078	1.048	1.041	1.032	1.009	1.086
1.064	1.041	1.04	1.03	1.009	1.075
1.063	1.038	1.035	1.028	1.007	1.06
1.06	1.037	1.02	1.025	1.006	1.059
1.028	1.037	1.019	1.024	1.006	1.053
1.027	1.034	1.018	1.018	1.004	1.052
1.025	1.032	1.017	1.014	1.002	1.045
1.017	1.022	1.014	1.014	1.001	1.044
1.014	1.015	1.014	1.013	1.511	1.041
1.014	1.015	1.013	1.011	1.391	1.035
1.014	1.014	1.012	1.01	1.357	1.034
1.013	1.013	1.012	1.008	1.229	1.031
1.012	1.011	1.011	1.008	1.215	1.03
1.01	1.009	1.01	1.008	1.212	1.026
1.01	1.008	1.01	1.003	1.199	1.024
1.003	1.005	1.01	1.003	1.145	1.021
1.003	1.004	1.01	1	1.143	1.02
1.002	1.002	1.009	1.321	1.125	1.017
1.001	1.002	1.009	1.076	1.11	1.017
1.332	2.597	1.009	1.067	1.103	1.016
1.181	1.17	1.009	1.065	1.092	1.014
1.156	1.1	1.008	1.063	1.085	1.014
1.125	1.093	1.008	1.052	1.075	1.013
1.093	1.085	1.007	1.048	1.073	1.013
1.075	1.083	1.007	1.043	1.058	1.011
1.067	1.072	1.005	1.041	1.056	1.01
1.06	1.057	1.005	1.035	1.052	1.009
1.038	1.052	1.004	1.034	1.049	1.008
1.026	1.052	1.003	1.027	1.045	1.007
1.025	1.038	1.003	1.027	1.042	1.006
1.025	1.034	1.003	1.024	1.042	1.005
1.025	1.028	1.002	1.024	1.04	1.005
1.025	1.027	1.001	1.021	1.034	1.004
1.025	1.024	1.001	1.02	1.034	1.002
1.018	1.02	1.001	1.02	1.031	1.001
1.018	1.015	1.653	1.019	1.03	1.001
1.016	1.013	1.475	1.018	1.028	1.443
1.015	1.012	1.372	1.018	1.028	1.264
1.014	1.011	1.178	1.016	1.027	1.185
1.013	1.01	1.171	1.016	1.024	1.138
1.012	1.01	1.171	1.011	1.022	1.117
1.01	1.008	1.17	1.01	1.021	1.087
1.01	1.007	1.155	1.01	1.02	1.083
1.01	1.006	1.104	1.009	1.02	1.08
1.01	1.006	1.096	1.008	1.017	1.079
1.008	1.005	1.093	1.008	1.017	1.073
1.008	1.005	1.088	1.008	1.017	1.066
1.006	1.004	1.063	1.007	1.015	1.065
1.005	1.003	1.056	1.007	1.013	1.065
1.004	1.003	1.056	1.007	1.012	1.065
1.003	1.002	1.055	1.006	1.011	1.065
1.003	1.001	1.054	1.006	1.01	1.053
1.002	1.001	1.054	1.005	1.006	1.048
1.001	1	1.041	1.004	1.005	1.045
1.001	1.036	1.04	1.003	1.005	1.044
1	1.022	1.04	1.003	1.004	1.043
1	1.003	1.037	1.002	1.004	1.038
1.712	1.028	1.035	1.002	1.004	1.034
1.248	1.011	1.034	1.001	1.003	1.034
1.217	1.012	1.033	1.678	1.002	1.034
1.17	1.001	1.031	1.517	1.002	1.034
1.131	1.014	1.03	1.305	1.001	1.033
1.121	1.03	1.018	1.225	1.001	1.031
1.107	1.013	1.018	1.103	1.001	1.031
1.104	1.008	1.017	1.095	1	1.03
1.073	1.013	1.016	1.095	1.597	1.03
1.07	1.015	1.015	1.083	1.326	1.03
1.06	1.036	1.014	1.055	1.25	1.024
1.052	1.011	1.013	1.052	1.148	1.024
1.048	1.055	1.011	1.048	1.12	1.024
1.044	1.028	1.011	1.042	1.115	1.02
1.03	1.003	1.01	1.038	1.093	1.019
1.027	1.024	1.008	1.037	1.086	1.018
1.027	1.109	1.007	1.036	1.078	1.015
1.026	1.024	1.007	1.032	1.064	1.015
1.026	1.009	1.007	1.028	1.062	1.014
1.013	1.019	1.005	1.027	1.06	1.013
1.012	1.038	1.004	1.024	1.058	1.012
1.009	1.017	1.003	1.016	1.056	1.011
1.008	1.054	1.003	1.012	1.055	1.011
1.007	1.036	1.002	1.011	1.055	1.008
1.006	1.032	1.425	1.007	1.053	1.008
1.005	1.016	1.353	1.006	1.052	1.007
1.005	1.005	1.209	1.006	1.052	1.006
1.004	1.009	1.166	1.005	1.049	1.005
1.004	1.37	1.138	1.004	1.048	1.005
1.004	1.008	1.119	1.004	1.046	1.004
1.002	1.035	1.11	1.003	1.045	1.003
1.001	1.172	1.091	1.003	1.045	1.002
1.001	1.155	1.083	1.19	1.044	1.001
1.001	1.111	1.082	1.062	1.044	1.381
1.104	1.065	1.08	1.055	1.042	1.192
1.064	1.053	1.073	1.032	1.038	1.186
1.033	1.048	1.066	1.029	1.036	1.182
1.008	1.045	1.063	1.027	1.034	1.182
1.009	1.045	1.06	1.026	1.032	1.179
1.018	1.022	1.056	1.024	1.03	1.164
1.02	1.021	1.054	1.022	1.028	1.147
1.013	1.02	1.047	1.022	1.028	1.14
1.007	1.018	1.046	1.019	1.028	1.134
1.049	1.014	1.045	1.018	1.028	1.133
1.02	1.013	1.038	1.018	1.027	1.124
1.016	1.012	1.037	1.017	1.026	1.116
1.059	1.009	1.037	1.015	1.025	1.114
1.038	1.007	1.036	1.015	1.025	1.105
1.028	1.007	1.033	1.013	1.024	1.081
1.46	1.007	1.031	1.013	1.022	1.075
1.166	1.007	1.029	1.012	1.021	1.068
1.022	1.006	1.024	1.012	1.021	1.063
1.014	1.005	1.022	1.011	1.02	1.057
1.001	1.005	1.018	1.01	1.019	1.052
1.02	1.004	1.017	1.009	1.019	1.049
1.079	1.002	1.017	1.009	1.019	1.047
1.015	1.001	1.016	1.008	1.019	1.036
1.047	1.001	1.014	1.008	1.019	1.034
1.02	1	1.014	1.008	1.018	1.034
1.02	1.22	1.013	1.008	1.018	1.03
1.006	1.188	1.013	1.007	1.018	1.028
1.011	1.117	1.012	1.007	1.015	1.026
1.616	1.116	1.012	1.007	1.014	1.025
1.364	1.099	1.009	1.006	1.014	1.014
1.186	1.098	1.009	1.006	1.013	1.014
1.153	1.089	1.006	1.006	1.013	1.014
1.144	1.076	1.005	1.005	1.013	1.013
1.121	1.072	1.004	1.005	1.013	1.01
1.089	1.068	1.002	1.005	1.012	1.008
1.079	1.06	1.002	1.005	1.012	1.007
1.064	1.06	1.002	1.004	1.011	1.005
1.06	1.052	1.269	1.002	1.011	1.004
1.054	1.049	1.175	1.001	1.01	1.003
1.044	1.046	1.095	1.001	1.007	1.41
1.037	1.04	1.066	1	1.007	1.25
1.035	1.031	1.066	1.172	1.006	1.145
1.032	1.025	1.065	1.072	1.005	1.1
1.032	1.024	1.029	1.071	1.004	1.089
1.028	1.02	1.02	1.064	1.004	1.073
1.026	1.019	1.02	1.056	1.003	1.059
1.025	1.019	1.02	1.049	1.001	1.052
1.022	1.016	1.016	1.037	1.848	1.048
1.022	1.014	1.015	1.033	1.205	1.045
1.022	1.013	1.015	1.027	1.135	1.044
1.019	1.012	1.012	1.024	1.126	1.043
1.018	1.01	1.011	1.024	1.096	1.042
1.017	1.009	1.007	1.021	1.089	1.041
1.017	1.008	1.007	1.018	1.066	1.036
1.014	1.007	1.006	1.015	1.056	1.035
1.011	1.006	1.006	1.011	1.05	1.03
1.01	1.006	1.005	1.008	1.049	1.026
1.008	1.004	1.003	1.008	1.048	1.011
1.007	1.004	1.003	1.007	1.045	1.008
1.006	1.004	1.002	1.006	1.043	1.005
1.005	1.003	1.002	1.006	1.04	1.004
1.004	1.002	1.168	1.006	1.031	1.414
1.004	1.002	1.148	1.006	1.03	1.142
1.003	1.002	1.143	1.005	1.027	1.101
1.003	1	1.08	1.005	1.026	1.055
1.002	1.081	1.079	1.003	1.024	1.044
1.002	1.074	1.078	1.002	1.018	1.035
1.001	1.05	1.054	1.088	1.018	1.035
1.001	1.048	1.046	1.066	1.014	1.035
1.13	1.048	1.035	1.065	1.013	1.031
1.095	1.044	1.03	1.063	1.011	1.028
1.094	1.043	1.03	1.035	1.011	1.027
1.089	1.037	1.027	1.021	1.009	1.026
1.087	1.034	1.027	1.018	1.009	1.02
1.067	1.03	1.024	1.018	1.008	1.018
1.06	1.028	1.022	1.017	1.008	1.017
1.059	1.021	1.019	1.017	1.008	1.011
1.047	1.02	1.018	1.017	1.007	1.01
1.046	1.02	1.018	1.016	1.005	1.009
1.038	1.017	1.017	1.016	1.001	1.008
1.036	1.014	1.016	1.015	1.001	1.006
1.035	1.014	1.009	1.014	1.159	1.005
1.034	1.012	1.009	1.013	1.138	1.005
1.033	1.012	1.009	1.012	1.125	1.003
1.031	1.01	1.008	1.011	1.07	1.003
1.03	1.01	1.007	1.01	1.06	1.003
1.027	1.01	1.007	1.009	1.058	1.002
1.027	1.009	1.007	1.009	1.055	1.002
1.022	1.008	1.007	1.008	1.045	1.002
1.022	1.005	1.006	1.008	1.04	1
1.02	1.005	1.005	1.006	1.032	1.299
1.017	1.005	1.004	1.006	1.031	1.139
1.016	1.005	1.004	1.005	1.026	1.119
1.015	1.004	1.004	1.003	1.025	1.079
1.014	1.004	1.004	1.003	1.024	1.074
1.013	1.003	1.002	1.003	1.021	1.055
1.012	1.003	1.002	1.002	1.02	1.037
1.007	1.003	1.001	1.002	1.019	1.036
1.006	1.002	3.106	1.001	1.016	1.035
1.006	1.002	1.124	1	1.015	1.034
1.005	1.002	1.083	1	1.013	1.034
1.005	1.002	1.066	1.174	1.013	1.025
1.003	1.001	1.062	1.161	1.011	1.02
1.003	1.001	1.056	1.139	1.01	1.019
1.002	1	1.05	1.127	1.009	1.018
1.002	2.242	1.043	1.109	1.007	1.018
1.658	1.33	1.027	1.094	1.007	1.017
1.499	1.13	1.025	1.088	1.006	1.015
1.138	1.057	1.019	1.087	1.005	1.014
1.133	1.035	1.015	1.072	1.005	1.014
1.131	1.028	1.015	1.067	1.001	1.013
1.117	1.027	1.015	1.065	1.001	1.013
1.071	1.027	1.013	1.05	1.471	1.012
1.054	1.026	1.013	1.036	1.285	1.011
1.054	1.021	1.012	1.034	1.149	1.011
1.052	1.018	1.012	1.032	1.131	1.01
1.041	1.017	1.012	1.032	1.127	1.009
1.031	1.016	1.011	1.028	1.105	1.009
1.03	1.014	1.01	1.026	1.089	1.009
1.029	1.011	1.01	1.019	1.076	1.009
1.021	1.011	1.009	1.016	1.073	1.007
1.021	1.008	1.008	1.015	1.065	1.006
1.019	1.008	1.007	1.013	1.062	1.006
1.019	1.007	1.007	1.013	1.052	1.006
1.017	1.005	1.007	1.011	1.035	1.003
1.016	1.005	1.006	1.01	1.034	1.002
1.009	1.005	1.006	1.008	1.029	1.002
1.008	1.004	1.005	1.006	1.021	1.002
1.008	1.004	1.005	1.006	1.021	1.001
1.008	1.003	1.005	1.005	1.021	1
1.007	1.003	1.004	1.005	1.02	1.427
1.006	1.003	1.004	1.005	1.015	1.385
1.006	1.002	1.003	1.005	1.015	1.328
1.005	1.001	1.003	1.004	1.014	1.3
1.005	1.131	1.002	1.004	1.013	1.149
1.005	1.125	1.002	1.003	1.012	1.139
1.004	1.116	1.002	1.002	1.011	1.085
1.004	1.101	1.002	1.002	1.011	1.053
1.003	1.05	1.002	1.001	1.009	1.033
1.003	1.037	1.002	1.098	1.008	1.027
1.002	1.028	1	1.054	1.007	1.025
1.002	1.026	1.364	1.049	1.006	1.025
1.001	1.025	1.22	1.048	1.006	1.024
1.001	1.022	1.218	1.044	1.006	1.024
1	1.021	1.155	1.036	1.005	1.016
1.34	1.02	1.048	1.034	1.004	1.015
1.13	1.018	1.048	1.033	1.004	1.013
1.106	1.018	1.045	1.03	1.003	1.013
1.045	1.016	1.042	1.027	1.003	1.004
1.032	1.015	1.032	1.026	1.003	1.004
1.028	1.014	1.028	1.022	1.002	1.337
1.026	1.013	1.027	1.019	1.002	1.129
1.025	1.011	1.026	1.016	1.001	1.059
1.024	1.011	1.025	1.016	1	1.046
1.022	1.01	1.024	1.014	1.168	1.044
1.019	1.01	1.024	1.01	1.107	1.044
1.019	1.006	1.021	1.01	1.076	1.04
1.016	1.006	1.021	1.008	1.065	1.037
1.015	1.005	1.02	1.008	1.038	1.035
1.014	1.004	1.02	1.006	1.035	1.034
1.012	1.004	1.014	1.004	1.034	1.027
1.011	1.003	1.012	1.003	1.034	1.022
1.011	1.003	1.011	1.002	1.034	1.019
1.009	1.002	1.01	1.001	1.033	1.018
1.008	1.002	1.01	1.001	1.032	1.018
1.008	1.001	1.009	1	1.031	1.016
1.007	1.001	1.008	1.139	1.03	1.015
1.007	1.001	1.008	1.085	1.028	1.014
1.004	1.001	1.007	1.08	1.026	1.012
1.004	1.175	1.005	1.072	1.025	1.012
1.004	1.059	1.005	1.072	1.024	1.012
1.004	1.042	1.004	1.068	1.022	1.011
1.003	1.032	1.004	1.054	1.019	1.009
1.003	1.032	1.004	1.052	1.017	1.008
1.002	1.032	1.004	1.05	1.016	1.007
1.002	1.03	1.004	1.047	1.016	1.007
1.001	1.027	1.004	1.044	1.016	1.005
1.001	1.027	1.001	1.035	1.016	1.005
1	1.024	1	1.035	1.015	1.001
1.316	1.021	1.159	1.031	1.013	1
1.117	1.019	1.11	1.026	1.013	1.081
1.081	1.018	1.104	1.024	1.012	1.062
1.072	1.017	1.088	1.024	1.012	1.062
1.037	1.015	1.068	1.021	1.012	1.058
1.036	1.011	1.063	1.019	1.012	1.056
1.036	1.01	1.056	1.018	1.009	1.054
1.033	1.009	1.054	1.017	1.008	1.047
1.025	1.007	1.053	1.017	1.007	1.047
1.019	1.007	1.047	1.016	1.007	1.038
1.019	1.005	1.047	1.016	1.007	1.036
1.018	1.005	1.044	1.011	1.004	1.031
1.015	1.005	1.032	1.009	1.004	1.031
1.015	1.004	1.025	1.008	1.003	1.027
1.013	1.004	1.022	1.007	1.003	1.021
1.012	1.003	1.017	1.007	1.003	1.02
1.011	1.003	1.015	1.005	1.003	1.02
1.01	1.003	1.014	1.005	1.003	1.016
1.008	1.002	1.014	1.004	1.002	1.016
1.006	1.001	1.014	1.002	1.001	1.015
1.006	1.001	1.013	1.002	1.001	1.013
1.004	1.001	1.01	1.001	1.001	1.012
1.004	1.001	1.01	1.001	1.001	1.007
1.003	1.001	1.01	1.001	1.001	1.005
1.003	1.001	1.009	1.001	1.001	1.004
1.003	1.001	1.009	1.001	1.412	1.004
1.003	1.001	1.008	1	1.316	1.001
1.002	1	1.006		1.227	1
1.001	1	1.006		1.052
1.001		1.005		1.049
1		1.005		1.045
		1.005		1.044
		1.004		1.041
		1.004		1.04
		1.003		1.04
		1.003		1.04
		1.003		1.034
		1.002		1.03
		1		1.029
		1.282		1.026
		1.12		1.024
		1.119		1.024
		1.117		1.016
		1.103		1.015
		1.103		1.015
		1.093		1.013
		1.081		1.012
		1.068		1.011
		1.046		1.011
		1.042		1.009
		1.04		1.009
		1.032		1.007
		1.025		1.007
		1.025		1.007
		1.02		1.006
		1.02		1.005
		1.019		1.005
		1.019		1.004
		1.017		1.004
		1.016		1.004
		1.015		1.003
		1.015		1.003
		1.014		1.003
		1.012		1.003
		1.012		1.003
		1.011		1.001
		1.009		1.001
		1.008		1.001
		1.007		1
		1.006		1.19
		1.005		1.157
		1.004		1.156
		1.003		1.144
		1.003		1.121
		1.001		1.103
		1.001		1.08
		1.001		1.076
		1.001		1.072
		1.372		1.063
		1.208		1.056
		1.138		1.049
		1.121		1.047
		1.12		1.042
		1.104		1.042
		1.098		1.04
		1.072		1.036
		1.059		1.032
		1.059		1.031
		1.048		1.028
		1.045		1.026
		1.043		1.021
		1.032		1.02
		1.029		1.02
		1.029		1.018
		1.026		1.015
		1.024		1.014
		1.019		1.014
		1.018		1.012
		1.017		1.012
		1.016		1.011
		1.01		1.011
		1.01		1.011
		1.009		1.009
		1.009		1.007
		1.009		1.006
		1.006		1.006
		1.006		1.006
		1.005		1.005
		1.005		1.005
		1.003		1.004
		1.002		1.004
		1.002		1.002
		1.002		1.002
		1.001		1.002
		1.001		1.001
		1		1.001
		1		1.001
				1
				1.294
				1.135
				1.095
				1.087
				1.074
				1.071
				1.059
				1.047
				1.046
				1.041
				1.04
				1.037
				1.036
				1.028
				1.025
				1.024
				1.021
				1.018
				1.017
				1.015
				1.014
				1.014
				1.014
				1.01
				1.009
				1.008
				1.008
				1.008
				1.008
				1.007
				1.007
				1.004
				1.004
				1.004
				1.003
				1.003
				1.003
				1.003
				1.003
				1.002
				1.002
				1.002
				1.002
				1.001
				1.001
				1.001

## Sheet: Supplementary Fig. 8d
Layer	Adult			Aged
	Mean	SEM	N	Mean	SEM	N
Layer 2/3	1.05	0.006	368	1.053	0.006	366
Layer 4	1.055	0.006	454	1.038	0.006	364
Layer 6/CC	1.046	0.005	501	1.051	0.006	365
Also used for the column plots in Fig. Supplementary 8c

## Sheet: Supplementary Fig. 8e
Adult Layer 2/3	Aged Layer 2	Adult Layer 4	Aged Layer 4	Adult Layer 6	Aged Layer 6
3.02	3.14	3.113	3.862	3.356	3.359
3.359	3.237	3.475	3.906	3.905	3.842
3.54	3.242	3.636	4.092	4.243	4.044
3.571	3.361	4.184	4.165	4.547	4.269
3.587	3.386	4.203	4.419	4.552	4.418
3.682	3.454	4.231	4.475	4.558	4.847
3.863	3.46	4.466	4.518	4.572	4.95
4.161	3.511	4.466	4.813	4.745	4.961
4.26	3.527	4.61	4.863	4.769	4.986
4.362	3.725	4.632	4.951	4.808	4.987
4.481	3.762	4.641	5.147	4.811	5.084
4.554	3.87	3.659	5.155	4.901	5.116
4.569	3.98	3.975	5.192	4.906	5.152
4.677	3.986	4.3	5.27	4.996	5.224
4.856	4.071	4.554	5.274	5.123	5.233
5.099	4.131	4.702	5.287	5.201	5.258
5.206	4.146	4.806	5.394	5.278	5.275
5.447	4.171	4.899	5.52	5.286	5.308
5.606	4.276	5.262	3.288	5.292	5.413
2.966	4.346	5.296	3.378	5.309	5.449
3.404	4.486	5.308	3.393	5.412	5.472
3.752	4.66	5.426	3.551	5.496	5.732
3.908	5.093	5.459	3.71	5.565	5.852
4.733	5.14	5.477	3.718	5.619	5.917
4.821	5.372	5.511	3.75	5.728	6.006
4.905	5.417	5.577	3.78	5.774	6.478
4.975	5.509	5.597	3.799	5.859	3.989
5.031	5.701	5.636	4.192	5.865	4.26
5.455	5.788	5.659	4.259	5.875	4.272
5.592	5.974	5.738	4.469	6.116	4.302
5.654	6.153	5.768	4.489	6.174	4.38
5.676	6.65	5.778	4.5	6.328	4.502
6.161	7.011	5.806	4.507	6.364	4.569
6.403	3.211	5.831	4.55	6.395	4.69
6.637	3.311	5.848	4.563	6.396	4.699
6.647	3.33	5.931	4.609	6.511	4.802
6.865	3.654	6.002	4.648	6.772	4.857
7.435	3.657	6.064	4.886	6.833	4.881
7.838	3.795	6.09	4.893	6.852	4.912
7.909	3.802	6.377	4.972	7.026	5.085
9.513	3.832	6.491	5.11	7.555	5.106
3.126	4.06	6.562	5.278	3.957	5.107
3.188	4.33	6.75	5.292	4.168	5.17
3.292	4.332	6.839	5.315	4.331	5.186
3.41	4.362	6.856	5.379	4.365	5.48
3.513	4.463	7.365	5.525	4.642	5.486
3.545	4.632	7.367	5.567	4.745	5.499
3.609	4.67	7.471	5.727	4.81	5.599
3.709	4.698	7.855	5.787	4.819	5.65
3.758	4.733	8.055	5.837	4.841	5.714
3.768	4.828	8.139	5.861	4.917	5.83
3.826	4.953	8.695	6.009	4.919	5.849
3.834	5.041	8.93	6.118	4.976	5.947
3.857	5.098	9.673	6.849	5.014	5.984
3.878	5.125	10.181	3.326	5.117	5.993
3.935	5.158	2.915	3.655	5.245	5.999
4.078	5.165	3.016	3.691	5.444	6.162
4.086	5.195	3.15	3.802	5.495	6.228
4.25	5.198	3.267	3.923	5.559	6.368
4.962	5.628	3.283	3.975	5.604	6.598
5.123	5.749	3.307	4.011	5.692	6.608
5.468	5.786	3.309	4.054	5.698	6.686
5.614	3.176	3.479	4.076	5.912	6.716
6.031	3.593	3.491	4.197	5.999	6.795
3.209	3.642	3.633	4.288	6.02	7.006
3.749	3.769	3.636	4.345	6.047	7.034
4.342	3.825	3.822	4.443	6.12	7.996
4.372	3.836	3.842	4.452	6.142	4.02
4.43	3.905	3.903	4.526	6.284	4.058
4.51	3.926	3.917	4.565	6.285	4.074
4.613	4.118	3.933	4.603	6.291	4.11
4.663	4.365	3.937	4.66	6.364	4.136
4.669	4.56	4.001	4.727	7.097	4.18
4.711	4.585	4.004	4.922	7.171	4.258
5.003	4.615	4.134	5.106	7.47	4.311
5.006	4.715	4.173	5.131	7.75	4.367
5.488	5.093	4.264	5.19	7.818	4.426
5.736	5.101	4.281	5.202	8.255	4.515
6.064	5.182	4.302	5.469	9.193	4.518
6.543	5.225	4.341	5.487	3.409	4.53
6.575	5.476	4.39	5.537	3.529	4.538
6.605	5.489	4.404	5.901	3.695	4.748
6.666	6.027	4.479	5.942	3.841	4.764
6.846	6.099	4.554	6.909	4.001	4.861
7.405	6.392	4.599	3.857	4.038	4.892
8.831	6.43	4.706	3.902	4.046	4.901
3.336	6.659	4.825	4	4.086	4.964
3.408	4.081	4.837	4.234	4.133	4.999
3.43	4.706	4.852	4.276	4.192	5.004
3.538	4.732	4.933	4.509	4.275	5.04
3.572	4.777	4.946	4.525	4.325	5.088
3.749	4.887	5.043	4.55	4.459	5.202
3.805	4.959	5.048	4.623	4.473	5.214
4.022	5.002	5.082	4.659	4.537	5.25
4.093	5.079	5.164	4.659	4.595	5.292
4.183	5.13	5.246	4.678	4.603	5.298
4.211	5.159	5.441	4.847	4.611	5.311
4.227	5.177	5.443	4.859	4.626	5.324
4.246	5.272	5.497	4.886	4.633	5.342
4.413	5.42	5.597	4.992	4.656	5.56
4.423	5.474	6.037	5.004	4.686	5.686
4.501	5.665	6.293	5.024	4.721	5.707
4.53	5.772	3.597	5.034	4.763	5.842
4.566	5.846	4.138	5.045	4.805	5.936
4.595	5.927	4.192	5.217	4.82	5.975
4.611	5.932	4.366	5.366	4.922	6.021
4.633	5.984	4.675	5.387	4.942	6.43
4.642	5.995	4.675	5.42	5.006	6.65
4.656	6.017	4.779	5.444	5.053	6.773
4.725	6.407	4.905	5.477	5.093	7.036
4.755	6.448	4.992	5.551	5.098	3.762
4.761	6.656	5.013	5.602	5.115	3.786
4.773	6.701	5.027	5.609	5.237	3.9
4.887	6.746	5.029	5.611	5.266	4.003
4.953	6.764	5.041	5.706	5.308	4.044
5.17	6.8	5.074	5.728	5.315	4.059
5.276	6.819	5.149	5.871	5.355	4.109
5.289	6.992	5.356	5.889	5.373	4.224
5.31	7.002	5.394	5.892	5.412	4.234
5.608	7.04	5.415	5.904	5.419	4.312
5.664	7.213	5.465	5.944	5.433	4.383
5.77	7.749	5.493	6.06	5.449	4.465
6.429	8.16	5.605	6.164	5.472	4.51
6.702	2.924	5.614	6.31	5.554	4.518
3.457	3.013	5.641	6.442	5.619	4.567
3.525	3.109	5.692	6.509	5.643	4.634
3.621	3.146	5.692	7.064	5.676	4.677
3.624	3.364	5.734	7.523	5.728	4.859
3.659	3.443	5.738	2.736	5.772	4.89
3.742	3.475	5.774	2.891	5.853	4.939
3.77	3.492	5.865	2.925	5.877	4.977
3.809	3.609	6.007	3.353	5.942	5.001
3.835	3.61	6.036	3.449	6.447	5.05
3.9	3.688	6.197	3.516	6.59	5.075
3.968	3.703	6.286	3.52	7.029	5.077
3.971	3.801	6.312	3.691	7.726	5.088
4.004	3.913	6.43	3.71	3.663	5.127
4.016	3.915	6.442	3.784	3.702	5.153
4.041	3.94	6.586	4.025	3.729	5.163
4.059	3.968	6.638	4.065	3.732	5.178
4.134	3.992	6.669	4.19	3.763	5.203
4.135	4.002	6.755	4.263	3.782	5.24
4.239	4.097	6.776	4.402	3.792	5.299
4.397	4.182	6.949	4.448	3.893	5.337
4.518	4.251	7.036	4.466	3.996	5.461
4.549	4.488	7.14	4.549	4.026	5.471
4.555	4.652	7.431	4.576	4.059	5.48
4.607	4.675	9.034	4.599	4.096	5.535
4.645	4.932	3.75	4.617	4.22	5.549
4.698	5.11	3.827	4.634	4.242	5.706
4.712	5.139	3.949	4.675	4.265	5.725
4.735	5.224	3.986	4.691	4.27	5.754
4.959	5.409	4.042	4.779	4.294	5.8
5.125	5.773	4.069	4.989	4.342	5.835
5.345	5.806	4.21	5.06	4.43	5.963
5.387	6.108	4.36	5.518	4.45	6.033
5.476	6.87	4.51	5.712	4.482	6.06
6.242	3.2	4.515	6.005	4.502	6.118
3.531	3.202	4.562	3.212	4.521	6.183
3.901	3.205	4.605	3.234	4.592	6.261
4.256	3.338	4.609	3.279	4.612	6.265
4.264	3.339	4.658	3.283	4.662	6.317
4.274	3.563	4.659	3.305	4.705	6.462
4.337	3.65	4.662	3.428	4.714	6.515
4.404	3.699	4.763	3.448	4.726	3.772
4.468	3.854	4.768	3.491	4.731	4.099
4.649	3.885	4.821	3.58	4.746	4.269
4.668	3.92	4.835	3.596	4.808	4.403
4.696	3.967	4.874	3.637	4.812	4.417
4.78	4.034	4.883	3.662	4.824	4.465
4.975	4.042	4.884	3.67	4.842	4.567
5.003	4.361	4.944	3.68	4.849	4.586
5.035	4.425	4.99	3.785	4.873	4.636
5.075	4.506	5.07	3.792	4.922	4.687
5.121	4.598	5.084	3.842	4.929	4.733
5.166	4.68	5.086	3.877	4.934	4.796
5.657	4.716	5.094	3.892	4.992	4.831
5.692	4.786	5.097	3.931	4.995	4.831
5.725	4.8	5.113	3.958	5.003	4.856
5.773	4.828	5.132	4.009	5.068	4.936
5.794	5.162	5.225	4.013	5.106	4.961
5.94	5.169	5.276	4.18	5.123	4.992
6.022	5.255	5.404	4.294	5.217	5
6.209	5.304	5.417	4.318	5.219	5.04
6.316	5.329	5.483	4.321	5.226	5.056
7.376	2.782	5.484	4.401	5.244	5.062
3.254	2.862	5.641	4.496	5.253	5.064
3.267	2.924	5.642	4.545	5.26	5.073
3.269	3.089	5.773	4.644	5.272	5.214
3.46	3.317	6.413	4.659	5.282	5.342
3.475	3.331	6.596	4.734	5.378	5.435
3.507	3.435	6.659	4.761	5.413	5.507
3.516	3.473	6.712	4.815	5.428	5.542
3.523	3.534	7.169	4.87	5.598	5.632
3.547	3.635	7.175	4.993	5.609	5.677
3.549	3.658	3.187	5.003	5.667	5.841
3.707	3.659	3.217	5.192	5.73	5.964
3.711	3.753	3.666	5.507	5.77	5.993
3.716	3.755	3.713	5.605	5.781	6.227
3.807	3.757	3.843	5.617	5.931	6.611
3.81	3.775	3.89	5.873	6.113	6.619
3.817	3.824	3.907	3.298	6.128	6.659
3.824	3.865	4.082	3.442	6.267	7.112
3.882	4.017	4.281	3.522	6.458	3.545
3.894	4.07	4.449	3.557	6.539	3.594
3.917	4.135	4.489	3.597	6.73	3.899
3.918	4.17	4.567	3.827	7.35	3.909
4.008	4.178	4.626	3.876	7.629	3.984
4.108	4.221	4.697	3.959	7.998	4.051
4.112	4.274	4.775	3.964	3.509	4.184
4.154	4.339	4.848	3.977	4.13	4.231
4.205	4.346	4.909	4.076	4.193	4.276
4.218	4.444	4.956	4.097	4.221	4.331
4.28	4.53	5.035	4.18	4.235	4.337
4.346	4.622	5.036	4.389	4.341	4.429
4.44	4.687	5.198	4.466	4.359	4.509
4.444	4.725	5.27	4.472	4.375	4.542
4.508	4.856	5.676	4.751	4.401	4.686
4.532	5.404	5.899	4.768	4.453	4.714
4.64	5.425	4.136	4.781	4.471	4.773
4.703	5.459	4.418	4.908	4.493	5.371
5.052	5.499	4.502	4.951	4.533	5.425
5.058	5.536	4.544	5.114	4.644	5.552
5.137	5.837	4.767	5.125	4.665	5.626
5.597	5.925	4.785	5.308	4.85	5.788
5.96	2.634	4.822	5.317	4.952	6.735
8.409	2.721	4.898	5.549	4.993	3.715
0.437	3.043	4.899	3.028	5.078	3.874
3.236	3.083	4.978	3.232	5.113	3.924
3.307	3.226	4.993	3.242	5.138	3.984
3.614	3.233	5.021	3.244	5.164	3.992
3.615	3.289	5.175	3.248	5.258	4
3.616	3.309	5.185	3.252	5.299	4.114
3.687	3.319	5.227	3.344	5.325	4.214
3.717	3.336	5.376	3.409	5.365	4.341
3.73	3.372	5.384	3.486	5.414	4.469
3.763	3.42	5.396	3.573	5.671	4.575
3.79	3.422	5.454	3.676	5.719	4.675
3.886	3.43	5.465	3.695	5.914	4.738
4.009	3.473	5.488	3.718	6.038	4.762
4.015	3.582	5.607	3.756	6.273	4.877
4.059	3.648	5.626	3.837	6.41	4.886
4.06	3.79	5.677	3.879	6.425	5.087
4.198	3.817	5.746	3.926	6.612	5.134
4.342	3.917	5.749	4.01	4.382	5.235
4.363	3.948	5.771	4.052	4.492	5.409
4.385	3.966	5.882	4.085	4.701	5.618
4.426	4.031	5.967	4.097	4.864	5.674
4.442	4.068	6.007	4.308	4.885	5.718
4.523	4.112	6.184	4.335	4.925	5.792
4.616	4.255	6.284	4.355	5.063	5.855
4.637	4.346	6.309	4.403	5.075	5.921
4.756	4.355	6.316	4.465	5.115	6.359
4.769	4.407	6.492	4.513	5.157	6.471
4.78	4.547	6.511	4.661	5.163	8.384
4.85	4.646	6.642	4.835	5.174	3.621
4.85	4.674	2.859	5.008	5.197	3.997
4.963	4.704	3.113	5.392	5.276	4.126
5.139	4.78	3.29	5.393	5.304	4.254
5.204	4.8	3.495	6.009	5.34	4.3
5.35	4.856	3.496	6.035	5.37	4.311
5.818	5.021	3.567	3.208	5.418	4.324
5.983	5.2	3.664	3.247	5.554	4.515
2.811	5.339	3.691	3.49	5.737	4.546
2.836	5.436	3.709	3.509	5.766	4.58
3.176	5.438	3.777	3.596	5.834	4.716
3.386	5.463	3.846	3.641	5.96	4.781
3.487	5.741	3.856	3.661	6.12	4.997
3.505	2.823	3.892	3.766	6.255	5.094
3.53	2.951	3.941	3.826	6.255	5.121
3.575	3.075	3.972	3.933	6.271	5.133
3.641	3.288	4.021	3.94	6.483	5.176
3.651	3.348	4.03	3.952	6.766	5.179
3.69	3.363	4.037	3.959	6.786	5.223
3.742	3.381	4.074	3.976	6.855	5.262
3.822	3.418	4.102	4.003	3.012	5.317
3.828	3.438	4.168	4.005	3.042	5.328
3.846	3.557	4.215	4.029	3.185	5.418
3.849	3.562	4.252	4.083	3.692	5.539
3.872	3.6	4.252	4.092	3.969	5.652
3.92	3.65	4.312	4.151	4.014	5.671
4.046	3.679	4.345	4.238	4.02	5.774
4.048	3.874	4.399	4.256	4.038	5.791
4.156	3.886	4.49	4.319	4.159	5.804
4.171	3.929	4.525	4.347	4.162	5.847
4.259	3.978	4.629	4.451	4.185	5.908
4.28	4.002	4.673	4.498	4.262	5.921
4.332	4.029	4.73	4.561	4.325	6.001
4.344	4.191	4.77	4.656	4.371	6.003
4.405	4.342	4.809	4.665	4.394	6.039
4.441	4.479	4.81	4.785	4.395	6.116
4.45	4.686	4.838	4.924	4.424	6.132
4.665	4.706	5.09	5.049	4.547	6.247
4.788	4.921	5.225	5.086	4.548	6.974
4.842	4.922	5.524	5.163	4.644	7.024
4.879	5.177	5.525	5.183	4.683	3.139
4.879	5.649	5.542	5.298	4.693	3.258
5.152	3.67	5.62	5.546	4.723	3.621
5.669	3.884	13.509	5.714	4.754	3.745
5.996	3.96	3.461	2.813	4.992	3.822
6.401	3.989	3.467	3.072	4.994	3.925
6.473	4.016	3.552	3.116	5.317	3.958
4.706	4.054	3.556	3.287	5.431	4.327
2.741	4.14	3.618	3.291	5.484	4.472
2.78	4.318	3.631	3.404	5.509	4.528
2.783	4.389	3.686	3.405	5.764	4.537
2.857	4.519	3.755	3.441	5.878	4.62
2.914	4.566	3.847	3.507	5.951	4.796
2.959	4.58	3.939	3.535	6.06	4.883
2.962	4.736	3.946	3.553	6.257	4.918
3.025	4.786	3.968	3.685	6.259	5.172
3.071	4.808	3.982	3.692	6.5	5.211
3.171	4.963	4.006	3.827	7.162	5.321
3.207	4.979	4.166	3.868	7.726	5.474
3.342	5.017	4.174	3.91	8.39	5.657
3.425	5.064	4.177	4.016	8.88	2.578
3.471	5.144	4.239	4.122	10.14	3.093
3.527	5.27	4.363	4.373	3.204	3.497
3.575	5.387	4.391	4.4	3.359	3.864
3.592	5.479	4.44	4.57	3.43	4.03
3.597	5.552	4.472	4.811	3.696	4.088
3.67	5.593	4.66	4.876	3.924	4.089
3.709	5.684	4.674	5.026	3.972	4.094
3.728	5.695	4.742	5.409	3.981	4.158
3.825	5.966	4.744	5.573	4.027	4.198
3.875	6.175	4.876	5.825	4.218	4.207
3.875	6.216	4.955	3.053	4.221	4.271
3.942	6.22	5.1	3.293	4.295	4.283
4.026	6.363	5.228	3.418	4.298	4.441
4.039	6.459	5.238	3.502	4.324	4.558
4.091	6.505	5.245	3.504	4.328	4.648
4.291	8.713	5.335	3.52	4.352	4.675
4.569	2.909	5.398	3.578	4.402	4.718
4.64	3.023	5.481	3.609	4.552	4.743
4.825	3.095	5.554	3.659	4.557	4.888
4.858	3.146	5.67	3.666	4.563	4.959
2.775	3.242	6.07	3.693	4.601	5.019
2.892	3.278	2.459	3.73	4.622	5.026
2.896	3.292	2.74	3.76	4.642	5.038
2.978	3.32	2.934	3.763	4.655	5.077
2.98	3.325	3.038	3.768	4.662	5.133
2.99	3.383	3.177	3.792	4.693	5.143
3.056	3.499	3.184	3.829	4.709	5.159
3.083	3.563	3.26	3.913	4.73	5.251
3.096	3.69	3.414	3.938	4.769	5.861
3.12	3.709	3.514	3.942	4.795	3.146
3.309	3.73	3.522	3.982	4.805	3.372
3.368	3.805	3.6	4.117	4.825	3.628
3.443	3.818	3.608	4.16	4.991	3.76
3.514	3.842	3.746	4.189	5.05	3.793
3.609	3.92	3.864	4.225	5.133	3.866
3.625	3.951	3.913	4.275	5.241	3.931
3.702	4.014	3.918	4.282	5.256	3.936
3.704	4.037	4.039	4.327	5.266	3.975
3.781	4.054	4.095	4.386	5.272	4.08
4.01	4.075	4.104	4.43	5.41	4.124
4.037	4.115	4.14	4.657	5.418	4.214
4.107	4.155	4.145	4.709	5.45	4.286
4.259	4.161	4.235	4.725	5.492	4.429
4.437	4.304	4.236	4.853	5.613	4.429
4.453	4.347	4.297	4.939	5.72	4.45
4.499	4.35	4.359	4.981	5.807	4.457
4.649	4.416	4.422	5.036	5.948	4.516
4.738	4.458	4.446	5.438	6.03	4.635
4.95	4.472	4.528	5.479	6.155	4.773
5.035	4.512	4.535	5.781	6.171	4.781
6.565	4.67	4.583		6.51	4.958
	4.772	4.633		3.526	5.075
	4.81	4.656		4.005	5.137
	4.882	4.725		4.048	5.207
	5.39	4.858		4.048	5.465
		4.992		4.055	5.54
		5.073		4.087	5.657
		5.16		4.242	5.764
		5.166		4.367
		5.937		4.385
		3.1		4.459
		3.227		4.503
		3.303		4.544
		3.344		4.549
		3.43		4.658
		3.433		4.707
		3.475		4.737
		3.529		4.748
		3.542		4.836
		3.792		4.94
		3.88		4.987
		3.914		5.073
		3.925		5.112
		3.961		5.15
		3.962		5.159
		4.023		5.21
		4.025		5.211
		4.043		5.361
		4.057		5.403
		4.159		5.424
		4.163		5.434
		4.224		5.444
		4.251		5.513
		4.292		5.552
		4.377		5.579
		4.468		5.659
		4.582		5.826
		4.686		5.846
		4.756		6.025
		4.778		6.148
		4.821		6.306
		4.892		6.439
		4.902		6.52
		4.914		6.618
		4.978		6.858
		5.192		3.712
		5.347		3.888
		6.345		3.91
		6.502		4.325
		3.325		4.521
		3.809		4.557
		3.857		4.567
		3.905		4.589
		3.932		4.597
		4.017		4.599
		4.099		4.726
		4.131		4.775
		4.168		4.871
		4.262		4.931
		4.28		4.936
		4.288		4.957
		4.3		5.02
		4.352		5.031
		4.396		5.033
		4.578		5.065
		4.619		5.115
		4.62		5.136
		4.64		5.142
		4.8		5.186
		4.832		5.207
		4.856		5.24
		4.883		5.247
		4.892		5.308
		4.907		5.335
		5.036		5.343
		5.102		5.363
		5.283		5.421
		5.338		5.446
		5.375		5.608
		5.737		5.791
		5.761		5.875
		5.768		5.957
		5.844		5.984
		5.903		6.009
		5.927		6.102
		6.025		6.132
		6.178		6.171
		6.187		6.273
				6.311
				6.442
				6.919
				7.086
				7.47
				7.538
				3.212
				3.504
				3.581
				3.587
				3.639
				3.888
				3.903
				3.937
				4.034
				4.051
				4.208
				4.208
				4.25
				4.266
				4.278
				4.309
				4.312
				4.329
				4.355
				4.364
				4.393
				4.46
				4.48
				4.511
				4.542
				4.557
				4.681
				4.792
				4.859
				4.921
				4.959
				4.988
				5.232
				5.268
				5.387
				5.415
				5.553
				5.658
				5.853
				6.126
				6.22
				6.756
				6.801
				7.14
				7.683
				8.315

## Sheet: Supplementary Fig. 8f
Layer	Adult			Aged
	Mean	SEM	N	Mean	SEM	N
Layer 2/3	4.48	0.048	367	4.505	0.047	371
Layer 4	4.802	0.045	454	4.446	0.048	366
Layer 6/CC	5.201	0.04	506	4.951	0.048	374
Also used for the column plots in Supplementary Fig. 8e
