# Supplementary material for: Impaired capillary–venous drainage contributes to gliosis and demyelination in mouse white matter during aging
Source: Nat Neurosci. 2025 Aug 12;28(9):1868–82. doi: 10.1038/s41593-025-02023-z (PMC12411274; doi:10.1038/s41593-025-02023-z)
Supplement: Supplementary file 5 — Supplementary Data 1 – Source data for Supplementary Figs. 1, 3, 5–16 and 18–22. [file 41593_2025_2023_MOESM5_ESM.zip › Supplementary Figure 9.xlsx]

## Sheet: Supplementary Fig. 9a
Adult Layer 2/3	Aged Layer 2	Adult Layer 4	Aged Layer 4	Adult Layer 6	Aged Layer 6
63	36	44	95	28	61
71	68	51	112	50	73
107	69	58	126	82	80
114	73	68	197	94	97
120	74	85	201	106	105
144	78	106	212	111	128
150	83	153	213	116	131
162	85	155	217	125	133
164	88	160	219	133	136
200	92	167	234	139	141
248	92	218	246	142	142
272	96	36	249	148	143
280	104	41	266	155	143
294	106	42	279	162	160
297	121	44	283	165	161
303	123	45	285	165	163
306	130	45	289	169	171
323	142	49	66	174	172
328	143	54	82	178	191
19	144	55	86	179	197
46	149	57	101	182	213
52	163	59	103	206	218
76	181	62	114	207	251
84	185	62	120	217	260
113	189	67	124	235	284
125	194	74	129	236	337
141	194	76	133	259	80
146	196	77	135	259	85
147	223	82	140	260	89
159	226	86	146	261	94
161	273	88	148	271	97
163	275	90	164	273	108
169	281	90	165	276	137
171	42	95	175	277	141
173	49	97	186	280	143
173	103	100	192	283	146
178	104	101	201	288	148
192	111	102	201	300	149
212	124	108	203	323	153
226	134	113	220	327	159
237	139	114	229	414	160
8	140	114	231	55	160
9	142	116	238	61	161
17	145	130	246	73	162
21	158	135	252	75	165
23	167	141	253	76	169
31	170	152	256	86	176
37	180	153	262	89	178
51	181	158	275	96	180
52	193	162	301	116	180
66	238	167	305	122	182
66	246	167	306	127	184
76	250	173	325	131	186
82	254	185	78	132	188
83	275	247	101	137	193
85	286	32	122	143	194
90	290	33	129	143	196
91	292	34	139	146	201
92	296	54	151	150	207
104	343	58	152	154	220
111	343	58	180	171	221
115	371	63	181	171	223
174	22	65	189	176	238
176	76	68	191	177	243
17	137	70	199	187	245
36	151	70	217	200	245
45	155	77	218	200	249
46	174	78	231	203	276
49	177	82	233	205	308
53	191	88	244	213	65
56	205	89	266	213	84
61	208	91	271	225	90
63	209	92	277	226	95
67	213	97	287	233	98
70	215	98	309	268	130
71	234	112	310	269	131
73	252	113	319	269	133
93	272	114	324	290	133
104	275	114	326	291	134
104	299	119	337	37	138
118	313	120	338	63	139
119	315	128	362	67	141
144	320	144	480	88	141
218	397	146	15	98	156
237	413	149	42	99	160
332	418	156	57	103	162
24	464	160	67	109	168
76	21	166	68	109	172
85	37	169	70	109	174
92	44	176	73	115	181
108	56	176	74	120	187
111	61	178	77	121	193
126	68	179	79	127	203
126	68	186	84	133	211
130	71	187	87	141	220
131	82	188	96	142	220
132	88	207	99	144	227
133	89	210	100	154	229
138	91	220	103	158	238
141	94	223	105	164	238
154	100	228	109	165	246
157	105	232	111	172	250
159	106	64	111	174	254
160	106	90	117	175	266
161	108	99	119	179	268
164	117	101	132	182	270
177	121	103	135	185	271
194	124	105	140	187	275
197	125	107	141	192	285
198	134	111	148	192	342
204	136	118	148	194	348
209	137	122	149	198	369
216	141	122	155	201	55
220	144	124	169	203	73
221	163	127	175	203	94
223	167	135	178	205	100
229	168	143	185	210	102
232	174	146	195	214	104
238	187	154	196	215	106
251	188	155	197	220	108
252	192	155	198	222	113
252	234	158	202	223	122
329	257	160	204	223	125
349	34	163	210	228	130
65	37	166	214	234	136
78	48	170	215	243	136
90	52	173	233	245	143
90	53	176	45	280	147
101	55	181	64	285	150
104	59	183	65	292	153
108	67	189	75	297	153
108	81	198	97	301	156
128	82	198	98	312	160
129	87	199	100	313	161
131	88	200	108	349	164
146	99	202	117	351	168
153	100	206	119	63	171
155	100	212	122	73	179
168	103	224	125	80	181
171	105	224	138	81	185
174	106	225	147	83	190
177	112	238	155	91	191
180	113	245	164	93	194
183	117	258	184	105	203
196	117	261	204	107	206
198	121	292	213	114	216
211	123	295	222	116	216
215	133	333	248	125	221
220	138	54	254	135	222
232	151	73	261	135	226
235	157	90	277	140	228
241	161	94	287	143	230
241	161	94	289	147	232
263	167	95	305	162	233
269	172	99	316	166	234
300	180	116	349	172	236
342	227	119	85	179	245
344	8	123	105	179	248
33	15	124	114	180	249
34	25	129	115	182	256
61	26	135	119	185	263
63	36	138	123	185	272
64	38	155	125	185	280
64	40	159	129	192	285
68	47	161	143	200	302
77	54	162	160	203	306
80	56	176	161	204	62
81	60	188	163	204	72
82	64	195	163	206	92
84	69	203	178	212	94
85	71	207	180	214	102
94	74	210	180	219	113
97	77	212	181	220	116
122	78	212	181	221	121
124	82	215	191	222	124
133	104	224	193	222	126
137	105	224	195	223	126
154	109	227	198	226	130
158	140	227	204	226	136
158	146	228	206	228	137
165	151	231	207	228	145
179	152	232	213	230	148
194	159	233	217	238	154
201	164	242	219	241	157
207	207	260	220	250	166
231	30	264	230	253	169
12	41	274	245	258	174
15	45	280	246	258	174
18	50	286	258	271	189
25	56	317	268	272	189
27	62	333	269	274	189
28	68	335	270	275	190
29	74	352	287	276	192
30	74	423	288	278	203
32	90	428	307	279	203
33	94	77	310	282	211
34	94	118	334	310	212
37	106	127	399	317	221
37	114	148	428	329	248
38	119	149	64	330	249
39	119	158	73	334	256
41	137	163	84	341	286
41	153	169	85	341	289
44	158	179	88	344	301
45	235	185	91	347	310
49	251	188	93	355	109
53	11	195	106	374	113
53	12	213	114	419	119
56	13	216	115	449	120
59	16	219	116	88	121
60	18	296	116	111	122
69	29	302	118	144	138
70	42	305	118	155	142
72	44	354	128	170	145
72	44	373	131	172	147
78	44	392	144	173	165
85	48	420	146	175	165
87	48	430	147	182	167
93	48	464	151	206	170
98	50	126	154	213	177
101	52	137	167	215	182
110	52	141	170	237	188
110	56	146	195	244	192
114	58	150	233	245	195
120	62	162	333	251	215
123	62	168	103	267	216
139	63	168	122	268	222
52	64	172	129	278	281
58	64	188	138	292	46
61	67	194	139	295	49
64	74	201	145	311	74
66	82	202	147	314	82
69	83	204	147	318	99
69	83	207	150	322	121
76	87	216	155	346	127
76	101	219	164	363	128
77	101	231	175	375	130
82	102	235	192	397	151
83	104	240	201	403	155
85	110	247	211	406	155
87	112	256	214	411	155
87	113	257	218	419	165
91	119	264	223	419	167
95	121	284	232	459	183
95	130	286	240	83	192
113	135	288	252	118	196
123	149	291	260	120	203
139	160	294	293	136	223
140	317	297	295	142	226
154	14	315	302	209	254
157	20	315	305	210	256
178	25	319	323	210	261
185	34	329	345	213	289
200	43	341	349	215	302
209	48	366	352	225	306
211	66	391	379	228	324
215	68	35	406	228	386
230	69	37	416	233	110
233	70	37	420	237	114
244	75	37	79	242	121
282	82	40	82	245	137
297	87	43	97	248	148
299	88	44	97	250	152
303	93	48	107	250	159
15	94	48	112	269	161
19	95	49	114	277	170
21	99	52	118	278	170
23	105	53	122	294	172
31	108	55	137	297	173
41	115	56	137	297	174
41	117	59	138	297	176
45	118	65	141	306	178
46	132	67	143	316	179
50	138	68	146	337	180
53	144	68	148	341	182
54	172	69	150	60	183
58	196	73	159	66	184
58	29	76	159	74	187
58	44	81	160	81	188
63	69	81	163	90	189
63	82	82	169	93	194
64	82	82	173	94	196
73	84	83	175	107	197
73	90	83	182	108	198
87	92	84	186	109	208
89	101	84	188	109	208
93	102	85	197	111	210
96	104	86	198	113	237
106	114	90	206	115	248
107	118	90	213	115	250
107	118	91	221	119	251
109	124	98	231	121	260
110	149	110	323	127	262
117	155	114	338	141	282
124	157	117	356	144	305
135	159	122	364	145	308
137	159	141	380	150	372
144	167	144	31	159	44
149	199	146	32	160	47
162	213	43	40	163	112
169	216	50	42	171	124
282	225	61	56	174	127
394	227	65	58	177	130
12	241	67	69	189	131
30	242	67	78	189	139
34	243	69	84	195	148
35	246	78	88	202	163
35	273	83	109	204	194
36	286	90	138	204	219
38	294	94	138	208	241
38	312	102	141	234	245
39	373	104	141	245	262
39	13	106	143	250	268
43	14	108	146	250	272
50	22	113	152	259	326
51	23	115	152	293	335
52	29	123	174	320	400
53	30	125	189	32	50
54	37	125	190	84	62
54	47	128	196	88	66
54	52	129	226	103	84
56	59	132	235	104	86
57	59	132	249	121	86
63	61	133	335	122	97
64	62	148	33	124	101
68	72	151	41	124	101
72	75	153	50	131	104
73	75	154	55	132	104
74	76	167	58	135	106
77	76	172	68	138	116
80	78	190	68	138	132
86	80	202	70	139	132
98	84	206	71	139	134
111	88	226	75	140	140
125	89	238	76	140	149
132	91	245	78	143	153
193	103	290	89	154	160
35	104	19	91	161	171
41	109	21	99	161	176
42	111	33	105	163	186
43	114	55	115	163	187
53	116	66	116	168	190
61	128	66	117	178	223
65	132	66	121	181	233
67	149	67	124	186	249
68	159	67	133	186	251
112	159	78	133	186	266
116	163	80	133	187	62
122	165	83	141	187	97
126	178	89	146	193	106
128	185	90	151	203	113
133		90	156	204	126
134		92	159	211	126
136		96	161	215	129
140		97	171	220	132
143		97	177	238	135
161		102	201	247	136
166		105	203	248	138
170		112	206	255	148
170		114	207	261	158
183		125	208	263	164
235		129	224	269	170
254		150	236	272	178
274		152	255	289	182
282		155		305	199
338		164		378	211
349		164		407	219
356		174		71	228
		179		89	238
		181		92	239
		192		101	265
		214		105	276
		218		107	292
		292		112	311
		297		118	331
		31		124	403
		32		126
		42		126
		49		133
		52		144
		53		151
		61		153
		75		166
		80		173
		82		180
		82		180
		87		181
		89		187
		89		187
		91		194
		91		194
		92		205
		93		205
		94		214
		97		215
		98		216
		112		224
		116		226
		122		228
		127		229
		127		242
		133		246
		141		248
		148		254
		150		267
		155		281
		159		289
		160		295
		163		305
		190		311
		214		327
		215		76
		236		82
		278		88
		22		105
		53		107
		56		111
		77		120
		77		123
		80		125
		82		128
		87		132
		94		134
		96		139
		96		140
		98		144
		102		146
		102		147
		103		147
		109		153
		113		153
		116		153
		116		155
		123		159
		124		168
		126		170
		128		173
		129		179
		129		180
		130		183
		137		190
		144		190
		150		192
		157		193
		170		196
		178		198
		210		199
		215		200
		233		208
		234		225
		271		232
		281		237
		336		245
				260
				260
				264
				275
				280
				291
				303
				47
				82
				105
				111
				115
				117
				131
				132
				135
				136
				143
				143
				150
				160
				161
				166
				169
				171
				173
				176
				176
				178
				181
				182
				184
				187
				188
				191
				194
				194
				208
				214
				221
				233
				233
				239
				240
				247
				250
				278
				280
				289
				297
				300
				315
				350

## Sheet: Supplementary Fig. 9b
Layer	Adult			Aged
	Mean	SEM	N	Mean	SEM	N
Layer 2/3	125.657	3.698	368	129.617	3.74	351
Layer 4	148.261	3.501	453	180.025	3.73	364
Layer 6/CC	198.845	3.132	506	179.786	3.695	376
Also used for the column plots in Supplementary Fig. 9a

## Sheet: Supplementary Fig. 9c
Adult Layer 2/3	Aged Layer 2	Adult Layer 4	Aged Layer 4	Adult Layer 6	Aged Layer 6
0.219	0.455	0.487	0.762	0.272	0.431
0.703	0.623	0.516	0.95	0.367	0.497
0.743	0.651	0.601	1.344	0.573	0.566
1.154	0.652	0.629	1.501	0.631	0.573
1.201	0.677	0.939	1.577	0.681	0.623
1.251	0.704	1.066	1.677	0.682	0.696
1.294	0.769	1.254	1.737	0.683	0.931
1.437	0.837	1.451	1.852	0.814	1.067
1.511	0.866	1.717	1.862	0.876	1.126
1.539	0.893	2.047	1.866	0.942	1.237
2.013	0.932	2.085	1.899	0.983	1.24
2.136	1.011	0.251	1.928	1.114	1.305
2.559	1.098	0.342	1.973	1.132	1.367
2.612	1.117	0.366	2.229	1.153	1.374
2.779	1.118	0.384	2.239	1.295	1.423
2.855	1.2	0.388	2.333	1.332	1.483
2.863	1.255	0.407	2.476	1.485	1.566
2.987	1.323	0.415	2.796	1.548	1.718
3.177	1.436	0.424	0.749	1.585	1.764
0.257	1.496	0.434	0.786	1.646	1.981
0.34	1.508	0.447	0.837	1.681	2.034
0.476	1.519	0.449	0.873	1.707	2.198
0.483	1.564	0.452	0.91	1.719	2.249
0.559	1.589	0.459	0.91	1.719	2.349
0.644	1.594	0.478	0.957	1.978	2.41
0.758	1.657	0.496	0.974	2.003	3.056
0.844	1.673	0.505	1.02	2.097	0.598
0.915	1.787	0.545	1.07	2.106	0.642
0.917	1.991	0.556	1.113	2.157	0.744
0.923	2.002	0.605	1.114	2.186	0.829
0.969	2.197	0.609	1.121	2.203	0.99
0.983	2.803	0.623	1.178	2.241	1.021
0.995	3.465	0.638	1.183	2.267	1.179
1.034	0.287	0.641	1.265	2.358	1.206
1.07	0.775	0.642	1.268	2.509	1.221
1.199	0.826	0.645	1.286	2.655	1.241
1.216	1.025	0.675	1.311	2.74	1.312
1.342	1.215	0.684	1.357	2.75	1.345
1.389	1.301	0.708	1.361	2.856	1.467
1.724	1.337	0.732	1.435	3.083	1.497
1.796	1.444	0.751	1.564	3.093	1.529
0.063	1.508	0.775	1.612	0.46	1.538
0.144	1.534	0.782	1.657	0.497	1.566
0.183	1.555	0.791	1.666	0.514	1.594
0.219	1.567	0.821	1.725	0.729	1.597
0.29	1.642	0.856	1.779	0.737	1.68
0.305	1.785	0.926	1.912	0.741	1.736
0.326	1.795	0.947	2.103	0.868	1.736
0.398	1.825	0.952	2.188	0.921	1.749
0.44	1.83	0.987	2.246	0.976	1.783
0.47	1.938	1.098	2.407	0.985	1.857
0.478	1.971	1.135	2.488	1.022	1.896
0.511	1.993	1.162	2.692	1.132	1.985
0.579	2.127	1.162	3.659	1.147	2.026
0.605	2.348	1.61	0.568	1.166	2.134
0.623	2.491	0.271	0.836	1.18	2.159
0.635	2.493	0.293	1.221	1.205	2.16
0.636	2.555	0.318	1.516	1.228	2.236
0.681	2.653	0.355	1.554	1.351	2.282
0.711	2.743	0.378	1.655	1.408	2.374
0.723	2.791	0.39	1.678	1.412	2.429
0.772	3.311	0.407	1.803	1.513	2.453
0.832	0.5	0.472	1.872	1.64	2.615
0.938	0.653	0.588	1.989	1.672	2.65
0.226	1.24	0.624	2.023	1.732	2.769
0.352	1.276	0.632	2.097	1.796	2.782
0.369	1.277	0.653	2.113	1.829	3.108
0.425	1.286	0.656	2.303	1.884	3.5
0.466	1.287	0.671	2.334	1.923	0.835
0.498	1.313	0.764	2.34	1.924	0.927
0.612	1.384	0.805	2.422	2.016	1.081
0.617	1.431	0.853	2.425	2.053	1.082
0.695	1.504	0.88	2.504	2.093	1.154
0.715	1.512	0.9	2.547	2.145	1.323
0.763	1.558	0.944	2.602	2.148	1.376
0.81	1.621	1.032	2.643	2.175	1.407
0.831	1.728	1.045	2.732	2.227	1.409
0.875	1.825	1.046	2.803	2.375	1.451
0.878	1.891	1.061	2.816	3.267	1.5
0.912	2.004	1.09	2.826	0.333	1.51
0.928	2.157	1.129	3.097	0.597	1.613
1.037	2.161	1.173	3.152	0.687	1.647
1.145	2.452	1.187	3.271	0.695	1.65
1.311	2.642	1.206	3.723	0.728	1.693
1.443	3.339	1.21	0.131	0.728	1.693
2.152	4.059	1.212	0.361	0.735	1.699
0.404	4.069	1.232	0.595	0.895	1.704
0.501	0.118	1.252	0.599	0.946	1.704
0.556	0.125	1.312	0.642	0.982	1.747
0.58	0.451	1.315	0.653	0.996	1.748
0.668	0.491	1.347	0.679	1.017	1.766
0.714	0.499	1.372	0.694	1.017	1.774
0.753	0.516	1.381	0.698	1.018	1.785
0.8	0.536	1.511	0.753	1.031	1.811
0.815	0.606	1.512	0.787	1.041	1.855
0.965	0.668	1.516	0.803	1.056	1.879
1.191	0.701	1.561	0.856	1.069	1.88
1.194	0.712	1.567	0.869	1.079	1.911
1.206	0.789	1.593	0.911	1.082	1.964
1.27	0.79	1.632	0.928	1.088	1.965
1.291	0.808	1.651	0.935	1.191	2.112
1.292	0.835	1.744	0.938	1.202	2.154
1.321	0.867	0.467	0.958	1.218	2.188
1.321	0.874	0.572	1.002	1.244	2.241
1.327	0.906	0.622	1.041	1.255	2.268
1.33	0.92	0.635	1.052	1.263	2.29
1.332	1.024	0.701	1.104	1.275	2.361
1.363	1.041	0.734	1.104	1.281	2.764
1.51	1.048	0.75	1.11	1.289	2.941
1.522	1.053	0.755	1.224	1.329	3.116
1.568	1.073	0.771	1.228	1.403	3.255
1.582	1.136	0.785	1.276	1.449	0.652
1.59	1.194	0.859	1.311	1.461	0.727
1.624	1.334	0.886	1.317	1.541	0.779
1.658	1.356	0.949	1.342	1.611	0.792
1.845	1.411	0.983	1.356	1.62	0.8
1.968	1.427	1.057	1.405	1.646	0.867
1.972	1.456	1.061	1.411	1.671	0.894
1.986	1.47	1.074	1.444	1.692	0.95
2.023	1.581	1.113	1.446	1.714	0.974
2.065	1.611	1.118	1.499	1.738	0.986
2.084	2.097	1.12	1.644	1.746	0.997
2.229	2.876	1.134	1.666	1.79	1.115
2.298	0.631	1.134	1.754	1.806	1.13
0.545	0.906	1.197	1.818	1.85	1.132
0.567	1.826	1.244	2.017	1.904	1.212
0.918	0.755	1.281	2.136	1.913	1.216
0.993	1.234	1.282	2.208	1.921	1.307
1.106	1.096	1.302	0.695	1.956	1.327
1.166	2.122	1.308	0.782	2.001	1.343
1.168	0.992	1.334	0.805	2.001	1.365
1.226	0.747	1.351	0.974	2.044	1.388
1.263	1	1.361	1	2.309	1.401
1.268	1.307	1.37	1.062	2.704	1.429
1.337	1.054	1.414	1.087	3.063	1.48
1.35	0.963	1.42	1.105	3.567	1.551
1.364	0.565	1.497	1.131	0.117	1.565
1.388	1.144	1.509	1.279	0.39	1.584
1.41	0.499	1.58	1.412	0.466	1.592
1.416	0.831	1.682	1.414	0.633	1.688
1.436	1.98	1.685	1.476	0.634	1.698
1.687	0.874	1.713	1.479	0.653	1.732
1.727	0.494	1.875	1.51	0.678	1.762
1.739	0.886	1.908	1.541	0.68	1.831
1.776	1.261	1.966	1.651	0.697	1.843
1.792	0.917	2.033	1.698	0.721	1.855
1.864	0.565	2.094	1.747	0.735	1.883
1.874	0.943	2.114	1.764	0.814	1.889
1.882	0.514	0.56	2.329	0.896	1.901
1.978	0.691	0.806	2.438	0.965	1.979
1.989	0.729	0.99	2.556	0.992	1.979
2.147	0.959	1.005	2.628	1.057	1.985
2.203	1.511	1.06	2.631	1.074	2.039
2.33	1.26	1.121	3.091	1.169	2.044
2.478	0.407	1.139	3.381	1.284	2.053
2.525	1.472	1.15	3.685	1.299	2.067
2.971	0.712	1.164	4.177	1.299	2.211
3.033	0.026	1.206	0.599	1.358	2.236
0.497	0.384	1.207	0.66	1.366	2.299
0.642	0.39	1.208	0.784	1.38	2.302
0.713	0.394	1.268	0.969	1.399	2.305
1.469	0.441	1.423	1.028	1.414	2.334
1.341	0.467	1.44	1.061	1.419	2.365
1.015	0.545	1.444	1.135	1.424	2.783
0.909	0.547	1.446	1.212	1.474	0.509
1.285	0.561	1.452	1.248	1.475	0.626
1.543	0.734	1.486	1.269	1.49	0.79
0.652	0.753	1.552	1.367	1.494	0.868
0.915	0.761	1.595	1.426	1.526	0.932
1.064	0.799	1.598	1.439	1.534	0.961
0.652	0.8	1.607	1.449	1.551	0.995
0.698	0.838	1.643	1.57	1.562	0.998
0.737	0.851	1.648	1.572	1.575	1.007
0.333	0.895	1.683	1.596	1.63	1.066
0.341	0.896	1.696	1.614	1.664	1.128
0.745	0.945	1.699	1.63	1.71	1.145
1.215	0.964	1.714	1.668	1.737	1.187
1.912	1.015	1.717	1.719	1.764	1.304
0.977	1.025	1.725	1.721	1.86	1.361
0.588	1.025	1.74	1.735	1.864	1.431
1.108	1.037	1.768	1.789	1.868	1.573
0.697	1.094	1.845	1.911	1.868	1.605
0.941	1.355	1.88	1.935	1.896	1.645
0.922	1.373	1.881	2.089	1.949	1.645
1.7	1.586	1.899	2.132	1.964	1.659
1.332	0.493	1.924	2.133	1.966	1.864
0.03	0.55	1.951	2.136	1.987	1.882
0.156	0.551	1.992	2.162	2.035	1.891
0.186	0.604	2.042	2.171	2.078	1.943
0.187	0.621	2.284	2.275	2.085	1.975
0.203	0.688	2.387	2.359	2.112	2.018
0.203	0.692	2.514	2.583	2.12	2.038
0.224	0.711	3.103	2.604	2.211	2.062
0.258	0.713	3.125	2.647	2.248	2.071
0.282	0.716	3.161	2.675	2.308	2.082
0.291	0.919	0.901	2.685	2.345	2.089
0.293	0.94	1.063	2.782	2.373	2.142
0.304	1.081	1.27	2.8	2.468	2.173
0.304	1.087	1.271	2.965	2.499	2.283
0.321	1.319	1.339	3.101	2.506	2.56
0.344	1.438	1.502	0.791	2.552	2.625
0.362	1.49	1.519	0.808	2.554	2.712
0.368	1.504	1.547	0.881	2.603	3.311
0.4	1.524	1.593	0.884	2.676	0.646
0.408	1.56	1.983	0.957	2.696	1.173
0.471	1.681	2.022	0.982	2.85	1.313
0.473	1.711	2.147	1.012	2.923	1.331
0.491	1.72	2.19	1.013	3.742	1.341
0.498	1.847	2.334	1.05	3.815	1.358
0.535	1.974	2.438	1.073	0.957	1.379
0.538	2.379	2.506	1.109	1.181	1.383
0.548	0.061	2.517	1.13	1.205	1.469
0.553	0.181	2.526	1.132	1.247	1.528
0.596	0.218	2.835	1.237	1.379	1.595
0.609	0.225	2.859	1.273	1.48	1.714
0.62	0.229	3.313	1.274	1.559	1.836
0.622	0.237	3.442	1.335	1.684	1.861
0.629	0.248	4.067	1.363	1.719	1.866
0.677	0.262	4.128	1.499	1.74	1.884
0.706	0.278	0.791	1.505	1.878	1.905
0.738	0.284	0.836	1.54	2.094	1.92
0.742	0.294	0.951	1.564	2.12	2.001
0.747	0.322	0.987	1.794	2.122	2.054
0.798	0.333	1.062	1.886	2.218	2.384
0.844	0.355	1.071	2.03	2.386	2.478
0.854	0.375	1.179	2.893	2.47	3.254
0.999	0.392	1.243	0.708	2.48	0.454
0.41	0.428	1.297	0.899	2.499	0.632
0.445	0.451	1.433	0.905	2.563	0.757
0.495	0.458	1.448	0.956	2.609	0.893
0.643	0.46	1.509	0.96	2.626	0.933
0.644	0.472	1.524	1.013	2.65	1.153
0.807	0.488	1.529	1.076	2.666	1.195
0.807	0.502	1.562	1.104	2.678	1.217
0.823	0.526	1.568	1.129	2.763	1.231
0.869	0.542	1.622	1.183	2.77	1.258
0.927	0.543	1.654	1.248	2.909	1.35
0.928	0.544	1.664	1.248	3.045	1.353
0.928	0.577	1.689	1.255	3.137	1.387
0.936	0.594	1.743	1.288	3.146	1.399
0.963	0.609	1.763	1.368	3.245	1.435
0.983	0.646	1.804	1.462	3.473	1.48
0.991	0.649	1.828	1.541	3.663	1.639
1.06	0.674	1.881	1.56	3.858	1.74
1.162	0.704	1.89	1.61	0.555	1.756
1.262	0.714	1.941	1.694	0.603	1.826
1.336	0.727	1.982	1.739	0.862	1.875
1.399	0.728	2.125	1.768	0.882	1.931
1.454	0.804	2.142	1.776	0.885	2.106
1.481	0.881	2.306	1.963	1.219	2.244
1.533	0.889	2.364	2.068	1.612	2.315
1.686	0.927	2.453	2.087	1.654	2.327
1.757	0.995	2.477	2.092	1.678	2.616
1.791	1.271	2.48	2.148	1.726	2.683
1.905	0.281	2.614	2.17	1.737	2.984
2.05	0.34	2.636	2.307	1.768	0.552
2.1	0.368	0.175	2.512	1.923	0.836
2.118	0.444	0.203	2.535	2.075	0.88
2.317	0.446	0.274	2.709	2.184	1.11
2.366	0.47	0.298	2.784	2.191	1.189
2.382	0.555	0.304	0.015	2.224	1.207
2.545	0.568	0.309	0.677	2.33	1.312
2.775	0.597	0.328	0.784	2.349	1.35
3.753	0.601	0.332	0.908	2.563	1.362
0.08	0.602	0.338	0.926	2.624	1.462
0.131	0.698	0.341	0.957	2.645	1.51
0.138	0.733	0.373	1.052	2.652	1.546
0.189	0.748	0.384	1.082	2.695	1.558
0.208	0.881	0.387	1.127	2.787	1.603
0.225	1.006	0.39	1.235	2.838	1.63
0.283	1.09	0.396	1.248	3.037	1.643
0.301	1.163	0.411	1.286	3.168	1.654
0.304	1.219	0.423	1.293	3.249	1.679
0.366	1.267	0.424	1.301	3.265	1.703
0.368	1.284	0.443	1.409	0.424	1.71
0.373	1.298	0.448	1.413	0.507	1.733
0.412	1.347	0.471	1.418	0.573	1.766
0.456	1.479	0.475	1.429	0.622	1.771
0.477	1.486	0.575	1.442	0.631	1.802
0.481	1.517	0.621	1.533	0.66	1.834
0.534	1.556	0.628	1.552	0.668	1.884
0.544	1.939	0.64	1.595	0.706	1.891
0.549	0.37	0.683	1.605	0.738	1.957
0.554	0.55	0.696	1.643	0.765	2.048
0.578	0.593	0.699	1.647	0.786	2.112
0.579	0.779	0.701	1.728	0.854	2.146
0.646	0.966	0.71	1.774	0.903	2.232
0.675	0.975	0.716	1.851	0.916	2.245
0.737	1.121	0.725	1.882	0.943	2.286
0.74	1.144	0.757	2.014	0.951	2.309
0.768	1.193	0.764	2.073	0.997	2.315
0.798	1.216	0.788	2.1	1.002	2.333
0.807	1.229	0.854	2.218	1.107	2.357
0.845	1.242	0.873	2.573	1.166	2.386
0.853	1.265	0.89	2.71	1.184	2.469
1.055	1.337	0.906	2.719	1.221	0.476
1.101	1.362	0.927	3.221	1.223	0.592
1.331	1.37	1.028	3.54	1.269	0.642
1.378	1.373	1.325	0.074	1.294	0.803
1.414	1.485	0.322	0.297	1.318	0.888
1.745	1.555	0.36	0.321	1.343	1.335
1.899	1.564	0.524	0.424	1.37	1.364
2.935	1.573	0.555	0.457	1.396	1.421
0.033	1.595	0.583	0.484	1.399	1.43
0.159	1.682	0.598	0.509	1.399	1.55
0.222	1.686	0.601	0.544	1.447	1.634
0.254	1.783	0.772	0.583	1.448	1.844
0.296	1.819	0.802	0.768	1.453	1.943
0.298	1.979	0.82	0.802	1.642	2.104
0.329	2.224	0.822	0.844	1.649	2.189
0.353	2.227	0.89	0.967	1.673	2.281
0.385	2.265	0.919	1.077	1.752	2.554
0.391	2.354	0.956	1.091	2.023	2.644
0.4	2.377	0.977	1.098	2.219	2.735
0.401	2.797	1.004	1.169	2.283	3.339
0.412	2.956	1.012	1.243	3.166	0.635
0.423	2.982	1.098	1.248	0.395	0.666
0.466	0.087	1.106	1.362	0.67	0.702
0.478	0.116	1.153	1.544	0.701	0.736
0.487	0.138	1.168	1.625	0.765	0.738
0.5	0.29	1.232	1.632	0.84	0.858
0.569	0.355	1.245	1.672	0.855	0.954
0.582	0.361	1.304	1.875	0.979	0.991
0.592	0.373	1.326	2.16	0.983	1.008
0.625	0.431	1.338	2.386	1.098	1.029
0.642	0.462	1.383	0.21	1.119	1.072
0.644	0.486	1.397	0.525	1.134	1.077
0.709	0.503	1.406	0.549	1.149	1.119
0.713	0.524	1.427	0.56	1.155	1.266
0.768	0.542	1.441	0.593	1.172	1.325
0.771	0.562	1.609	0.614	1.184	1.351
0.793	0.59	1.623	0.689	1.19	1.352
0.812	0.612	1.701	0.745	1.193	1.414
0.83	0.62	1.881	0.777	1.203	1.422
0.874	0.697	1.978	0.837	1.321	1.437
0.924	0.7	2.089	0.905	1.37	1.472
1.251	0.704	2.13	0.98	1.381	1.488
0.057	0.719	0.022	0.987	1.428	1.522
0.335	0.736	0.162	0.991	1.461	1.542
0.4	0.756	0.253	1.036	1.496	1.984
0.412	0.766	0.321	1.051	1.51	2.004
0.422	0.77	0.331	1.095	1.541	2.016
0.574	0.801	0.353	1.179	1.574	2.136
0.614	0.802	0.416	1.187	1.594	2.186
0.642	0.811	0.435	1.194	1.643	2.556
0.664	0.823	0.492	1.196	1.682	0.42
0.851	0.922	0.505	1.224	1.691	0.472
0.877	0.948	0.554	1.266	1.749	0.619
0.99	1.025	0.564	1.267	1.782	0.782
1.057	1.09	0.589	1.295	1.847	0.854
1.143	1.125	0.609	1.367	1.904	0.939
1.172	1.128	0.634	1.391	1.932	1.038
1.216	1.134	0.694	1.471	1.947	1.065
1.256	1.177	0.701	1.519	1.99	1.078
1.266	1.225	0.726	1.526	2.087	1.131
1.336	1.239	0.768	1.591	2.095	1.161
1.411		0.768	1.625	2.126	1.254
1.418		0.787	1.638	2.145	1.343
1.425		0.793	1.659	2.178	1.441
1.547		0.862	1.665	2.21	1.455
1.835		0.892	1.677	2.29	1.489
1.893		0.899	1.747	2.311	1.56
2.019		0.939	1.947	2.581	1.702
2.089		1.012	1.973	2.896	1.717
2.268		1.061	2.062	2.946	1.803
2.303		1.124		3.456	1.813
2.412		1.124		3.526	1.924
2.71		1.163		4.005	1.948
		1.248		4.048	2.017
		1.336		4.048	2.058
		1.357		4.055	2.241
		1.445		4.087	2.306
		1.724		4.242	2.512
		1.828		4.367	2.71
		1.837		4.385
		0.184		4.459
		0.314		4.503
		0.346		4.544
		0.425		4.549
		0.477		4.658
		0.479		4.707
		0.479		4.737
		0.495		4.748
		0.507		4.836
		0.551		4.94
		0.566		4.987
		0.57		5.073
		0.593		5.112
		0.626		5.15
		0.63		5.159
		0.663		5.21
		0.677		5.211
		0.727		5.361
		0.735		5.403
		0.741		5.424
		0.77		5.434
		0.807		5.444
		0.834		5.513
		0.849		5.552
		0.854		5.579
		0.896		5.659
		0.941		5.826
		0.973		5.846
		0.991		6.025
		1.077		6.148
		1.133		6.306
		1.188		6.439
		1.28		6.52
		1.314		6.618
		1.316		6.858
		1.329		0.257
		1.355		0.694
		1.504		0.781
		1.522		0.923
		0.108		0.965
		0.235		0.981
		0.487		1.048
		0.539		1.087
		0.569		1.114
		0.58		1.148
		0.582		1.165
		0.594		1.172
		0.617		1.203
		0.658		1.218
		0.663		1.233
		0.666		1.235
		0.678		1.244
		0.687		1.364
		0.733		1.368
		0.735		1.434
		0.749		1.449
		0.787		1.458
		0.793		1.482
		0.8		1.53
		0.873		1.533
		0.925		1.539
		0.932		1.544
		0.95		1.59
		0.956		1.676
		0.991		1.773
		1.031		1.785
		1.066		1.8
		1.095		1.809
		1.101		1.81
		1.214		1.914
		1.222		1.951
		1.237		1.972
		1.309		2.024
		1.427		2.171
		1.47		2.247
		1.969		2.263
		1.995		2.326
		2.51		2.398
				2.615
				2.647
				2.68
				2.682
				2.863
				3.2
				0.761
				0.848
				0.96
				1.01
				1.049
				1.051
				1.06
				1.198
				1.263
				1.35
				1.371
				1.403
				1.475
				1.551
				1.625
				1.639
				1.727
				1.749
				1.776
				1.823
				1.846
				1.918
				1.926
				1.959
				1.996
				1.997
				2.02
				2.034
				2.045
				2.118
				2.152
				2.154
				2.167
				2.312
				2.484
				2.488
				2.52
				2.526
				2.54
				2.619
				2.68
				2.841
				2.88
				2.997
				3.334
				3.527

## Sheet: Supplementary Fig. 9d
Layer	Adult			Aged
	Mean	SEM	N	Mean	SEM	N
Layer 2/3	1.04	0.031	368	1.155	0.031	356
Layer 4	1.163	0.029	453	1.555	0.031	365
Layer 6/CC	2.014	0.026	505	1.62	0.031	374
Also used for the column plots in Supplementary Fig. 9c

## Sheet: Supplementary Fig. 9e
Adult Layer 2/3	Aged Layer 2	Adult Layer 4	Aged Layer 4	Adult Layer 6	Aged Layer 6
61.645	64.349	46.643	83.539	24.916	80.243
76.705	66.713	80.018	89.112	81.496	81.848
89.225	71.878	89.774	97.457	83.192	88.515
89.709	74.2	90.33	107.819	83.36	90.495
92.378	76.85	91.468	108.032	83.862	97.042
94.925	78.386	93.376	115	89.846	99.126
95.177	80.389	99.354	121.412	94.275	109.102
101.321	81.861	106.422	122.234	97.778	109.741
103.128	82.541	122.082	123.377	100.855	110.24
105.42	86.643	145.805	124.968	100.86	115.275
113.175	86.686	175.706	129.133	103.032	115.777
113.671	90.426	83.455	131.238	105.938	116.443
115.044	94.958	86.222	133.174	106.587	117.66
119.532	97.695	86.594	138.82	112.072	118.264
132.376	100.21	91.593	142.584	112.949	119.889
139.026	100.298	92.263	144.787	114.765	123.306
193.805	102.432	93.529	146.633	119.476	125.17
213.017	103.476	97.524	63.116	120.75	125.72
488.656	107.316	98.968	81.584	120.859	126.958
47.009	111.234	100.743	83.486	124.163	128.879
55.789	115.733	101.302	83.885	124.332	134.373
61.833	118.47	107.7	89.888	127.07	153.828
90.1	118.891	109.412	90.857	127.258	168.762
96.363	119.947	109.967	105.211	129.338	168.937
103.35	125.064	111.316	105.226	129.868	186.102
105.124	126.748	111.762	106.773	130.202	231.361
138.791	127.949	120.518	108.078	130.328	54.529
156.304	130.869	123.811	109.405	133.94	61.693
157.203	131.161	124.915	111.482	144.119	66.713
172.825	144.575	125.152	113.142	152.813	68.016
175.984	157.456	130.779	114.104	167.366	69.517
176.666	158.999	136.41	115.432	174.396	69.641
188.745	305.351	141.744	116.491	175.028	72.579
189.136	52.789	143.072	121.552	177.207	77.903
192.67	59.097	146.02	121.787	177.241	79.057
193.723	61.747	151.674	122.863	182.122	82.444
218.553	75.255	155.121	124.077	183.636	82.638
260.793	77.218	155.971	130.029	188.484	85.413
265.359	91.395	161.461	133.556	232.472	87.95
296.272	91.658	167.799	138.468	247.274	88.403
328.368	95.355	170.496	146.885	316.771	91.31
36.692	96.306	178.126	148.544	70.169	94.086
51.707	97.123	181.12	151.598	71.55	95.149
68.534	98.522	181.428	151.793	77.244	95.307
86.727	103.35	184.883	152.884	82.581	100.922
92.174	104.795	191.478	154.323	89.148	101.666
98.189	106	198.749	157.471	93.476	103.299
107.737	106.53	201.904	166.851	99.298	105.497
114.627	112.208	209.495	173.291	99.32	107.044
128.447	114.939	212.938	196.39	100.81	107.098
128.59	116.662	212.951	209.576	101.516	109.627
145.243	119.44	228.989	213.376	101.834	110.289
145.749	125.67	255.456	220.792	102.401	110.825
146.529	129.092	261.351	70.578	102.615	111.142
157.737	129.261	391.952	72.875	103.78	112.366
163.076	135.773	42.973	74.496	104.176	116.439
168.917	137.419	47.986	77.008	104.8	116.84
171.618	139.152	66.144	77.02	105.355	117.897
177.661	144.545	67.133	77.271	106	119.614
185.499	149.848	71.014	82.476	107.702	119.713
186.197	162.204	73.695	83.265	109.14	121.458
187.272	182.746	86.075	90.705	111.253	132.499
210.928	44.631	87.002	93.48	112.144	143.522
226.721	59.218	89.263	95.549	112.967	148.534
61.097	72.466	90.857	97.704	113.438	156.879
64.242	73.477	91.229	98.31	117.357	176.345
74.592	97.846	92.621	98.917	121.43	179.953
75.139	108.141	101.123	100.546	123.377	225.436
89.869	110.076	102.798	101.011	123.543	36.966
90.748	112.317	106	101.288	124.974	57.15
98.933	113.74	108.839	105.337	126.492	63.6
99.234	123.627	110.076	112.87	130.336	73.202
100.045	125.965	111.3	114.737	141.186	77.92
108.753	126.516	116.426	115.258	148.919	77.941
111.729	132.294	117.443	116.108	149.951	82.112
113.107	138.515	118.47	123.525	155.243	82.495
114.313	139.158	119.469	127.333	158.228	85.757
123.345	148.472	120.061	128.039	209.534	87.603
128.186	150.542	127.054	133.956	236.771	88.419
131.999	155.971	129.043	147.746	59.563	90.146
134.711	161.676	131.959	154.979	62.429	91.584
135.079	165.912	132.68	176.973	70.711	95.346
154.329	182.319	132.873	203.819	80.897	95.694
155.073	183.461	134.228	66.677	90.512	97.012
164.482	228.996	135.706	72.295	91.399	98
166.274	230.928	136.597	73.203	95.356	99.375
58.638	306.492	137.256	74.386	96.685	100.421
83.588	66.874	141.023	79.126	96.881	101.015
86.309	78.169	147.261	80.413	98.85	103.35
90.033	81.128	153.378	85.178	105.844	104.166
90.701	81.148	158.311	86.727	105.886	106
94.934	82.644	160.709	87.215	110.235	106.549
96.153	88.623	168.013	92.238	110.471	106.838
99.837	90.296	169.341	92.333	111.243	106.906
101.157	94.455	173.577	100.891	112.778	107.388
103.198	96.311	176.91	102.319	113.24	108.887
106	97.026	178.433	106.213	113.601	114.084
106.861	100.175	180.224	106.754	114.04	116.6
110.367	100.51	185.499	107.204	115.806	118.443
112.186	101.717	263.006	107.963	117.454	119.158
112.625	104.548	270.888	111.088	120.094	127.129
113.95	104.632	373.788	115.085	123.285	130.133
114.907	110.711	73.842	115.842	125.282	135.444
115.747	111.909	84.424	116.6	125.894	144.627
118.168	114.732	95.144	117.422	129.374	144.675
120.233	116.291	98.757	117.777	130.261	145.913
121.342	118.251	102.427	119.307	132.3	151.991
121.603	122.8	102.988	120.092	133.561	157.252
122.216	123.823	106.806	120.7	135.986	158.999
129.043	123.872	111.971	121.142	136.591	164.252
131.99	132.544	120.021	121.483	137.158	247.432
137.97	133.547	125.156	121.528	138.911	63.743
142.618	137.375	125.72	131.238	139.152	67.211
147.792	147.757	127.068	132.873	141.49	81.164
157.375	156.21	128.366	133.162	141.964	84.8
160.059	158.999	131.395	135.149	142.026	87.294
163.076	158.999	131.422	140.351	144.785	88.527
169.545	164.991	133.748	142.76	145.772	89.722
173.281	165.194	135.54	144.899	145.806	92.509
175.646	173.119	137.093	146.062	152.76	92.962
180.263	205.671	141.333	154.759	154.56	94.045
264.423	220.658	141.521	154.937	158.1	94.584
373.365	772.914	142.061	158.091	165.77	97.645
453.187	83.285	143.124	167.431	166.872	97.648
61.663	110.711	143.179	176.207	168.525	99.664
71.061	165.424	143.707	179.236	174.566	100.301
78.066	96.978	145.573	190.068	176.934	103.634
85.215	123.666	146.567	53.266	179.638	104.191
86.828	117.677	152.837	61.833	183.401	104.591
89.613	191.178	153.196	64.634	184.644	107.422
90.154	114.742	153.209	65.955	190.282	107.898
90.923	94.29	153.388	66.478	195.506	108.126
92.75	116.095	154.69	69.171	198.45	108.924
94.488	140.672	157.303	70.041	200.031	112.162
94.642	116.426	157.567	73.482	229.381	112.754
99.991	114.731	158.012	77.872	230.268	113.287
100.321	82.136	158.999	81.009	80.052	114.594
103.493	119.931	164.816	83	82.779	114.965
105.12	71.806	165.359	87.853	84.402	116.095
106.8	100.378	166.36	97.761	86.323	116.6
107.171	183.858	168.314	100.378	87.683	117.371
108.078	103.791	176.802	101.987	88.938	118.801
110.309	65.303	188.384	102.271	90.016	122.563
115.893	109.312	190.072	103.31	90.708	128.918
117.974	138.121	193.653	103.728	94.571	130.228
119.174	111.514	194.837	104.084	97.014	132.808
120.822	81.795	203.462	106.662	97.257	135.979
121.285	114.329	272.938	114.983	97.552	136.126
127.96	81.168	65.058	115.789	97.846	136.65
135.53	84.209	68.565	132.1	98.617	137.783
136.946	85.35	69.261	134.336	99.116	138.296
137.468	114.561	82.268	144.056	102.635	140.653
138.566	146.595	83.204	145.525	102.936	143.954
140.174	132.059	86.584	147.436	105.214	144.229
144.104	61.106	88.831	150.618	106.519	146.529
146.671	141.084	89.101	157.14	108.062	146.65
147.144	84.8	89.9	52.637	108.321	146.801
150.166	27.146	90.711	72.329	108.346	148.251
89.491	35.333	91.44	72.734	112.144	148.607
90.36	45.206	95.639	84.31	112.913	159.99
101.843	49.82	96.507	85.297	114.412	168.336
171.114	57.957	97.923	86.943	115.021	171.23
170.701	66.365	98.89	87.43	117.634	171.63
122.68	66.893	99.795	89.156	119.307	179.448
108.753	74.687	101.003	91.337	119.803	61.77
138.915	77.091	105.302	93.854	121.525	63.305
173.752	80.632	107.193	98.614	124.013	70.666
90.857	87.135	109.958	99.1	126.967	77.453
109.868	89.692	110.173	100.126	127.347	77.908
128.284	93.121	110.711	100.453	127.37	80.454
90.487	95.081	111.664	100.524	128.738	81.184
97.846	106	111.698	100.587	129.339	82.823
104.835	108.924	112.144	101.542	129.374	88.395
62.671	119.25	114.379	106.831	130.069	89.869
84.545	121.142	117.459	108.223	131.238	90.349
108.163	137.137	117.732	112.144	133.061	92.376
130.336	137.879	123.189	113.489	133.442	92.988
186.302	145.391	123.306	113.732	133.481	96.192
120.634	149.813	123.516	115.549	134.239	97.347
90.36	152.85	127.524	117.631	134.676	99.764
128.602	154.181	131.62	120.212	135.298	99.87
96.062	166.571	133.749	122.592	135.704	107.859
118.884	169.599	135.048	123.53	135.812	109.573
114.528	179.859	137.096	125.629	135.996	109.925
182.328	317.999	140.772	126.008	136.098	110.549
146.38	49.432	141.099	129.142	137.082	114.03
29.787	58.912	145.834	134.302	137.856	114.215
64.408	68.14	158.999	134.448	137.857	115.059
65.386	70.117	178.118	135.158	140.071	115.217
74.949	76.076	182.494	135.294	143.794	121.528
89.542	79.161	187.292	142.378	144.791	122.271
91.89	80.84	192.55	144.497	145.642	124.656
92.2	82.108	202.854	155.062	149.51	129.471
98.839	90.947	220.832	156.081	149.751	129.849
101.643	93.969	293.983	172.32	154.628	131.125
101.818	98.411	71.303	180.957	154.837	135.785
105.013	100.563	77.227	193.485	155.44	138.849
110.848	105.495	77.877	205.671	158.2	139.047
111.845	110.15	85.544	274.216	162.803	142.158
113.265	112.617	86.383	64.932	163.956	145.433
121.191	112.963	89.228	75.605	169.599	147.436
124.216	113.075	91.088	75.975	190.256	148.611
125.413	119.11	96.554	77.82	220.192	221.635
130.511	119.208	99.962	81.555	222.599	48.128
130.68	132.195	100.092	83.544	235.555	56.236
131.005	132.269	103.334	84.509	237.66	70.538
131.612	46.938	104.182	84.807	461.098	71.239
134.14	50.816	107.468	85.279	961.544	74.2
137.719	81.161	109.004	85.618	61.932	79.195
139.314	82.064	110.534	89.39	69.879	81.5
142.68	85.916	112.297	90.374	74.906	82.085
142.878	88.203	113.968	97.803	82.856	86.424
143.076	88.752	122.692	104.231	85.774	87.412
145.982	89.135	124.705	105.692	90.006	90.198
149.186	89.728	140.033	106.955	90.775	94.842
151.994	93.375	148.337	107.766	97.115	95.754
153.514	111.198	149.125	112.253	97.134	103.039
153.907	113.108	153.591	114.963	101.633	117.691
159.808	114.733	162.416	115.097	104.535	117.875
161.179	115.043	94.026	123.741	106.688	119.573
165.308	115.227	97.117	129.808	107.937	122.44
167.935	116.376	101.526	131.511	108.072	125.958
173.253	126.165	106.981	148.751	114.416	127.199
182.507	126.611	111.071	149.656	115.106	138.615
183.432	128.977	116.753	153.05	115.86	144.545
235.668	132.408	117.63	71.087	118.079	256.066
394.735	138.826	118.567	94.38	119.329	62.597
51.982	142.508	119.389	97.116	120.137	66.262
54.544	146.323	120.366	105.674	122.657	74.652
65.187	153.22	121.047	111.563	123.465	77.677
65.598	161.052	122.139	114.251	123.887	86.116
70.652	162.274	123.973	114.928	125.234	97.706
75.201	164.159	127.701	120.061	128.629	98.116
76.97	169.791	132.247	120.299	131.734	101.653
80.189	170.522	135.064	120.454	133.249	102.074
82.629	180.248	137.195	127.761	136.841	104.593
83.028	181.29	140.306	131.098	142.487	106.348
83.635	188.404	142.447	132.982	145.513	108.613
84.458	190.926	142.692	134.423	154.222	112.669
91.56	199.056	143.199	136.921	157.36	114.789
92.671	203.272	144.795	137.226	158.485	116.129
94.333	219.832	146.236	137.397	173.258	118.986
94.469	225.775	147.562	140.021	243.563	123.626
96.571	228.952	147.965	149.584	81.315	123.628
97.525	247.333	149.54	149.707	91.428	124.907
97.564	247.848	151.243	153.265	91.512	127.398
97.706	249.598	151.482	154.016	94.802	127.634
98.828	254.197	157.497	160.35	95.601	131.35
99.554	263.118	157.737	162.624	97.413	134.061
100.448	39.704	169.634	165.785	99.805	137.529
103.756	43.834	172.842	180.951	101.53	140.176
107.946	63.064	173.237	195.447	104.471	144.4
113.662	71.609	186.327	195.68	104.838	165.195
115.493	76.785	197.593	196.638	104.954	168.623
117.314	77.251	204.664	197.441	110.266	183.311
117.492	77.695	351.669	228.394	110.36	75.696
118.848	78.286	68.654	235.642	110.685	77.413
126.261	79.763	79.433	247.499	111.868	80.085
127.345	80.998	79.754	272.708	114.585	81.317
140.081	81.055	88.055	69.764	116.79	85.487
149.483	87.29	89.881	70.242	118.016	91.945
159.05	87.768	91.802	75.747	120.901	96.71
194.122	88.941	92.733	76.852	128.574	97.414
195.58	89.441	96.166	79.276	131.422	99.823
67.008	89.647	99.418	81.174	133.208	99.907
69.355	97.157	105.969	85.394	138.368	100.282
75.176	98.687	111.666	87.937	142.039	100.599
86.393	100.26	117.439	90.417	143.363	100.827
89.071	102.899	118.136	90.683	153.914	103.925
92.36	110.132	118.319	91.307	164.095	105.617
97.096	112.902	127.188	94.474	172.026	108.812
98.205	125.852	128.786	95.134	217.095	110.534
101.53	134.454	129.113	95.569	237.756	113.757
101.895	144.679	129.555	95.804	74.161	114.646
110.962	157.779	131.031	97.061	84.801	115.652
112.87	190.558	131.729	99.158	87.045	118.396
123.048	252.328	131.894	99.654	90.565	121.031
123.296	61.893	133.465	99.835	90.885	124.515
129.151	73.086	136.231	101.561	93.668	125.53
131.033	74.945	136.766	103.789	98.472	126.739
132.374	75.172	138.283	105.78	100.559	127.668
134.208	75.794	140.54	106.515	101.119	127.91
134.388	79.478	142.419	110.414	102.201	130.578
138.598	80.064	145.837	111.291	103.246	130.809
141.274	81.05	151.121	111.615	103.942	133.616
142.001	81.721	154.579	118.019	107.224	133.738
144.788	81.895	156.555	123.489	107.617	134.761
155.425	82.37	161.885	126.384	110.195	135.102
158.414	84.351	164.059	127.726	113.247	136.041
158.893	91.082	170.34	131.213	114.628	136.313
158.92	92.274	170.476	131.389	115.302	137.851
161.173	99.344	192.348	133.68	116.987	150.59
161.901	99.546	203.239	143.336	121.362	153.268
165.208	101.583	206.823	157.759	121.865	171.651
176.962	105.64	209.117	171.6	125.031	247.51
183.581	106.767	249.866	252.368	130.539	65.658
190.106	108.335	269.153	33.799	134.832	74.141
195.179	108.453	283.141	74.122	140.374	77.243
205.277	108.949	283.501	82.677	141.261	81.636
223.411	114.961	74.41	89.578	142.162	91.711
224.116	115.962	75.946	89.615	144.033	95.719
245.599	116.048	76.71	94.633	144.702	95.93
306.816	116.253	77.667	96.172	150.69	99.225
37.35	118.313	80.128	97.13	152.328	110.533
45.318	121.813	83.534	100.653	154.301	112.01
49.376	131.49	90.362	100.835	165.38	117.673
55.295	132.646	93.576	117.345	180.212	118.882
80.528	133.162	102.027	127.985	181.041	125.986
80.529	135.109	103.868	128.528	188.036	126.613
84.684	153.317	104.353	129.499	189.977	139.876
85.934	170.076	105.867	130.309	204.271	154.353
89.993	175.278	107.173	139.861	209.308	156.775
91.323	47.993	112.311	153.309	215.428	168.73
95.372	59.086	113.162	155.153	276.911	176.563
98.037	73.422	113.786	157.611	285.368	217.139
107.956	74.627	114.064	162.445	66.009	68.048
108.47	77.467	114.495	169.033	66.573	83.658
111.069	79.77	114.792	172.41	72.249	84.039
112.112	84.794	114.864	213.414	77.005	85.073
122.733	90.757	116.833	247.955	80.52	88.528
130.362	91.858	118.184	271.016	88.856	89.463
133.517	95.182	118.315	283.93	89.585	92.928
134.233	97.148	119.093	437.026	90.022	93.743
135.738	101.201	122.145	40.792	92.815	97.703
136.913	101.521	124.911	63.489	93.582	98.617
137.234	103.919	130.799	64.697	93.639	102.203
138.494	104.696	131.47	67.216	95.683	103.288
142.599	106.904	132.602	68.567	95.817	103.794
143.136	118.15	136.999	68.683	96.099	103.977
154.206	125.872	137.127	73.834	96.293	104.485
171.429	132.174	138.104	74.58	98.115	108.546
173.499	137.936	140.581	75.122	100.477	108.843
183.086	139.792	144.107	76.671	100.516	112.548
184.665	144.32	144.651	80.31	105.427	113.582
216.765	145.371	155.421	81.349	107.352	114.89
253.887	145.849	162.822	83.474	109.463	115.81
79.125	146.301	179.991	95.816	110.544	116.101
81.682	147.747	79.312	96.366	113.22	118.16
86.655	150.935	83.78	99.15	113.935	120.035
89.307	151.356	95.882	104.923	117.363	120.376
92.183	151.541	97.777	106.232	117.631	121.596
92.363	157.98	106.841	108.671	120.087	125.087
92.597	162.309	109.085	110.012	120.458	125.401
101.34	162.904	113.685	110.977	121.63	131.988
102.251	163.053	116.439	112.02	125.001	138.292
104.52	169.79	117.508	112.448	125.445	76.173
105.331	169.951	120.563	112.751	125.784	92.779
105.656	196.285	126.175	115.198	127.819	92.9
109.906	207.67	128.415	116.369	131.949	99.077
110.385	225.928	132.873	119.923	134.096	105.183
110.556	240.427	132.977	125.297	134.936	109.943
121.007		135.135	127.037	137.437	111.453
123.127		139.792	128.129	138.107	113.848
123.845		143.867	130.911	144.031	116.278
124.362		143.986	136.084	144.247	121.362
124.935		148.281	139.708	146.916	121.602
127.445		152.445	151.537	149.297	123.327
128.979		152.717	152.888	157.705	123.33
129.185		153.372	158.131	161.458	124.274
131.463		154.358	158.901	163.623	127.916
133.93		158.886	170.04	164.203	132.345
134.856		158.934	176.175	165.619	136.011
151.396		159.605	200.029	166.752	138.622
156.573		162.506		170.285	144.608
167.66		179.906		177.125	145.073
261.612		182.322		35.813	147.409
741.017		184.255		84.152	148.654
		192.52		95.277	154.309
		201.873		97.124	157.065
		202.092		99.175	157.508
		206.32		106.268	160.813
		217.467		110.792	161.615
		253.457		111.262	170.818
		254.535		112.475	279.286
		856.444		113.55
		63.782		117.071
		86.536		117.772
		92.34		120.382
		92.504		121.232
		97.717		123.031
		106.877		125.252
		110.699		126.056
		113.281		134.166
		115.114		134.422
		117.231		136.206
		120.17		137.508
		120.527		137.967
		122.581		138.515
		124.094		138.809
		127.501		139.809
		128.422		142.488
		130.736		142.736
		133.58		143.7
		134.398		148.93
		142.293		149.024
		144.422		150.906
		145.015		151.402
		148.719		153.82
		149.831		154.51
		152.675		156.192
		152.869		157.107
		159.483		157.581
		161.197		157.915
		162.67		161.753
		162.773		171.775
		163.548		175.236
		164.443		197.395
		165.791		205.069
		172.502		491.812
		177.254		48.637
		182.653		55.258
		200.165		61.77
		220.378		66.723
		408.362		73.747
		62.894		73.944
		85.947		78.153
		102.868		85.194
		104.6		86.6
		108.347		86.841
		113.549		87.744
		117.946		88.29
		118.622		94.708
		118.638		95.406
		124.442		96.661
		127.579		96.978
		128.9		98.243
		130.945		99.501
		133.747		100.139
		140.96		100.246
		141.001		100.867
		142.177		102.39
		143.651		102.674
		147.793		103.211
		147.988		105.918
		153.75		107.587
		154.269		111.453
		154.388		112.876
		156.394		113.367
		160.441		114.372
		161.016		118.863
		165.124		119.43
		169.3		119.538
		171.432		122.418
		171.457		122.787
		177.138		128.126
		180.567		131.007
		188.816		133.532
		196.447		135.798
		208.127		146.944
		219.207		153.963
		221.103		154.084
		225.706		163.424
		227.392		171.141
				173.721
				183.75
				214.911
				255.104
				297.335
				46.467
				64.476
				64.613
				69.986
				70.047
				70.569
				73.725
				75.007
				76.504
				77.572
				78.449
				80.233
				82.591
				84.141
				92.013
				93.005
				93.683
				94.963
				95.772
				97.314
				98.681
				98.799
				99.197
				99.353
				104.381
				107.214
				107.826
				108.293
				109.264
				109.383
				111.511
				111.896
				112.932
				113.952
				114.606
				115.276
				115.867
				117.323
				117.49
				125.218
				126.575
				139.147
				151.091
				151.465
				152.216
				216.61

## Sheet: Supplementary Fig. 9f
Layer	Adult			Aged
	Mean	SEM	N	Mean	SEM	N
Layer 2/3	130.875	2.81	367	118.844	2.839	351
Layer 4	136.907	2.657	453	120.632	2.834	363
Layer 6/CC	127.172	2.384	504	115.591	2.808	374
Also used for the column plots in Supplementary Fig. 9e
