# Supplementary material for: Impaired capillary–venous drainage contributes to gliosis and demyelination in mouse white matter during aging
Source: Nat Neurosci. 2025 Aug 12;28(9):1868–82. doi: 10.1038/s41593-025-02023-z (PMC12411274; doi:10.1038/s41593-025-02023-z)
Supplement: Supplementary file 6 — Data values for plot generation. [file 41593_2025_2023_MOESM6_ESM.zip]

Archive with 9 entries (9 files):
- Extended Figure 1.xlsx
- Extended Figure 2.xlsx
- Extended Figure 3.xlsx
- Figure 3.xlsx
- Figure 4.xlsx
- Figure 5.xls
- Figure 6.xlsx
- Figure 7.xlsx
- Figure 8.xlsx
