# Supplementary material for: Impaired capillary–venous drainage contributes to gliosis and demyelination in mouse white matter during aging
Source: Nat Neurosci. 2025 Aug 12;28(9):1868–82. doi: 10.1038/s41593-025-02023-z (PMC12411274; doi:10.1038/s41593-025-02023-z)
Supplement: Supplementary file 6 — Data values for plot generation. [file 41593_2025_2023_MOESM6_ESM.zip › Extended Figure 1.xlsx]

## Sheet: Extended Fig. 1d
Animal ID	Arterioles	Venules	PCVs
HB438	44	120	3
HB439	67	103	3
HB442	55	107	3
HB597	52	92	4

## Sheet: Extended Fig. 1e
Arterioles	Venules	PCVs
98.4	57.6	969.6
1096.8	482.4	1096.8
924	417.6	950.4
475.2	494.4	1060.8
448.8	453.6	1123.2
1070.4	242.4	1089.6
508.8	751.2	957.6
103.2	734.4	1051.2
1032	391.2	1144.8
813.6	117.6	916.8
79.2	110.4	981.6
691.2	192	933.6
854.4	847.2	924
156	69.6
948	139.2
696	583.2
981.6	103.2
187.2	612
196.8	835.2
679.2	120
708	712.8
734.4	184.8
600	153.6
489.6	544.8
355.2	115.2
189.6	81.6
136.8	84
873.6	151.2
674.4	501.6
782.4	787.2
700.8	55.2
758.4	552
120	540
460.8	384
484.8	420
544.8	501.6
72	590.4
237.6	672
324	429.6
736.8	146.4
732	134.4
213.6	132
729.6	636
204	602.4
741.6	72
148.8	57.6
268.8	112.8
492	228
729.6	93.6
537.6	110.4
734.4	208.8
717.6	403.2
328.8	148.8
787.2	81.6
69.6	103.2
192	153.6
48	403.2
984	112.8
436.8	441.6
902.4	556.8
760.8	381.6
360	470.4
69.6	124.8
427.2	96
676.8	537.6
285.6	158.4
84	506.4
300	321.6
67.2	372
650.4	96
554.4	117.6
621.6	194.4
328.8	110.4
96	76.8
492	93.6
986.4	146.4
561.6	616.8
480	165.6
96	67.2
643.2	165.6
782.4	259.2
264	163.2
283.2	115.2
415.2	441.6
175.2	76.8
597.6	432
499.2	124.8
772.8	144
379.2	182.4
900	146.4
326.4	506.4
847.2	108
624	396
808.8	549.6
765.6	494.4
679.2	115.2
609.6	134.4
748.8	134.4
309.6	520.8
328.8	139.2
232.8	520.8
446.4	439.2
1070.4	304.8
724.8	139.2
151.2	165.6
232.8	602.4
741.6	199.2
561.6	403.2
710.4	165.6
897.6	136.8
936	667.2
667.2	115.2
458.4	156
751.2	489.6
254.4	141.6
904.8	163.2
398.4	314.4
98.4	206.4
700.8	156
739.2	724.8
170.4	408
600	148.8
518.4	175.2
820.8	549.6
189.6	412.8
151.2	74.4
420	168
168	55.2
249.6	81.6
525.6	117.6
103.2	91.2
540	184.8
583.2	146.4
158.4	542.4
156	55.2
132	357.6
890.4	655.2
120	43.2
417.6	688.8
705.6	72
540	201.6
717.6	664.8
763.2	451.2
364.8	300
588	561.6
499.2	859.2
62.4	463.2
244.8	96
727.2	468
691.2	895.2
556.8	652.8
590.4	537.6
832.8	175.2
727.2	108
600	156
796.8	405.6
650.4	806.4
408	156
151.2	573.6
184.8	144
177.6	506.4
189.6	624
924	573.6
890.4	427.2
765.6	801.6
1008	415.2
206.4	547.2
115.2	208.8
422.4	508.8
820.8	319.2
420	271.2
892.8	408
571.2	120
439.2	374.4
710.4	72
79.2	115.2
794.4	338.4
876	124.8
674.4	888
326.4	405.6
504	436.8
703.2	314.4
482.4	789.6
100.8	487.2
602.4	292.8
813.6	314.4
223.2	218.4
199.2	252
343.2	69.6
568.8	271.2
525.6	136.8
326.4	79.2
638.4	292.8
86.4	268.8
772.8	175.2
537.6	84
792	252
736.8	163.2
628.8	96
420	112.8
499.2	304.8
664.8	170.4
81.6	168
516	211.2
108	127.2
403.2	45.6
60	81.6
172.8	108
132	196.8
91.2	122.4
348	38.4
477.6	81.6
228	132
369.6	139.2
91.2	172.8
228	266.4
124.8	172.8
564	412.8
	372
	199.2
	180
	223.2
	321.6
	432
	40.8
	69.6
	117.6
	69.6
	189.6
	448.8
	112.8
	124.8
	338.4
	732
	124.8
	427.2
	220.8
	528
	650.4
	340.8
	170.4
	499.2
	564
	266.4
	542.4
	242.4
	285.6
	516
	312
	501.6
	482.4
	439.2
	112.8
	667.2
	412.8
	619.2
	391.2
	21.6
	340.8
	208.8
	379.2
	609.6
	249.6
	576
	175.2
	189.6
	48
	595.2
	324
	60
	105.6
	208.8
	283.2
	516
	268.8
	216
	163.2
	151.2
	297.6
	189.6
	288
	112.8
	115.2
	189.6
	400.8
	220.8
	103.2
	108
	362.4
	14.4
	271.2
	662.4
	290.4
	386.4
	876
	182.4
	268.8
	240
	727.2
	360
	398.4
	429.6
	295.2
	136.8
	290.4
	381.6
	410.4
	129.6
	664.8
	530.4
	112.8
	91.2
	403.2
	504
	271.2
	182.4
	19.2
	88.8
	432
	93.6
	636
	132
	429.6
	141.6
	189.6
	124.8
	309.6
	475.2
	72
	136.8
	345.6
	451.2
	115.2
	103.2
	62.4
	324
	160.8
	151.2
	134.4
	309.6
	760.8
	564
	688.8
	552
	194.4
	321.6
	259.2
	511.2
	499.2
	120
	379.2
	350.4
	667.2
	830.4
	422.4
	79.2
	420
	213.6
	554.4
	537.6
	633.6
	312
	187.2
	240
	127.2
	244.8
	129.6
	112.8
	259.2
	360
	163.2
	588
	170.4
	261.6
	249.6
	110.4
	379.2
	177.6
	172.8
	187.2
	309.6
	379.2
	259.2
	547.2
	372
	177.6
	268.8
	230.4
	412.8
	235.2
	374.4
	175.2
	216
	314.4
	105.6
	91.2
	242.4
	86.4
	216
	278.4
	184.8
	117.6
	244.8
	333.6
	350.4
	384
	496.8
	657.6
	285.6
	86.4
	194.4
	48
	31.2
	235.2
	187.2
	50.4
	127.2
	189.6
	57.6
	105.6
	72
	276
218	422	13
