# Supplementary material for: Impaired capillary–venous drainage contributes to gliosis and demyelination in mouse white matter during aging
Source: Nat Neurosci. 2025 Aug 12;28(9):1868–82. doi: 10.1038/s41593-025-02023-z (PMC12411274; doi:10.1038/s41593-025-02023-z)
Supplement: Supplementary file 6 — Data values for plot generation. [file 41593_2025_2023_MOESM6_ESM.zip › Extended Figure 2.xlsx]

## Sheet: Extended Fig. 2c
Adult 200	Aged 200	Adult 300	Aged 300	Adult 400	Aged 400	Adult 500	Aged 500	Adult 600	Aged 600	Adult 700	Aged 700	Adult 800	Aged 800	Adult 900	Aged 900
20.691	12.1519	23.2234	20.1668	17.1815	14.6952	14.193	12.3277	17.7689	9.96796	7.92928	13.7086	10.685	9.434	8.19532	5.98021
24.7979	20.4178	25.0432	21.3592	20.98	20.7833	19.8573	19.7312	18.3398	15.7762	24.718	13.7032	23.4498	12.4285	9.43542	8.64217
8.56324	23.0048	7.93399	16.9154	8.43022	23.1152	14.4291	20.4386	13.5935	18.8928	21.9775	10.0397	13.2845	10.6161	12.268	6.56701
16.1243	18.9776	14.729	10.6246	15.6476	11.3675	10.8439	10.1496	6.19436	11.5273	16.852	14.0331	15.4516	9.98227	10.9345	8.70286
21.9726	11.029	18.2186	17.8831	26.6518	19.3072	26.8893	23.2564	25.3336	20.2189	17.8331	14.3086	15.2277	8.88966	15.4755	8.5222
19.1299	18.6991	20.9243	11.8716	18.7991	18.2903	16.2451	17.6449	13.8997	15.7297	21.3674	16.7496	19.8059	16.8142	11.6854	10.318
15.2473	13.5621	23.4886	23.2459	21.0784	16.6747	17.7886	15.1237	14.3463	12.7089	6.88336	15.4218	21.6388	15.6048	12.7323	14.2048
17.8018	22.3153	18.386	14.4886	17.0397	17.1194	13.0394	15.5065	9.35696	13.7552	17.8712	8.46481	12.8909	11.7074	8.00286
13.1507	15.2121	16.1998	12.8894	25.613	14.7194	19.8246	19.8847	19.6208	17.4262	16.1044	17.4552	10.6172	11.8771	8.58919
13.1766	14.045	12.049	10.8307	13.6183	17.768	10.9346	17.9822	9.00737	17.2307	9.5991	14.2279	9.25255	7.78525	6.17256
11.739	10.941	13.673	11.3084	15.8161	15.1765	14.3702	13.7475	13.1687	14.59	13.2208	9.56954	10.0745	16.8465	7.2439
	12.9722	7.7189		15.2935	18.3791	13.0288	13.8328	11.6258	12.3029	8.87865	17.279	10.29
				12.951		11.874		10.1287

## Sheet: Extended Fig. 2d
Adult branch order 1	Adult branch order 2	Adult branch order 3	Aged branch order 1	Aged branch order 2	Aged branch order 3	Adult pooled	Aged pooled
12.0991	8.75192	6.91795	5.72832	4.38445	4.10431	12.0991	5.72832
13.6062	11.8031	8.48671	9.86985	7.66465	5.61302	13.6062	9.86985
6.34531	5.04247	4.63634	11.6529	8.09626	8.51985	6.34531	11.6529
8.51764	6.73197	5.51905	10.5149	8.29543	5.95413	8.51764	10.5149
9.20428	6.32335	5.18115	8.70805	6.08814	5.63163	9.20428	8.70805
11.8636	7.91243	6.24496	8.32881	6.16493	4.79968	11.8636	8.32881
9.75476	7.94744	5.80257	8.21639	6.03257	4.79171	9.75476	8.21639
8.3097	6.59319	5.12585	8.37991	6.04019	5.52206	8.3097	8.37991
8.60876	6.9505	5.7183	8.26922	5.97958	4.90358	8.60876	8.26922
9.4656	6.94295	5.23459	7.19122	6.08289	4.61674	9.4656	7.19122
9.16262	6.02482	4.80178	6.59272	4.88755	4.36765	9.16262	6.59272
7.62047	5.40269	4.52112	7.00192	4.98102	4.44483	7.62047	7.00192
8.66513	5.78634	5.38477				8.66513	4.38445
						8.75192	7.66465
						11.8031	8.09626
						5.04247	8.29543
						6.73197	6.08814
						6.32335	6.16493
						7.91243	6.03257
						7.94744	6.04019
						6.59319	5.97958
						6.9505	6.08289
						6.94295	4.88755
						6.02482	4.98102
						5.40269	4.10431
						5.78634	5.61302
						6.91795	8.51985
						8.48671	5.95413
						4.63634	5.63163
						5.51905	4.79968
						5.18115	4.79171
						6.24496	5.52206
						5.80257	4.90358
						5.12585	4.61674
						5.7183	4.36765
						5.23459	4.44483
						4.80178
						4.52112
						5.38477

## Sheet: Extended Fig. 2e
Adult branch order 1	Adult branch order 2	Adult branch order 3	Aged branch order 1	Aged branch order 2	Aged branch order 3	Adult pooled	Aged pooled
8.50239	5.48068	5.4886	7.15663	7.20852	4.78796	8.50239	7.15663
9.21136	7.73305	5.66527	8.00569	5.67967	4.69926	9.21136	8.00569
10.4246	7.78267	6.29738	9.90161	7.26261	5.42814	10.4246	9.90161
7.97503	6.59366	5.20238	7.61921	5.68336	5.23794	7.97503	7.61921
8.29272	7.06523	5.32787	8.63117	5.97795	5.5404	8.29272	8.63117
7.16827	5.92671	4.62845	8.67834	6.24248	5.37964	7.16827	8.67834
7.41795	6.02984	5.3388	7.97291	6.76687	5.3838	7.41795	7.97291
9.24563	7.3277	5.19648	8.50884	7.45717	6.12038	9.24563	8.50884
9.64564	7.4928	5.57499	10.4708	8.00239	5.75031	9.64564	10.4708
7.57644	5.8507	4.67022	7.67951	5.7795	5.18809	7.57644	7.67951
6.85317	5.74221	4.80342	7.5494	6.0593	4.89522	6.85317	7.5494
6.70223	6.1255	4.64189	8.4645	6.03367	4.56438	6.70223	8.4645
7.38619	6.11498	5.35028				7.38619	7.20852
						5.48068	5.67967
						7.73305	7.26261
						7.78267	5.68336
						6.59366	5.97795
						7.06523	6.24248
						5.92671	6.76687
						6.02984	7.45717
						7.3277	8.00239
						7.4928	5.7795
						5.8507	6.0593
						5.74221	6.03367
						6.1255	4.78796
						6.11498	4.69926
						5.4886	5.42814
						5.66527	5.23794
						6.29738	5.5404
						5.20238	5.37964
						5.32787	5.3838
						4.62845	6.12038
						5.3388	5.75031
						5.19648	5.18809
						5.57499	4.89522
						4.67022	4.56438
						4.80342
						4.64189
						5.35028

## Sheet: Extended Fig. 2f
Adult branch order 1	Adult branch order 2	Adult branch order 3	Aged branch order 1	Aged branch order 2	Aged branch order 3	Adult pooled	Aged pooled
10.8623	7.56324	5.91241	9.0406	6.19279	5.09342	10.8623	9.0406
8.65978	7.10191	6.19085	8.49563	6.66292	5.01649	8.65978	8.49563
12.3136	9.44831	7.50041	11.3812	7.70796	5.74987	12.3136	11.3812
8.80022	7.15607	5.76988	9.25593	7.16512	5.67877	8.80022	9.25593
9.90853	6.56347	5.418	7.93211	6.24484	4.9615	9.90853	7.93211
7.53305	5.94782	4.75671	10.6629	7.26027	6.0194	7.53305	10.6629
9.74343	7.64626	6.12565	10.29	6.39275	4.8601	9.74343	10.29
9.01589	7.53192	5.77181	11.4904	7.7743	6.29282	9.01589	11.4904
11.9598	8.16418	6.04046	10.5246	8.43704	6.18741	11.9598	10.5246
10.285	7.47137	5.16815	9.08305	6.58263	5.4004	10.285	9.08305
11.9538	8.82331	6.56518	9.24186	6.44571	5.30619	11.9538	9.24186
9.85224	7.07173	5.96995	10.6918	7.82435	5.80238	9.85224	10.6918
						7.56324	6.19279
						7.10191	6.66292
						9.44831	7.70796
						7.15607	7.16512
						6.56347	6.24484
						5.94782	7.26027
						7.64626	6.39275
						7.53192	7.7743
						8.16418	8.43704
						7.47137	6.58263
						8.82331	6.44571
						7.07173	7.82435
						5.91241	5.09342
						6.19085	5.01649
						7.50041	5.74987
						5.76988	5.67877
						5.418	4.9615
						4.75671	6.0194
						6.12565	4.8601
						5.77181	6.29282
						6.04046	6.18741
						5.16815	5.4004
						6.56518	5.30619
						5.96995	5.80238
