# Supplementary material for: Impaired capillary–venous drainage contributes to gliosis and demyelination in mouse white matter during aging
Source: Nat Neurosci. 2025 Aug 12;28(9):1868–82. doi: 10.1038/s41593-025-02023-z (PMC12411274; doi:10.1038/s41593-025-02023-z)
Supplement: Supplementary file 6 — Data values for plot generation. [file 41593_2025_2023_MOESM6_ESM.zip › Extended Figure 3.xlsx]

## Sheet: Fig. 3k
Cortical subsection	Adult				Aged
	Animal 1	Animal 2	Animal 3	Animal 4	Animal 1	Animal 2	Animal 3	Animal 4
0 - 200 μm	0.790895	0.750171	0.711591	0.765175	0.788752	0.658008	0.608711	0.782322
201 - 400 μm	0.906636	0.876629	0.820902	0.932356	0.885202	0.754458	0.741598	0.763032
401 - 600 μm	0.932356	0.898062	0.880916	0.962363	0.786608	0.741598	0.720165	0.773748
601 - 800 μm	0.915209	0.756602	0.855195	0.846622	0.606567	0.675154	0.666581	0.703018
801 - 100 μm	0.741598	0.638717	0.681584	0.675154	0.49297	0.546553	0.484396	0.53155

## Sheet: Fig. 3l
Cortical subsection	Adult				Aged
	Animal 1	Animal 2	Animal 3	Animal 4	Animal 1	Animal 2	Animal 3	Animal 4
0 - 200 μm	156	122	156	162	153	132	194	78
201 - 400 μm	211	178	193	235	202	167	198	146
401 - 600 μm	244	210	210	236	183	186	218	160
601 - 800 μm	232	187	210	228	146	193	163	150
801 - 100 μm	231	179	188	187	118	150	139	119

## Sheet: Fig. 3m
Cortical subsection	Adult				Aged
	Animal 1	Animal 2	Animal 3	Animal 4	Animal 1	Animal 2	Animal 3	Animal 4
0 - 200 μm	4.22764	3.48571	4.69879	4.53782	4.15761	4.29967	2.74648	5.31507
201 - 400 μm	4.98818	4.35208	5.03916	5.4023	4.89104	4.74432	4.21965	5.5618
401 - 600 μm	5.60919	5.01193	5.10949	5.25612	4.98638	5.37572	4.7619	6.03878
601 - 800 μm	5.43325	5.29745	5.26316	5.77215	5.15901	6.12698	4.82315	4.96951
801 - 100 μm	6.6763	6.00671	5.91195	5.93651	5.13044	5.88235	5.26549	5.60484
