# Supplementary material for: Impaired capillary–venous drainage contributes to gliosis and demyelination in mouse white matter during aging
Source: Nat Neurosci. 2025 Aug 12;28(9):1868–82. doi: 10.1038/s41593-025-02023-z (PMC12411274; doi:10.1038/s41593-025-02023-z)
Supplement: Supplementary file 6 — Data values for plot generation. [file 41593_2025_2023_MOESM6_ESM.zip › Figure 3.xlsx]

## Sheet: Fig. 3b
Vessel identity	% of vessel segments				Vessel identity	% of total vessel length
Pre-convergence capillaries	60.1				Pre-convergence capillaries	81.6
Other tributary vesels	39.9				Other tributary vesels	18.4
Left pie chart					Right pie chart

## Sheet: Fig. 3c left plot
Adult Pooled layers	Aged Pooled layers
60.42	62.5
56	59.46
57.9	60.53
58.73	57.14
58	59.62
59.78	60.24
60.71	58
60	58.33
57.94	61.04
57.84	59.6
61.11	60.78
60.71	61.9
61.54	62.3
57.81	60
57.94	59.01
57.14	59.22
60.48	61.6
61.91	61.54
59.14	60.83
59.83	60.91
61.79	61.54
59.09	61.54
60.63	61.39
60.68	61.16
58.82	60.42
61.62	59.54
59.5	62.12
60	61.16
60	60.26
59.04	60.18
60.94	63.08
61.43	62.04
58.75	60.44
60.45
61.02

## Sheet: Fig. 3c right plot
Adult Pooled layers	Aged Pooled layers
71.992	86.779
68.372	74.741
75.111	81.805
82.039	80.734
82.544	83.321
77.232	86.183
82.467	76.527
80.745	82.231
81.026	82.485
81.795	85.857
85.162	86.026
82.564	90.25
81.313	82.724
73.626	81.288
79.006	85.59
80.577	80.665
79.319	85.89
87.031	83.095
76.94	87.534
81.964	83.088
85.035	87.083
87.137	83.967
83.622	87.1
82.781	82.58
67.172	86.038
78.719	79.751
61.708	79.656
81.38	86.307
80.022	80.742
81.006	78.935
84.353	80.568
84.69	86.28
85.997	83.557
82.236
82.83

## Sheet: Fig. 3e
Adult Layer 2/3	Aged Layer 2/3	Adult Layer 4	Aged Layer 4	Adult Layer 6/CC	Aged Layer 6/CC
1.001	1.165	1.163	0.975	0.83	0.696
1.213	1.206	0.994	1.064	0.771	0.874
1.1	1.18	1.342	1.099	0.889	0.837
0.753	1.17	1.037	1.01	0.976	0.836
1.016	0.894	1.141	0.93	1.093	0.922
1.005	1.089	1.154	0.97	0.879	0.804
0.847	1.247	1.317	0.991	0.866	0.633
0.868	1.081	1.15	0.992	0.896	0.521
0.75	1.149	1.164	0.91	0.964	0.531
1.035	0.996	0.829	1.155	0.817	0.572
0.82	1.073	0.978	1.107	0.864	0.751
0.759	1.069	0.936	1.164	0.701	0.698
1.124	1.144	1.054	1.012	0.774	0.823
0.969	1.013	1.037	0.965	0.739	0.941
0.808	1.044	1.014	1.021	0.922	0.919
0.87	1.248	1.116	1.006	0.9	0.872
1.034	1.043	1.07	1.076	0.934	0.915
0.904	1.021	0.888	1.137	0.836	0.716
1.293	1.357	1.289	1.148	1.295	0.811
0.954	1.026	1.1	1.137	1.049	1.026
1.308	1.217	1.287	1.273	1.055	0.831
1.325	1.206	1.106	1.163	1.269	0.645
1.136	1.044	1.53	1.174	1.038	0.921
1.1	1.337	1.568	1.471	0.968	0.847
1.127	1.003	1.153	1.041	0.798	0.922
1.224	1.244	1.168	1.24	0.928	1.119
1.338	1.132	1.114	1.074	1.169	0.93
1.318	0.815	1.253	1.083	0.979	0.953
1.082	1.141	1.24	1.087	0.954	0.868
1.182	1.23	1.106	0.963	1.14	0.844
1.373	1.095	1.151	1.06	0.95	0.852
1.238	1.398	1.095	0.874	0.741	0.793
1.214	1.226	0.997	1.071	1.125	0.628
1.368	1.295	1.083	1.097	0.93	0.71
1.368	1.209	1.152	0.85	0.743	0.584
0.973	1.247	1.239	1.102	0.951	0.586
1.118	1.275	0.959	1.115	0.866	0.626
1.111	0.931	1.409	0.985	0.902	0.717
1.123	0.918	1.079	1.217	0.975	0.741
1.21	1	1.072	1.236	0.893	0.747
1.144	1.316	1.097	0.964	1.091	0.686
1.151	1.053	1.08	1.219	0.968	0.684
1.133	1.146	1.03	0.959	0.596	0.786
1.209	1.116	1.075	0.93	0.623	0.724
1.299	1.246	0.877	0.906	0.937	0.852
1.341	1.216	0.89	1.085	0.996	1.037
1.079	1	1.191	1.063	0.715	0.943
1.006	0.955	0.802	0.898	0.736	0.847
1.241	1.31	0.851	1.354	0.772	0.786
1.018	1.361	0.875	1.029	0.659	0.747
1.07	1.227	1.053	1.094	0.757	0.928
0.888	0.889	0.847	0.966	0.925	0.98
1.094	1.123	0.997	1.161	0.702	0.921
1.153	1.276	1.033	1.031	0.63	0.941
1.153	0.812	1.174	0.965	0.557	0.668
0.922	1.007	0.955	0.974	0.887	0.76
1.438	0.993	1.08	0.938	0.647	0.747
1.068	1.027	0.999	0.816	0.721	0.82
0.933	1.136	1.11	0.947	0.736	1.092
1.242	1.091	1.157	0.984	1.003	0.781
1.024	1.284	1.049	1.18	0.992	0.8
1.347	1.151	1.066	0.88	0.73	0.858
1.096	1.201	0.951	1.13	1.049	1.007
0.96	1.177	0.833	0.909	0.778	0.675
1.015	1.191	1.201	0.769	0.807	0.849
1.136	0.785	1.26	0.967	1.06	0.562
1.029		0.881
0.833		0.888
1.065		0.977
1.239		1.085
1.007		1.075
1.288		0.967

## Sheet: Fig. 3f
Layer	Adult			Aged
	Mean	SEM	N	Mean	SEM	N
Layer 2/3	5.614	0.223	12	5.25	0.233	11
Layer 4	5.224	0.223	12	4.613	0.233	11
Layer 6/CC	4.977	0.233	11	4.552	0.233	11
Pooled layers	5.28	0.146873	35	4.805	0.119135	33

## Sheet: Fig. 3i scatter plot
Adult Layer 2/3	Aged Layer 2	Adult Layer 4	Aged Layer 4	Adult Layer 6	Aged Layer 6
24.4	36.2	49	48	25.3	13.6
25.8	37.8	51.2	49.1	27.3	37.4
31.4	43.9	52.2	53	27.9	41.4
38.5	50.2	55.9	53.1	30.9	44.9
43.6	53	61.1	53.6	35.4	61.4
44.9	54.7	63.7	55.6	38.3	63.7
45.4	68.2	75.6	55.9	51.3	67
46.2	68.7	76	57.5	53.5	68.3
58.8	69.6	77.1	61.4	55.3	78.4
62.7	70.4	77.6	65.6	57	78.5
65.8	74.6	82.7	73.9	59.5	84.2
73.1	75.3	87	74	65.4	88
73.8	75.5	99.4	76.6	68.8	88.8
86.7	75.6	110	76.9	71.6	93.2
90.5	75.7	116	77	74	97.6
96.5	76.2	124	81.9	74.8	101
106	77	125	86.6	80.2	102
111	82.1	126	90	84.8	103
114	83.5	151	91	90	103
128	86.6	152	93.1	90.8	104
133	88.6	172	93.9	95.7	106
143	88.9	269	94.2	95.9	107
174	91.2	29.9	96.4	101	116
44.3	94.2	34.5	97.8	101	117
56.8	95.1	37.6	102	101	120
71.7	96.6	47.6	105	101	121
72.1	96.6	48.4	112	102	122
83.8	101	53.9	112	106	122
90.2	103	53.9	114	107	133
92.7	105	54.7	115	108	134
97.9	106	61.3	116	109	137
98.8	107	62.4	119	110	138
111	107	63.5	122	111	142
113	107	67.6	124	115	146
113	108	69	128	123	146
116	108	69.3	129	123	149
126	108	69.9	129	123	156
130	110	71	133	124	162
136	111	74	138	128	166
157	113	74.8	139	134	177
160	115	76.1	141	149	183
160	119	76.9	146	174	185
165	120	77.1	152	174	188
185	121	78.9	155	175	190
21	124	80.4	157	188	192
29.4	128	87.5	158	193	193
42.8	128	87.9	158	254	207
47.6	133	88.3	158	280	224
51.9	135	90.1	159	31.3	249
52.9	136	91.1	169	37.1	274
53.4	137	91.6	170	54.1	32.5
62.4	138	91.9	190	57.2	44.9
64.6	144	96.1	198	58.3	47.3
67.1	144	96.1	201	61.1	64.9
73	144	97.9	223	68.4	65
74.2	149	99.8	227	68.6	65.2
90	150	107	36	72.9	68
90.6	150	107	42.6	75.7	68.9
90.9	153	107	47.9	78.2	73.3
94.8	157	111	53.4	78.5	76.6
95.3	158	113	54.2	79.6	79.3
97.3	158	116	55.8	80.2	81.8
99.1	160	116	56.3	82.8	83.5
107	164	118	57.8	83.3	83.5
108	165	124	62	83.4	87.9
108	167	125	62.6	86	91.7
109	167	125	63.6	88.3	94.3
120	172	129	63.6	89.1	96.3
124	175	129	64.1	89.8	100
124	182	133	64.8	90.1	108
134	195	135	65.2	93.2	108
142	199	138	65.4	95.2	110
165	226	139	66.8	96.6	117
170	268	149	69.3	96.9	118
173	24.8	152	71.4	100	124
28.6	42.5	157	72.6	101	125
30	46.4	161	72.9	103	134
38	52.4	161	73.3	110	135
42.3	63.7	189	74.6	111	136
48	64.9	217	79.9	118	139
50.3	66.4	225	82.5	126	141
53.3	69.4	233	92.3	128	142
56.8	69.7	25.8	94.4	129	148
57.6	73	32.4	96	131	151
69.5	77.1	35	98	132	153
71.2	86.3	35.9	99.9	139	154
74.2	89.5	38	100	145	157
74.3	90	38.3	102	151	159
75.2	90.5	52.4	103	152	159
77.6	91.6	53.2	104	160	160
86.6	96.8	54.2	108	160	161
89.1	98	58.1	110	164	163
89.6	102	59.2	110	173	168
92.3	106	64.1	115	180	172
94.8	112	64.2	116	181	178
101	117	65.5	118	188	182
103	119	65.7	118	206	185
113	120	66.8	120	28.3	189
114	121	68.4	120	32.6	190
122	124	72.5	121	36.8	191
133	126	79	121	42.4	208
139	127	82.2	124	42.4	212
145	134	85.3	124	48.8	220
149	134	85.5	125	50.6	302
152	135	86.6	129	52	306
156	139	90.7	129	52.1	369
161	143	91.6	133	62.4	10.5
168	145	91.8	134	65.3	24.7
191	146	92.4	135	66.3	30.2
192	154	92.6	138	67.7	31.3
241	158	95.1	138	68.3	37.3
23.4	162	95.4	141	70.8	40.8
25.1	163	97.9	145	76.7	59.8
29.7	176	99	147	77	62.1
39.7	220	99.9	151	77.7	63
42.8	259	103	151	81.4	67.2
50.9	11.4	103	159	83.2	68.2
52.2	23.7	104	161	86.7	71.5
54.5	45.3	107	163	89	75.3
56	51.8	108	165	89.3	78.1
58.5	59.9	108	167	90	78.3
58.9	60.7	108	168	91.1	78.6
65.7	66	108	178	92	81.1
68.4	67.7	109	180	95.5	81.6
70.6	75.3	110	196	96.6	82.8
70.8	76.5	114	199	102	83.6
72	81.8	114	223	107	84.3
72.4	87.5	115	230	107	85.6
73.2	88.2	116	272	108	86.3
81.8	95.7	120	28.2	109	87.7
85.3	99.7	121	30.9	114	88.5
88.7	103	122	31.2	117	89.5
89.1	105	124	50.3	123	92
91.4	106	128	61.2	124	92.1
91.7	107	130	61.8	126	94.2
92.9	109	133	63.3	128	94.7
93.1	109	134	65.3	129	98.2
93.3	112	134	65.3	129	99.3
94.8	112	138	67.1	132	99.9
97.5	115	143	68.2	133	101
97.7	118	143	72.1	138	102
97.7	119	143	73	138	105
99.1	121	145	74.9	148	105
102	122	150	76.5	149	105
103	122	153	77.7	155	107
103	124	159	79.3	156	108
103	124	159	79.6	164	111
104	129	161	89.3	178	111
105	129	167	91.2	182	113
105	131	170	91.6	189	115
105	133	170	92.6	205	115
107	135	181	96.2	208	115
115	136	200	99.9	19.2	116
121	143	211	103	21.7	117
123	149	16.4	106	28.8	117
124	160	34.4	109	29.1	117
126	172	35.7	109	33	122
126	181	38	110	35.1	125
127	23.3	40.9	113	38	125
129	24.6	41.1	118	38.1	126
130	42	42.3	123	42.7	127
132	44.4	45	125	43.6	128
135	44.5	45.4	126	46	129
140	55.5	50.1	126	46.1	129
140	60.7	51.3	129	46.2	131
149	63.2	55.1	129	46.2	131
153	64.5	55.7	129	46.9	134
155	74.1	56.8	131	47.3	137
169	74.8	58.3	136	48	141
171	77.5	59.1	137	48.7	141
193	79.4	59.2	138	49.2	147
203	81.5	59.3	139	49.4	147
16.2	82.4	59.5	143	51.8	149
25.9	82.5	59.9	146	52.2	152
40.6	86.1	63.5	151	52.5	152
47.9	88.4	66.6	154	55.2	155
48.2	90.1	73.2	157	57.7	156
48.3	90.8	73.2	157	59.5	156
49	92	73.6	159	60.2	157
53.4	95.2	75.5	164	60.3	164
54	96.9	76.1	170	62.9	165
54.1	98	76.8	171	63.4	173
57.8	98.2	80.2	177	66.5	177
58	99.2	82	179	67.7	181
58.4	99.9	82.1	183	68	186
58.6	100	83.7	190	70.1	190
58.7	101	84.4	193	70.4	190
63.1	103	86	210	71.9	194
63.5	104	88.2	15.1	76.1	209
64.6	106	92	21.6	76.7	290
66.8	111	95	31.2	76.9	26.9
71.5	111	98.3	33.9	77.7	38.4
73.1	112	98.3	36.9	79.1	43.4
73.4	113	101	37	79.3	49.8
75	113	101	37.2	81.3	50.4
77	118	104	43.6	82.3	50.8
79.7	119	104	43.8	84.5	52.3
81.1	119	106	46.3	85.2	54.5
84.1	120	108	47.3	87.6	55.4
84.9	122	109	55.7	88.4	56.8
85.9	123	113	58.4	89	57.9
90.1	124	113	62.4	89.3	62.1
90.3	124	114	63.1	91.6	64.3
92.2	124	116	64.6	92.7	67.7
93.2	130	116	65.9	93.8	69.5
93.3	130	117	67.8	94	70.6
94.6	138	119	69.4	95.2	73.1
99.9	141	119	71.9	96.5	75.2
99.9	145	120	73.8	96.6	75.2
101	155	123	74.7	98.5	76.6
101	162	124	76	98.8	77
101	162	124	76.5	103	78.9
102	171	125	76.9	103	79.9
106	175	126	77.9	104	80.2
106	175	129	79.2	106	82
107	23.2	134	79.2	108	82.2
109	30.5	134	79.3	108	82.6
116	39.1	135	80.6	108	82.9
118	44.4	137	80.8	109	83.9
123	46.2	138	81.1	109	84.6
127	48.3	139	81.4	110	84.7
128	50.4	143	81.7	110	85.8
131	53.9	144	83.5	111	86.5
132	57.4	149	83.9	113	87.2
135	59.5	151	84.9	113	88.7
135	60.3	153	86	113	89.2
141	61.3	154	90.9	114	90.6
176	67.1	154	90.9	114	90.7
183	68.9	156	92.2	115	92.9
209	69.2	159	92.9	117	93.2
28.1	79.3	161	93.3	119	93.4
29.9	79.5	161	94.2	121	94.6
32.4	81	163	94.6	121	95.2
40	82.7	163	96.4	121	95.4
42.4	82.7	164	98.2	123	95.4
43.3	85.7	166	98.3	123	95.4
44.1	87.7	169	98.4	125	96.9
44.3	93.3	185	98.9	126	97.7
54.6	94.2	185	99.1	129	98.7
59.6	95.7	194	104	131	102
62.6	99.1	238	105	133	102
62.7	104	248	110	133	104
69.1	104	10	110	133	106
70.6	108	20.1	111	134	106
71.7	109	26	111	139	108
74	109	27.4	112	139	108
76.3	113	36.2	115	140	108
78.3	115	40.8	117	141	108
79.2	119	46	119	141	110
80.3	120	46.2	121	144	111
81.6	121	47.8	121	147	117
81.7	125	48.8	122	148	119
82.3	132	49.4	124	148	119
86.6	133	50.5	125	150	119
92.3	134	54.4	126	151	120
94.5	138	54.8	126	152	121
94.7	142	55	127	155	122
96.1	143	55.2	128	156	122
96.4	144	58.1	129	159	123
98.4	144	58.2	132	161	123
105	145	59.9	133	162	126
107	146	66.8	136	164	126
112	149	67.3	140	165	129
112	150	69.2	146	169	132
113	153	73.4	147	169	133
115	154	75	149	173	136
123	161	77.1	149	174	137
129	161	79.7	149	181	137
133	176	80.5	151	189	138
134	180	82.5	166	190	145
138	180	84	171	191	146
146	232	85.4	171	197	146
154	46	87.6	172	199	147
154	52	88.2	174	238	147
155	52	92.9	177	261	148
164	59	95	177	4.85	148
164	59	95.2	181	11.8	150
165	68	97.9	183	19.9	157
172	69	98.6	188	24.8	158
181	71	99.1	203	25.5	161
15.5	73	103	21.6	26.8	169
18.7	74	105	23.2	31.1	170
20.6	76	105	29.6	35.6	183
32.3	80	106	32.8	38.5	184
36.8	83	109	37.3	43	188
42.2	92	109	40.1	47	194
45.7	92	109	48.3	49	195
54	94	110	48.7	52.8	205
55.3	100	110	56.9	57.9	234
55.6	104	111	63.3	58.7	29.7
57.2	106	119	63.3	60.5	30.3
59.8	107	120	68.5	66.5	32.7
62	108	122	69.8	67.1	36.7
62.7	111	125	71.6	69.6	38.7
67.2	111	126	71.8	71.1	39.6
68.6	111	128	73.4	71.2	40.9
68.7	116	128	74.1	71.9	41.1
68.7	116	129	76.5	72.8	42.5
69.5	117	134	76.7	74.4	43
72.4	119	135	77.9	74.5	44.5
74	122	142	79.6	77.2	47.5
76.8	122	143	81.5	80.2	49.7
77.7	122	148	90.4	82.4	53.7
78.2	128	150	90.6	82.6	55.4
79.3	128	152	91.8	84.8	58.9
83.8	129	152	93.6	86.5	59.2
84	130	153	96.8	88.5	61.5
85.4	135	161	99.3	90.3	64.2
85.8	137	161	102	90.4	64.3
88.1	137	165	104	91.9	65.5
89.1	145	165	104	93.9	65.8
90.3	145	168	105	94.3	67.7
90.6	146	171	107	101	68.6
91.5	149	175	112	102	70.2
94.5	152	188	112	106	75.1
94.5	152	194	112	107	75.6
95.1	153	196	117	110	75.8
96.5	156	205	118	115	78.2
99.5	159	207	123	118	81.4
100	167	224	130	120	82.1
104	185	25.3	132	123	84.5
104	192	26.7	136	128	85.2
105	198	31.6	141	129	93.9
106	221	36	141	132	97.6
112	238	38.6	147	133	97.7
116	28.5	44.7	149	133	98.2
117	33.9	46.8	154	134	99.4
119	37.4	56.4	154	138	101
120	38.4	60.9	174	147	101
121	39.3	62.9	176	153	103
124	49.4	63	196	156	104
126	54	72.8	198	158	105
126	54.1	76.4	226	169	106
127	57.6	77.8	263	169	107
130	58.7	79.3	21.1	170	107
130	61.4	79.7	34.9	173	108
135	61.4	88.8	39	12.2	112
144	63.9	89.1	43.5	18.5	112
153	70.8	89.6	43.7	28.9	113
156	70.8	91.5	49.6	29	114
158	76.1	94.8	50.7	35.1	115
169	76.1	95.2	51.5	52.8	115
176	76.7	98.7	54	54.9	116
178	78.3	99.5	56.7	56.9	120
183	85.8	102	56.8	62.7	122
185	88	102	57.4	62.7	122
15.9	88.6	108	62.7	71.6	123
26.8	88.8	113	64.6	71.8	127
42	89.7	114	64.7	73.1	127
44.2	93.3	114	70.7	74.2	132
55.2	94.3	115	72.1	86.8	132
55.8	94.3	121	72.6	89.1	135
57.4	95	125	73.9	93.6	135
59.3	97.1	126	76.5	94.9	136
60	99.5	129	79.8	100	137
64.5	100	131	80.1	103	137
65.3	101	134	82.6	105	138
66.6	102	135	83.7	106	148
67.3	102	136	84.4	106	158
68.3	107	142	90.9	112	160
72	108	143	92.2	114	183
74.1	111	147	92.9	123	183
75	111	148	93.7	124	188
76.5	112	150	94.9	126	197
77.9	113	166	97	129	201
78.2	116	169	100	129	210
79.6	117	176	101	132	229
82.1	119	185	102	135	234
82.2	121	204	102	137	236
82.6	122	217	103	137	237
83.7	130	265	103	144	35.3
83.7	131	20.7	104	149	36.9
91.9	146	33.2	107	152	46.6
92.5	150	33.2	108	166	51.9
92.6	152	37.3	109	171	54.2
95.2	159	38.5	109	171	54.7
95.9	165	39.6	110	177	66.1
96.5	179	41.2	112	178	67.5
99.6	189	42.5	112	183	72
99.8	222	45.6	117	188	72.3
101	323	46.3	119	202	74.4
101	23.8	50.5	120	226	75.9
104	24.9	52.1	121	232	76
106	37	57.4	121	16.6	79.2
109	37.5	57.9	129	31.1	80.6
110	38.7	58.5	132	36.4	83.9
113	38.9	69.3	133	39.4	84.3
113	46.3	76.7	136	43.7	85.7
115	49.5	77.7	136	49.9	86.5
116	65.7	81.9	136	50.5	87
117	66.1	82.4	136	54	88.4
121	70.3	82.5	139	55.6	91
123	72.4	83.7	139	56.2	91
127	74.5	85.5	140	56.8	91.7
128	77.6	85.6	141	62.8	91.7
133	79	87	142	64.8	93.8
133	81.4	88.1	143	65.9	98.4
134	82.5	88.8	144	66.4	98.5
135	82.9	93.1	149	67	100
135	85.8	96.6	154	70.6	101
138	88.1	97.5	156	71.2	101
147	93.4	99	159	71.5	101
170	93.9	99.1	159	74.7	102
193	94.1	102	161	74.9	107
198	94.2	103	163	75.5	108
200	95.6	103	167	76.4	113
212	99.5	105	176	76.7	113
27.7	102	105	177	77.9	114
28.1	103	107	186	79.1	114
32.6	106	108	213	80.8	115
33.6	108	109	257	82.7	118
40.4	108	111	25.7	85.1	124
45.9	109	111	46.5	89.3	126
46.5	110	112	47.1	92.3	132
46.7	113	114	51.5	92.5	134
48.6	117	118	58.7	93	137
48.8	117	128	62.5	93.8	138
53.9	121	133	65.2	94.9	142
57.5	122	133	66.4	97.9	144
57.9	123	134	70.3	98.5	150
59.7	127	135	71.7	103	155
64.8	133	135	77.3	103	161
69.4	134	153	79.1	105	164
72.1	136	161	80.1	107	165
72.9	139	175	82.7	107	167
78.1	139	177	82.9	108	169
78.2	140	181	84	108	170
78.8	144	31	86.4	111	173
79.4	146	33.7	86.4	111	173
86.1	147	37.4	90.9	111	199
88.6	148	48.7	91.1	113	27.6
95	148	52.9	95.3	116	59.2
95.1	150	53	97.8	116	60.1
95.4	151	53.8	98.8	120	61.8
96.7	151	54.2	99.4	120	71.9
100	152	56.1	101	121	72.2
102	157	56.2	103	122	73.8
108	158	64.3	104	122	80.2
112	173	66	105	123	80.7
112	176	68.3	105	125	82.9
115	190	71	108	127	84.8
115	28.7	74.5	108	128	86.8
115	46.3	75.5	111	130	90
118	60.5	75.9	112	131	95.7
119	67.2	76.3	118	132	100
120	68.6	76.6	119	133	100
120	70.1	77	124	136	101
120	74.7	78.1	137	136	104
121	76.1	79.5	139	141	104
122	77.6	81.9	140	145	106
128	77.7	85.8	140	146	111
129	82.1	88.1	142	148	114
138	82.6	88.6	148	159	118
139	83.2	88.8	160	162	118
144	83.6	89.8	160	162	125
144	84.2	93.2	164	164	126
148	84.4	94	167	167	126
154	86.6	94.2	214	171	130
157	90.4	95.5	264	177	135
165	93.5	95.6	25.8	178	144
170	94.1	97.6	26.2	191	151
173	95.4	98.6	35.9	18.9	158
177	98.5	99.7	38.8	33.5	158
181	103	99.8	46.6	34.1	171
198	105	101	47.5	34.9	171
212	106	101	47.7	35.5	183
23	111	101	52.6	35.9	189
25.1	112	102	53.3	50.1	190
40.1	113	103	57.4	50.1	193
40.1	115	108	59.7	52.8	210
42.2	115	109	59.7	54.2	212
44.1	116	110	61	56.6	215
44.9	117	111	61.6	59.5	220
49.2	122	111	65	64.6	239
56.3	123	111	65.5	68.2	300
59.3	123	114	66.6	68.2	30.1
68.2	124	114	69.3	69.3	32.9
68.7	127	118	71.7	70.7	39.9
72.7	127	123	74.4	71.7	41.1
75.5	142	126	74.9	74.3	44
76.8	144	127	77.9	76.7	61.7
81.5	150	129	81.6	77.6	65.6
82	167	131	83.3	77.8	69.3
82.5	179	133	84	79	70.4
85.3	185	140	84.9	79.9	70.9
85.8	189	151	85.1	81.2	73.5
87.3	211	152	87	82.6	74.8
87.4	34.4	154	87.7	82.9	75.3
87.9	35.2	160	88.4	84.6	77.8
88.2	52.4	170	89	88.7	79.5
94.3	55.3	171	90.7	89.4	79.6
94.3	64.8	178	91.5	90.4	80.7
96.2	65.2	181	92.8	90.7	85.3
100	65.7	181	94.2	92.9	86.4
101	66	198	98	94.7	87.7
102	70.7	18.8	98.4	95.3	91.9
105	74	31.5	99.2	96.5	93.2
105	74.3	42.2	99.8	97.8	94.5
106	75.6	43.5	100	99.1	94.6
110	76	47	102	101	94.7
110	78.5	57.8	106	105	97.1
111	80.5	59.8	107	106	103
112	81.8	61.2	108	107	104
113	82	63	113	108	105
118	82.7	63.6	115	109	105
118	86.3	64.1	115	111	105
118	86.4	67.3	116	112	108
119	87.9	67.7	119	112	113
122	88.8	68.1	122	112	118
129	89.7	70.9	122	113	119
130	95.4	72	124	114	120
132	95.7	75	127	115	123
136	96.9	76.1	131	117	126
137	99.2	76.6	131	118	129
138	99.5	78.4	134	118	129
139	103	78.5	135	119	130
140	104	79.9	136	121	130
145	104	80.9	137	123	130
150	104	81.7	139	129	133
152	106	82.5	143	129	134
157	107	85.5	145	129	136
160	114	86.4	145	130	137
164	117	89.3	151	132	140
174	117	89.6	158	134	140
179	120	89.9	162	136	142
192	122	94.8	163	139	145
202	125	95.1	163	141	153
32	127	95.1	167	144	155
41.7	128	95.6	170	147	158
42.5	129	102	174	147	162
47.1	129	103	190	153	168
48.3	134	108	192	155	171
50.2	134	109	196	159	171
53	134	109	199	161	172
53.6	135	111	227	165	175
57	143	111	248	168	179
61	144	111	30	175	181
62.9	144	112	30.3	181	188
66	149	113	35.5	188	191
68.2	150	113	45.3	193	198
69.6	157	117	49.2	193	23.7
70.7	164	119	57.7	196	37.1
73.2	170	119	58.5	203	41
74.6	173	119	63.8	210	43.5
75.1	190	125	64.5	218	49.7
77.7	220	127	65.1	295	52.8
81.3	16.6	127	65.2	46.3	52.8
81.4	34.5	138	66.5	46.5	64.3
83.3	35	140	66.8	49.9	67.5
84.3	45	141	71.2	50.1	68.3
84.5	57.1	148	73.3	63.3	71.2
85.9	60.5	150	74.5	63.7	78.5
86.8	63	153	74.8	64.6	86.8
88.1	68.7	155	76.1	65.3	88
91.9	71.5	155	78.7	70.2	88.7
95.2	71.9	163	80.5	70.7	89.3
97	72.8	163	82.4	71.8	97.5
97.2	73.7	164	85.5	73	100
98.4	75	166	89.7	83.7	102
102	76.6	167	93.4	87	105
109	77.9	167	95.9	87.8	106
110	79.8	168	100	89.2	106
114	80.2	178	102	99.6	108
120	80.7	196	105	101	108
121	81.7	202	105	104	109
122	81.8	203	107	105	112
125	85.2	206	107	106	118
131	85.8	217	109	107	123
131	86	229	111	108	134
133	88.5	27.6	113	108	136
140	88.8	30.6	115	112	137
141	92.7	32.8	116	113	138
142	93.3	37.1	119	114	150
159	98	40.7	120	114	153
159	98.1	42.8	120	115	160
164	98.8	47.7	121	115	162
170	100	53.3	122	117	167
	101	55.1	126	118	178
	101	57.5	126	119	215
	114	57.9	128	120	224
	115	60.5	129	121	251
	116	66.7	129	124	24.4
	117	69.4	130	126	31.4
	118	72.9	132	129	45.1
	119	77.6	137	135	48.5
	121	78.9	140	139	55.5
	121	82.4	141	140	56.1
	124	84.8	146	141	59.3
	125	88	148	145	61.3
	126	88	149	145	63.1
	128	88.4	150	147	64.7
	133	91.3	151	148	69.4
	134	97.6	155	151	70.9
	139	99.4	159	151	73
	142	101	161	152	76
	144	101	163	153	77.5
	146	102	169	155	78.6
	146	111	170	158	79.5
	152	113	195	158	80.4
	154	113	206	159	85.9
	157	117	210	161	88.5
	157	120	213	161	89
	157	121	213	161	90.5
	157	121	35.3	162	90.9
	167	123	36.4	163	91.5
	180	124	37.7	168	94.5
	195	126	42	172	100
	196	126	43.9	175	101
	218	127	48.6	177	103
	240	127	56.8	179	103
		127	58.3	180	104
		127	66	183	108
		128	79.3	184	109
		128	79.8	187	109
		129	80	188	111
		132	80.4	191	112
		135	82.8	200	113
		135	82.9	205	114
		135	84.6	207	117
		137	84.7	218	118
		143	84.8	218	120
		144	85.7	225	120
		149	87.5	235	121
		152	92.8	239	121
		152	94	18.4	124
		161	94.2	22	128
		162	99	32.1	128
		168	99.1	37.4	128
		170	99.4	40.1	129
		173	105	45.6	133
		173	107	46.1	134
		175	108	53.3	135
		176	110	54.1	138
		177	112	55.1	145
		179	112	55.8	148
		185	112	57.5	153
		188	116	59.8	157
		189	122	69	164
		192	130	75.8	166
		193	133	75.9	173
		194	134	79.6	175
		199	135	79.7	185
		199	136	80.2	203
		215	139	80.8	233
		216	142	85	237
		30.3	143	85.4	23.3
		31.6	144	85.8	42.3
		32.5	147	87.8	54.3
		35.3	148	88.5	54.8
		38.1	148	91.5	58.4
		39.1	154	96	58.6
		43.8	159	97	62.5
		46.4	160	98.8	62.7
		47.2	167	101	67.7
		50.9	178	102	73.7
		51.5	179	103	79.6
		58.2	181	106	80.8
		63.3	186	107	82
		66.9	205	109	84.6
		68	7.78	110	84.7
		68.1	24.3	114	85
		68.3	33.3	115	85.5
		68.6	36.4	115	85.6
		70.6	39	116	85.6
		71.7	40.4	119	91.7
		73.2	42.4	119	96.7
		73.6	43.9	122	98.3
		74.2	52.1	125	99.9
		81.8	52.3	125	103
		84	60.8	125	105
		85.8	64	127	105
		86	64.1	128	108
		86.8	65.9	131	108
		88.3	66	131	125
		90.4	68.1	131	125
		93.8	70.9	131	129
		96.4	72.2	133	131
		98.9	72.3	141	132
		99.8	75.4	141	135
		103	79.1	142	136
		106	81.4	142	137
		106	82.8	151	141
		106	82.8	153	142
		108	83.6	153	142
		110	87.2	153	143
		112	87.6	155	144
		115	88.2	155	147
		116	88.4	156	147
		117	89.1	161	152
		120	89.8	162	155
		120	91	165	160
		121	91.4	165	161
		121	92.2	165	162
		124	92.5	168	166
		125	93.7	168	170
		125	93.9	171	202
		129	95.9	171	221
		129	97.1	173	245
		132	97.5	175	252
		139	98.1	177
		139	99.8	179
		140	100	181
		143	101	184
		146	101	184
		147	104	188
		148	106	190
		149	107	204
		152	115	216
		153	116	233
		157	121	243
		158	124	285
		159	125	314
		166	128	23.3
		169	128	28.5
		174	130	31.9
		191	130	39.7
		205	131	42.9
		206	131	49.5
		236	136	52.6
		351	137	53.2
		23.4	140	61.8
		32.5	144	64.8
		33.8	145	68.3
		41.6	157	69.1
		44.5	162	71.6
		48.5	164	72.2
		48.9	167	75.1
		52.7	168	77
		53.4	171	79.1
		53.9	185	79.4
		55.9	202	81.5
		56.8		82.5
		57.5		83.8
		66.2		87.7
		66.6		87.8
		66.9		88
		70.6		89.2
		71.5		89.6
		71.7		90.7
		73		94.1
		73.7		94.3
		74.4		94.6
		75.6		95.1
		76.5		95.2
		78.6		95.6
		81.9		97.5
		86		98.5
		87.6		102
		89.4		103
		92.2		105
		95.8		105
		97.5		108
		97.8		109
		98.6		109
		99.2		110
		101		113
		101		115
		101		115
		104		119
		105		120
		106		120
		107		124
		108		126
		109		128
		113		129
		114		131
		114		131
		115		131
		115		134
		116		134
		117		138
		118		139
		119		144
		121		147
		124		148
		126		149
		134		153
		141		153
		146		155
		146		155
		150		156
		150		167
		155		178
		157		188
		160		207
		162		211
		164		294
		170
		204
		211
		291

## Sheet: Fig. 3i column plots
Layer	Adult			Aged
	Mean	SEM	N	Mean	SEM	N
Layer 2/3	97.454	2.036	577	108.853	1.864	610
Layer 4	105.88	1.719	791	108.369	1.709	731
Layer 6/CC	109.607	1.689	787	116.258	1.777	699

## Sheet: Fig. 3j scatter plot
Adult Layer 2/3	Aged Layer 2	Adult Layer 4	Aged Layer 4	Adult Layer 6	Aged Layer 6
1.852	4.444	2.075	2.101	2.506	3.236
1.61	2.907	1.916	1.828	1.98	3.003
1.567	2.475	1.718	1.634	1.976	2.793
1.531	2.375	1.508	1.623	1.894	2.188
1.484	2.037	1.399	1.618	1.742	2.088
1.441	1.815	1.208	1.608	1.639	2.075
1.294	1.736	1.172	1.531	1.553	1.675
1.28	1.712	1.171	1.522	1.529	1.637
1.256	1.661	1.16	1.517	1.387	1.631
1.2	1.661	1.144	1.511	1.379	1.626
1.151	1.656	1.135	1.451	1.353	1.613
1.13	1.621	1.133	1.412	1.342	1.541
1.088	1.603	1.115	1.406	1.34	1.495
1.079	1.59	1.109	1.393	1.328	1.458
1.065	1.563	1.091	1.393	1.255	1.393
1.055	1.56	1.087	1.359	1.25	1.372
1.038	1.55	1.075	1.359	1.245	1.364
1.028	1.541	1.067	1.353	1.245	1.346
1.025	1.534	1.064	1.351	1.239	1.333
1.016	1.499	1.059	1.335	1.227	1.304
1.016	1.495	1.047	1.297	1.218	1.297
1.015	1.462	1.033	1.295	1.205	1.295
1.008	1.46	2.591	1.282	1.202	1.277
2.257	1.443	2.169	1.276	1.189	1.261
1.65	1.42	2.119	1.276	1.186	1.222
1.451	1.387	1.721	1.261	1.183	1.222
1.357	1.325	1.618	1.239	1.181	1.22
1.318	1.323	1.495	1.236	1.172	1.218
1.259	1.316	1.456	1.235	1.16	1.212
1.232	1.312	1.391	1.23	1.095	1.209
1.211	1.309	1.385	1.221	1.093	1.196
1.199	1.307	1.383	1.209	1.089	1.172
1.192	1.302	1.383	1.203	1.083	1.168
1.174	1.3	1.379	1.203	1.075	1.16
1.147	1.28	1.351	1.198	1.059	1.157
1.143	1.276	1.342	1.196	1.055	1.157
1.136	1.269	1.34	1.193	1.053	1.143
1.122	1.258	1.337	1.183	1.052	1.14
1.1	1.255	1.33	1.168	1.046	1.121
1.094	1.242	1.259	1.144	1.041	1.116
1.047	1.241	1.252	1.138	1.037	1.092
1.028	1.23	1.247	1.138	1.036	1.085
1.017	1.225	1.247	1.127	1.034	1.058
1.01	1.222	1.222	1.11	1.034	1.056
2.475	1.221	1.214	1.11	1.015	1.047
2.058	1.212	1.209	1.11	1.011	1.041
1.912	1.199	1.196	1.1	1.007	1.037
1.585	1.195	1.196	1.095	1.005	1.029
1.546	1.186	1.195	1.085	2.833	1.022
1.425	1.185	1.192	1.071	2.114	1.019
1.389	1.185	1.185	1.07	1.957	4
1.361	1.163	1.16	1.06	1.862	2.41
1.359	1.16	1.155	1.054	1.634	2.392
1.351	1.16	1.151	1.041	1.6	2
1.339	1.155	1.151	1.036	1.572	1.972
1.319	1.134	1.149	1.02	1.572	1.724
1.312	1.122	1.14	2.874	1.527	1.616
1.235	1.114	1.112	2.74	1.504	1.616
1.189	1.109	1.112	2.732	1.497	1.58
1.174	1.104	1.11	2.639	1.435	1.546
1.171	1.101	1.106	2.392	1.406	1.515
1.168	1.098	1.104	2.375	1.357	1.412
1.134	1.092	1.086	2.174	1.351	1.357
1.121	1.072	1.082	1.901	1.335	1.355
1.105	1.071	1.079	1.808	1.294	1.29
1.101	1.07	1.071	1.736	1.294	1.269
1.101	1.067	1.066	1.656	1.292	1.253
1.1	1.056	1.063	1.605	1.284	1.253
1.059	1.054	1.059	1.57	1.284	1.241
1.057	1.033	1.058	1.565	1.266	1.232
1.036	1.03	1.056	1.524	1.25	1.224
1.035	1.03	1.049	1.493	1.241	1.215
1.026	1.028	1.047	1.443	1.22	1.212
1.024	1.02	1.044	1.422	1.198	1.206
1.003	2.128	1.028	1.397	1.183	1.2
2.558	2.012	1.026	1.374	1.161	1.19
1.828	1.972	1.022	1.342	1.151	1.183
1.783	1.761	1.02	1.333	1.144	1.167
1.779	1.669	1.018	1.333	1.138	1.163
1.637	1.626	1.013	1.319	1.116	1.148
1.546	1.59	1.007	1.311	1.106	1.145
1.441	1.506	1.006	1.289	1.103	1.133
1.42	1.435	2.688	1.284	1.076	1.125
1.41	1.414	2.41	1.284	1.064	1.119
1.404	1.414	2.101	1.276	1.049	1.103
1.368	1.408	1.916	1.266	1.043	1.103
1.274	1.397	1.821	1.259	1.043	1.103
1.236	1.383	1.795	1.259	1.042	1.092
1.229	1.362	1.675	1.224	1.034	1.081
1.227	1.325	1.597	1.2	1.033	1.068
1.218	1.325	1.558	1.199	1.026	1.063
1.186	1.318	1.55	1.192	1.017	1.05
1.171	1.287	1.511	1.182	1.015	1.044
1.171	1.269	1.493	1.176	1.013	1.035
1.171	1.244	1.435	1.164	1.009	1.031
1.17	1.225	1.435	1.163	1.009	1.031
1.152	1.212	1.429	1.155	1.006	1.028
1.149	1.209	1.414	1.147	2.088	1.026
1.144	1.2	1.399	1.144	1.742	1.013
1.12	1.181	1.353	1.129	1.629	1.013
1.117	1.164	1.33	1.129	1.58	1.01
1.115	1.163	1.319	1.126	1.548	1.01
1.111	1.156	1.29	1.125	1.499	1.009
1.11	1.145	1.29	1.109	1.49	1.008
1.096	1.133	1.271	1.104	1.42	1.006
1.028	1.121	1.256	1.101	1.403	1.005
1.02	1.107	1.253	1.091	1.401	3.636
1.019	1.086	1.253	1.091	1.383	3.04
1.017	1.074	1.25	1.086	1.359	2.632
1.009	1.067	1.221	1.076	1.353	2.32
1.007	1.06	1.217	1.076	1.33	2.252
3.077	1.054	1.211	1.074	1.318	2.075
2.347	1.046	1.198	1.072	1.305	1.957
2.326	1.035	1.178	1.071	1.255	1.927
2.033	1.027	1.172	1.063	1.245	1.873
2.008	1.024	1.163	1.063	1.233	1.739
1.901	3.155	1.161	1.06	1.22	1.727
1.901	3.003	1.159	1.056	1.208	1.712
1.869	2.717	1.157	1.05	1.196	1.669
1.789	2.278	1.151	1.049	1.178	1.669
1.786	2.119	1.147	1.043	1.167	1.656
1.757	1.961	1.143	1.038	1.153	1.613
1.712	1.786	1.135	1.038	1.136	1.58
1.712	1.733	1.133	1.037	1.133	1.55
1.664	1.727	1.133	1.036	1.129	1.543
1.658	1.56	1.126	1.035	1.125	1.538
1.592	1.517	1.121	1.026	1.106	1.534
1.538	1.479	1.116	1.012	1.092	1.529
1.497	1.479	1.109	1.006	1.085	1.506
1.462	1.41	1.105	2.577	1.078	1.477
1.383	1.385	1.103	2.193	1.078	1.462
1.364	1.381	1.101	1.905	1.073	1.445
1.344	1.374	1.1	1.855	1.07	1.433
1.344	1.368	1.098	1.852	1.065	1.42
1.328	1.366	1.095	1.821	1.052	1.403
1.309	1.357	1.094	1.812	1.05	1.387
1.295	1.328	1.085	1.616	1.049	1.387
1.282	1.326	1.083	1.553	1.048	1.37
1.252	1.297	1.078	1.517	1.045	1.366
1.244	1.277	1.075	1.511	1.044	1.361
1.241	1.252	1.068	1.499	1.043	1.355
1.224	1.247	1.066	1.479	1.042	1.339
1.196	1.202	1.063	1.458	1.04	1.33
1.186	1.195	1.06	1.456	1.033	1.326
1.183	1.161	1.054	1.439	1.032	1.307
1.174	1.153	1.053	1.416	1.03	1.305
1.172	1.138	1.04	1.408	1.028	1.305
1.16	1.134	1.035	1.406	1.02	1.302
1.156	1.121	1.035	1.395	1.019	1.299
1.155	1.116	1.033	1.366	1.018	1.264
1.152	1.115	1.032	1.362	1.014	1.261
1.149	1.1	1.015	1.259	1.012	1.242
1.143	1.099	1.015	1.245	2.793	1.227
1.135	1.06	1.013	1.236	2.481	1.221
1.122	1.055	2.288	1.235	2.364	1.221
1.12	1.044	2.237	1.22	2.273	1.22
1.092	1.019	2.174	1.209	2.07	1.218
1.079	1.002	2.169	1.2	2	1.189
1.076	2.016	2.101	1.199	1.953	1.183
1.072	2.008	1.862	1.189	1.908	1.181
1.058	1.908	1.852	1.183	1.901	1.181
1.055	1.838	1.828	1.182	1.869	1.174
1.044	1.767	1.789	1.181	1.821	1.147
1.037	1.736	1.757	1.174	1.818	1.139
1.037	1.558	1.686	1.172	1.802	1.136
1.037	1.527	1.667	1.168	1.802	1.135
1.037	1.471	1.595	1.16	1.715	1.133
1.024	1.471	1.58	1.151	1.701	1.131
1.024	1.431	1.577	1.149	1.684	1.127
1.014	1.389	1.529	1.149	1.678	1.124
1.013	1.361	1.506	1.148	1.667	1.124
1.007	1.353	1.488	1.147	1.65	1.111
2.538	1.348	1.481	1.135	1.629	1.107
2.257	1.307	1.477	1.131	1.613	1.107
2.053	1.3	1.475	1.126	1.605	1.106
1.961	1.294	1.466	1.124	1.587	1.106
1.957	1.29	1.437	1.114	1.57	1.089
1.661	1.274	1.429	1.111	1.567	1.086
1.626	1.266	1.418	1.103	1.567	1.079
1.623	1.261	1.41	1.094	1.524	1.063
1.522	1.258	1.406	1.093	1.511	1.058
1.499	1.25	1.401	1.075	1.49	1.058
1.473	1.233	1.385	1.063	1.484	1.055
1.445	1.203	1.359	1.045	1.481	1.043
1.416	1.182	1.353	1.041	1.477	1.041
1.397	1.182	1.35	1.037	1.458	1.038
1.374	1.181	1.309	1.019	1.458	1.033
1.362	1.179	1.285	1.007	1.458	1.016
1.357	1.179	1.279	2.611	1.439	1.008
1.309	1.16	1.274	2.532	1.431	1.005
1.292	1.151	1.271	2.304	1.406	2.857
1.285	1.142	1.267	2.262	1.381	2.653
1.282	1.139	1.261	2.092	1.374	2.427
1.272	1.138	1.258	2.058	1.351	2.304
1.252	1.122	1.256	2.033	1.35	2.045
1.242	1.122	1.241	2.016	1.348	1.786
1.238	1.117	1.232	1.942	1.321	1.764
1.224	1.114	1.227	1.845	1.314	1.727
1.205	1.101	1.222	1.835	1.312	1.712
1.202	1.101	1.209	1.828	1.304	1.701
1.199	1.1	1.189	1.799	1.285	1.642
1.185	1.099	1.172	1.709	1.284	1.621
1.171	1.089	1.17	1.695	1.28	1.618
1.17	1.086	1.163	1.613	1.269	1.6
1.16	1.078	1.161	1.587	1.267	1.585
1.157	1.072	1.161	1.548	1.266	1.543
1.153	1.064	1.155	1.543	1.263	1.513
1.133	1.057	1.155	1.49	1.261	1.506
1.125	1.047	1.143	1.477	1.241	1.443
1.111	1.047	1.142	1.475	1.235	1.427
1.111	1.042	1.14	1.471	1.224	1.425
1.109	1.037	1.135	1.435	1.222	1.416
1.104	1.027	1.124	1.412	1.221	1.416
1.082	1.019	1.119	1.408	1.22	1.412
1.072	1.017	1.114	1.372	1.218	1.406
1.071	3.534	1.109	1.319	1.212	1.391
1.065	2.545	1.1	1.316	1.209	1.385
1.065	2.105	1.099	1.312	1.199	1.368
1.058	1.927	1.098	1.311	1.195	1.364
1.041	1.876	1.094	1.297	1.183	1.362
1.04	1.767	1.089	1.295	1.181	1.353
1.037	1.667	1.082	1.292	1.176	1.34
1.036	1.626	1.074	1.287	1.171	1.339
1.032	1.621	1.073	1.267	1.167	1.307
1.031	1.563	1.073	1.256	1.164	1.292
1.03	1.563	1.072	1.253	1.159	1.289
1.028	1.517	1.067	1.248	1.139	1.285
1.022	1.464	1.064	1.241	1.131	1.282
1.019	1.414	1.059	1.238	1.131	1.28
1.009	1.399	1.056	1.238	1.131	1.277
2.967	1.385	1.035	1.236	1.124	1.272
1.832	1.385	1.034	1.227	1.124	1.267
1.751	1.337	1.032	1.222	1.119	1.264
1.742	1.33	1.026	1.212	1.116	1.256
1.715	1.289	1.022	1.205	1.109	1.255
1.669	1.282	1.02	1.198	1.105	1.252
1.595	1.261	1.019	1.192	1.104	1.227
1.55	1.25	1.019	1.192	1.101	1.203
1.548	1.248	1.015	1.185	1.101	1.2
1.508	1.247	1.01	1.179	1.096	1.196
1.495	1.238	1.008	1.172	1.095	1.193
1.399	1.236	1.008	1.166	1.094	1.186
1.305	1.22	4.808	1.166	1.087	1.185
1.304	1.218	3.04	1.161	1.082	1.185
1.292	1.198	2.387	1.148	1.08	1.174
1.29	1.193	1.894	1.127	1.08	1.142
1.267	1.186	1.795	1.126	1.078	1.134
1.266	1.174	1.792	1.119	1.076	1.131
1.253	1.167	1.689	1.119	1.073	1.13
1.239	1.161	1.653	1.116	1.072	1.129
1.222	1.16	1.616	1.115	1.067	1.11
1.209	1.155	1.56	1.111	1.066	1.109
1.205	1.151	1.546	1.106	1.063	1.106
1.199	1.139	1.536	1.106	1.058	1.106
1.198	1.13	1.534	1.098	1.056	1.105
1.186	1.115	1.515	1.094	1.053	1.1
1.167	1.111	1.506	1.092	1.05	1.099
1.166	1.094	1.495	1.076	1.049	1.098
1.159	1.092	1.477	1.076	1.048	1.095
1.129	1.075	1.46	1.071	1.046	1.093
1.092	1.075	1.456	1.066	1.046	1.092
1.091	1.071	1.439	1.066	1.043	1.091
1.085	1.071	1.422	1.065	1.038	1.088
1.082	1.056	1.41	1.059	1.038	1.088
1.079	1.05	1.368	1.059	1.036	1.08
1.076	1.015	1.344	1.05	1.035	1.08
1.066	1.015	1.342	1.049	1.033	1.079
1.064	1.014	1.333	1.049	1.028	1.076
1.062	1.013	1.333	1.047	1.027	1.075
1.058	1.013	1.332	1.044	1.021	1.072
1.055	1.013	1.33	1.035	1.02	1.072
1.048	1.011	1.304	1.035	1.018	1.068
1.048	2.611	1.302	1.032	1.017	1.065
1.044	1.88	1.299	1.032	1.015	1.062
1.03	1.675	1.282	1.027	1.005	1.055
1.028	1.664	1.28	1.02	2.924	1.052
1.027	1.634	1.279	1.018	2.506	1.049
1.026	1.555	1.277	1.018	2.404	1.047
1.019	1.541	1.276	1.002	2.041	1.047
1.016	1.529	1.269	1.001	1.805	1.045
4.292	1.527	1.252	2.994	1.802	1.037
3.636	1.506	1.236	1.961	1.757	1.033
2.646	1.499	1.227	1.88	1.712	1.029
2.092	1.418	1.224	1.684	1.597	1.027
1.98	1.404	1.209	1.61	1.49	1.027
1.957	1.404	1.198	1.6	1.416	1.019
1.931	1.399	1.182	1.577	1.395	1.019
1.736	1.368	1.175	1.538	1.359	1.019
1.724	1.353	1.156	1.488	1.333	1.009
1.572	1.342	1.135	1.473	1.289	3.861
1.555	1.328	1.129	1.449	1.276	2.545
1.495	1.323	1.127	1.439	1.253	2.252
1.486	1.299	1.122	1.401	1.245	2.151
1.366	1.294	1.116	1.391	1.245	1.887
1.35	1.277	1.112	1.387	1.227	1.859
1.33	1.263	1.109	1.364	1.212	1.764
1.305	1.255	1.1	1.333	1.212	1.724
1.284	1.238	1.079	1.292	1.211	1.709
1.272	1.238	1.07	1.279	1.195	1.675
1.258	1.235	1.067	1.263	1.188	1.645
1.25	1.209	1.065	1.222	1.182	1.567
1.239	1.202	1.056	1.221	1.167	1.534
1.221	1.195	1.05	1.195	1.164	1.522
1.214	1.189	1.043	1.185	1.148	1.515
1.202	1.179	1.036	1.172	1.147	1.473
1.2	1.174	1.033	1.171	1.145	1.468
1.196	1.144	1.033	1.157	1.122	1.458
1.193	1.144	1.03	1.129	1.114	1.403
1.186	1.144	1.029	1.127	1.112	1.387
1.185	1.138	1.028	1.125	1.099	1.385
1.175	1.126	1.026	1.122	1.098	1.377
1.161	1.119	1.021	1.112	1.096	1.364
1.16	1.115	1.019	1.109	1.093	1.359
1.159	1.114	1.016	1.103	1.092	1.357
1.153	1.095	1.014	1.096	1.087	1.348
1.151	1.088	1.01	1.092	1.086	1.34
1.145	1.08	1.008	1.092	1.079	1.33
1.144	1.076	1.006	1.082	1.071	1.326
1.138	1.07	1.002	1.078	1.07	1.305
1.13	1.057	1.001	1.071	1.062	1.302
1.125	1.057	2.398	1.054	1.06	1.302
1.119	1.054	2.045	1.047	1.055	1.295
1.11	1.045	1.984	1.044	1.054	1.282
1.101	1.041	1.842	1.041	1.05	1.279
1.101	1.026	1.789	1.04	1.047	1.255
1.091	2.066	1.739	1.037	1.047	1.25
1.088	1.927	1.681	1.033	1.044	1.244
1.085	1.919	1.613	1.032	1.043	1.239
1.083	1.709	1.499	1.028	1.04	1.225
1.08	1.605	1.479	1.028	1.03	1.212
1.08	1.595	1.397	1.024	1.028	1.208
1.08	1.577	1.395	1.015	1.022	1.186
1.067	1.529	1.372	1.013	1.015	1.185
1.066	1.513	1.353	1.005	1.006	1.178
1.065	1.493	1.328	2.053	1.005	1.155
1.062	1.468	1.326	2.024	1.003	1.142
1.057	1.458	1.302	1.779	1.767	1.142
1.04	1.416	1.28	1.773	1.704	1.136
1.033	1.346	1.267	1.715	1.495	1.135
1.026	1.323	1.255	1.709	1.49	1.13
1.016	1.316	1.25	1.667	1.473	1.13
1.014	1.312	1.245	1.613	1.403	1.126
1.009	1.266	1.244	1.597	1.337	1.124
1.009	1.255	1.227	1.563	1.323	1.122
1.007	1.255	1.221	1.555	1.299	1.116
1.003	1.248	1.206	1.548	1.279	1.115
2.639	1.221	1.2	1.541	1.274	1.11
2.584	1.215	1.198	1.536	1.252	1.099
2.41	1.208	1.196	1.529	1.217	1.094
2.114	1.19	1.193	1.527	1.209	1.091
2.045	1.19	1.179	1.522	1.208	1.091
1.905	1.179	1.176	1.493	1.208	1.081
1.815	1.174	1.175	1.464	1.195	1.07
1.792	1.171	1.172	1.456	1.195	1.07
1.684	1.163	1.17	1.451	1.19	1.067
1.56	1.159	1.164	1.447	1.188	1.063
1.493	1.155	1.163	1.422	1.182	1.063
1.49	1.139	1.143	1.401	1.182	1.057
1.488	1.139	1.086	1.383	1.181	1.052
1.481	1.139	1.082	1.362	1.159	1.045
1.445	1.136	1.079	1.337	1.157	1.042
1.404	1.134	1.073	1.3	1.153	1.04
1.397	1.11	1.071	1.294	1.144	1.04
1.385	1.109	1.067	1.292	1.135	1.031
1.385	1.104	1.045	1.289	1.133	1.027
1.346	1.098	1.043	1.287	1.111	1.022
1.321	1.087	1.026	1.239	1.107	1.019
1.309	1.078	1.012	1.236	1.104	1.018
1.287	1.076	1.011	1.235	1.098	1.012
1.253	1.071	1.01	1.233	1.089	1.011
1.229	1.067	1	1.208	1.088	2.688
1.217	1.06	2.227	1.205	1.065	2.16
1.205	1.056	1.667	1.2	1.058	1.835
1.195	1.044	1.645	1.2	1.05	1.727
1.193	1.03	1.577	1.185	1.049	1.706
1.16	1.029	1.464	1.168	1.049	1.664
1.156	1.028	1.437	1.156	1.033	1.647
1.149	1.02	1.427	1.151	1.033	1.499
1.147	1.015	1.376	1.145	1.03	1.464
1.138	1.014	1.37	1.142	1.029	1.445
1.125	1.012	1.366	1.14	1.024	1.366
1.124	2.5	1.361	1.131	1.009	1.346
1.124	2.309	1.355	1.127	1	1.333
1.12	2.198	1.337	1.117	2.028	1.333
1.114	2	1.314	1.115	1.969	1.33
1.112	1.938	1.305	1.111	1.764	1.33
1.111	1.845	1.3	1.106	1.736	1.326
1.11	1.742	1.272	1.096	1.704	1.321
1.107	1.656	1.269	1.089	1.675	1.312
1.099	1.553	1.255	1.081	1.634	1.305
1.095	1.534	1.218	1.081	1.567	1.292
1.092	1.524	1.208	1.071	1.56	1.252
1.091	1.477	1.206	1.064	1.513	1.245
1.08	1.443	1.205	1.059	1.462	1.244
1.078	1.433	1.185	1.058	1.401	1.242
1.072	1.403	1.174	1.05	1.393	1.235
1.066	1.364	1.172	1.049	1.377	1.225
1.065	1.35	1.17	1.044	1.364	1.22
1.064	1.332	1.168	1.044	1.361	1.215
1.064	1.33	1.16	1.043	1.333	1.196
1.056	1.325	1.147	1.04	1.323	1.196
1.04	1.314	1.139	1.04	1.302	1.189
1.037	1.285	1.139	1.038	1.285	1.185
1.034	1.282	1.135	1.032	1.276	1.171
1.025	1.271	1.121	1.027	1.264	1.171
1.004	1.263	1.119	1.024	1.247	1.152
1.004	1.235	1.114	1.022	1.245	1.152
2.625	1.232	1.089	1.022	1.232	1.148
1.821	1.225	1.085	1.02	1.227	1.143
1.783	1.189	1.072	1.016	1.225	1.14
1.754	1.189	1.067	1.005	1.211	1.131
1.718	1.185	1.052	1.942	1.196	1.13
1.618	1.182	1.048	1.773	1.195	1.13
1.61	1.176	1.047	1.721	1.183	1.124
1.56	1.142	1.045	1.577	1.178	1.122
1.546	1.135	1.04	1.577	1.176	1.122
1.527	1.124	1.038	1.572	1.175	1.114
1.515	1.121	1.032	1.531	1.17	1.109
1.497	1.121	1.032	1.508	1.166	1.105
1.481	1.117	1.029	1.49	1.159	1.1
1.466	1.111	1.028	1.488	1.159	1.092
1.46	1.111	1.026	1.453	1.147	1.091
1.447	1.105	1.022	1.433	1.139	1.086
1.414	1.104	1.018	1.42	1.13	1.075
1.414	1.086	1.008	1.404	1.125	1.059
1.399	1.085	1.007	1.403	1.125	1.059
1.393	1.078	1	1.387	1.12	1.047
1.337	1.068	2.075	1.385	1.119	1.046
1.335	1.067	1.949	1.383	1.117	1.045
1.332	1.066	1.916	1.314	1.112	1.011
1.302	1.064	1.812	1.289	1.109	4.717
1.29	1.063	1.802	1.276	1.105	3.021
1.263	1.049	1.634	1.272	1.103	2.02
1.242	1.043	1.595	1.267	1.096	1.783
1.235	1.036	1.58	1.263	1.094	1.718
1.205	1.03	1.543	1.244	1.093	1.675
1.161	1.026	1.538	1.227	1.091	1.669
1.16	1.009	1.506	1.215	1.089	1.567
1.159	1.008	1.497	1.209	1.086	1.55
1.159	1.006	1.493	1.196	1.078	1.517
1.159	1.003	1.468	1.193	1.075	1.506
1.155	2.571	1.439	1.189	1.073	1.499
1.151	2.375	1.431	1.185	1.071	1.481
1.149	2.028	1.414	1.179	1.07	1.46
1.148	1.957	1.37	1.172	1.06	1.447
1.14	1.739	1.368	1.159	1.058	1.357
1.136	1.706	1.321	1.153	1.05	1.323
1.125	1.658	1.318	1.151	1.044	1.314
1.114	1.642	1.309	1.117	1.044	1.299
1.111	1.587	1.292	1.117	1.036	1.29
1.105	1.58	1.271	1.11	1.035	1.269
1.1	1.546	1.253	1.08	1.035	1.238
1.098	1.529	1.233	1.073	1.027	1.217
1.091	1.522	1.225	1.058	1.026	1.185
1.081	1.462	1.222	1.052	1.025	1.17
1.076	1.447	1.206	1.022	1.022	1.156
1.07	1.435	1.206	1.019	1.016	1.139
1.065	1.429	1.192	1.016	1.01	1.136
1.06	1.399	1.186	1.014	1.008	1.121
1.059	1.359	1.183	1.825	1.006	1.12
1.043	1.277	1.166	1.689	1.003	1.117
1.04	1.263	1.164	1.675	2.755	1.094
1.035	1.263	1.16	1.667	1.957	1.086
1.034	1.227	1.145	1.667	1.916	1.082
1.033	1.227	1.143	1.575	1.873	1.079
1.005	1.209	1.139	1.522	1.862	1.078
2.786	1.206	1.139	1.515	1.776	1.066
2.667	1.196	1.131	1.513	1.709	1.052
2.336	1.189	1.13	1.508	1.647	1.038
2.257	1.17	1.119	1.456	1.623	1.034
1.957	1.149	1.101	1.453	1.61	1.032
1.869	1.148	1.1	1.441	1.603	1.009
1.799	1.147	1.098	1.439	1.563	1.008
1.748	1.145	1.095	1.406	1.541	1.005
1.629	1.117	1.095	1.404	1.524	1.942
1.613	1.112	1.093	1.379	1.524	1.733
1.59	1.093	1.091	1.346	1.504	1.724
1.511	1.093	1.089	1.337	1.499	1.684
1.425	1.083	1.086	1.333	1.481	1.616
1.376	1.079	1.085	1.312	1.471	1.543
1.34	1.079	1.079	1.305	1.451	1.488
1.335	1.057	1.072	1.261	1.449	1.441
1.335	1.05	1.071	1.241	1.441	1.323
1.325	1.038	1.07	1.241	1.422	1.318
1.304	1.02	1.07	1.217	1.389	1.302
1.304	1.019	1.063	1.215	1.385	1.274
1.289	1.017	1.058	1.2	1.348	1.25
1.289	1.946	1.055	1.19	1.332	1.248
1.285	1.887	1.05	1.175	1.321	1.235
1.264	1.653	1.048	1.172	1.287	1.224
1.259	1.605	1.042	1.167	1.263	1.221
1.239	1.603	1.038	1.16	1.256	1.214
1.233	1.587	1.035	1.157	1.247	1.206
1.217	1.572	1.026	1.156	1.235	1.193
1.199	1.572	1.008	1.153	1.235	1.19
1.189	1.531	2.37	1.151	1.227	1.19
1.172	1.462	1.927	1.149	1.221	1.189
1.153	1.451	1.908	1.148	1.217	1.188
1.152	1.435	1.825	1.142	1.211	1.183
1.151	1.404	1.815	1.138	1.195	1.181
1.129	1.401	1.742	1.136	1.188	1.176
1.129	1.381	1.678	1.122	1.186	1.166
1.124	1.374	1.669	1.121	1.183	1.155
1.119	1.364	1.645	1.119	1.181	1.152
1.117	1.362	1.626	1.119	1.181	1.147
1.116	1.359	1.613	1.112	1.181	1.144
1.112	1.335	1.565	1.106	1.172	1.14
1.103	1.314	1.55	1.101	1.168	1.139
1.1	1.264	1.517	1.098	1.157	1.136
1.095	1.263	1.513	1.096	1.152	1.134
1.093	1.258	1.506	1.093	1.151	1.129
1.083	1.247	1.506	1.086	1.122	1.124
1.076	1.247	1.497	1.08	1.111	1.12
1.074	1.232	1.481	1.072	1.109	1.117
1.067	1.222	1.477	1.071	1.095	1.116
1.066	1.199	1.464	1.067	1.087	1.101
1.066	1.198	1.416	1.066	1.086	1.093
1.063	1.196	1.408	1.064	1.081	1.088
1.049	1.183	1.399	1.062	1.081	1.088
1.047	1.171	1.397	1.062	1.08	1.083
1.046	1.161	1.387	1.062	1.078	1.081
1.034	1.161	1.387	1.056	1.07	1.071
1.025	1.16	1.368	1.056	1.062	1.068
1.013	1.157	1.344	1.055	1.058	1.068
1.01	1.151	1.318	1.049	1.057	1.066
1.007	1.138	1.309	1.042	1.053	1.055
1.001	1.112	1.295	1.041	1.05	1.054
3.378	1.111	1.28	1.035	1.047	1.052
2.242	1.11	1.253	1.034	1.045	1.048
1.88	1.105	1.238	1.032	1.037	1.04
1.776	1.105	1.236	1.031	1.037	1.037
1.637	1.103	1.212	1.03	1.036	1.036
1.621	1.092	1.211	1.013	1.033	1.029
1.57	1.089	1.186	1.013	1.032	1.025
1.546	1.083	1.181	1.011	1.032	1.022
1.433	1.083	1.179	1.005	1.03	1.019
1.422	1.078	1.178	2.488	1.029	1.018
1.418	1.078	1.178	2.165	1.026	1.01
1.408	1.073	1.159	2.041	1.025	1.009
1.397	1.071	1.153	1.988	1.02	1.007
1.381	1.07	1.144	1.883	1.016	4.673
1.381	1.046	1.124	1.832	1.016	4.444
1.351	1.045	1.117	1.661	1.011	3.04
1.335	1.022	1.115	1.623	1.009	2.392
1.33	1.021	1.112	1.608	1.004	2.381
1.292	1.016	1.101	1.572	1.003	2.381
1.279	2.326	1.1	1.548	2.66	2.237
1.269	2.294	1.099	1.538	2.268	1.845
1.259	2.049	1.086	1.488	2.146	1.838
1.253	1.916	1.085	1.471	2.016	1.748
1.245	1.908	1.083	1.466	1.992	1.736
1.236	1.761	1.074	1.458	1.988	1.639
1.23	1.748	1.071	1.433	1.848	1.522
1.198	1.721	1.062	1.427	1.783	1.397
1.151	1.678	1.058	1.41	1.733	1.393
1.147	1.458	1.055	1.397	1.724	1.385
1.14	1.441	1.052	1.391	1.712	1.307
1.117	1.439	1.052	1.381	1.524	1.304
1.112	1.433	1.052	1.374	1.513	1.294
1.105	1.397	1.049	1.353	1.468	1.289
1.095	1.342	1.047	1.344	1.462	1.285
1.088	1.339	1.043	1.328	1.449	1.285
1.083	1.333	1.042	1.323	1.449	1.277
1.079	1.325	1.034	1.314	1.395	1.258
1.075	1.321	1.03	1.309	1.364	1.22
1.067	1.311	1.028	1.304	1.362	1.171
1.062	1.305	1.021	1.295	1.34	1.17
1.055	1.3	1.017	1.292	1.319	1.161
1.05	1.294	1.01	1.267	1.284	1.144
1.043	1.287	2.212	1.267	1.282	1.133
1.033	1.285	2.092	1.258	1.276	1.129
1.025	1.244	2.004	1.241	1.269	1.114
1.024	1.227	1.838	1.241	1.247	1.11
1.02	1.225	1.828	1.227	1.247	1.094
1.019	1.224	1.815	1.222	1.236	1.089
1.012	1.217	1.792	1.222	1.235	1.065
1.008	1.188	1.764	1.195	1.235	1.033
	1.186	1.6	1.19	1.232	1.018
	1.185	1.587	1.178	1.23	1.012
	1.174	1.585	1.176	1.229	1.011
	1.17	1.58	1.175	1.224	1.008
	1.163	1.567	1.167	1.222	3.497
	1.156	1.558	1.16	1.221	2.618
	1.153	1.529	1.145	1.218	2.128
	1.145	1.52	1.142	1.211	1.718
	1.136	1.481	1.14	1.209	1.686
	1.13	1.46	1.131	1.205	1.59
	1.126	1.408	1.117	1.174	1.59
	1.119	1.391	1.104	1.168	1.587
	1.1	1.385	1.103	1.168	1.577
	1.098	1.37	1.103	1.161	1.563
	1.082	1.357	1.072	1.156	1.558
	1.082	1.325	1.068	1.147	1.513
	1.07	1.319	1.065	1.14	1.495
	1.068	1.319	1.063	1.136	1.475
	1.067	1.318	1.055	1.13	1.416
	1.065	1.314	1.054	1.129	1.404
	1.064	1.289	1.047	1.122	1.403
	1.062	1.282	1.034	1.114	1.393
	1.062	1.279	1.034	1.112	1.385
	1.05	1.267	1.017	1.109	1.381
	1.045	1.259	1.015	1.105	1.379
	1.041	1.256	1.013	1.101	1.351
	1.038	1.244	2.632	1.094	1.346
	1.038	1.233	2.457	1.086	1.342
	1.032	1.206	2.101	1.086	1.323
	1.022	1.205	1.972	1.079	1.319
	1.01	1.203	1.957	1.076	1.297
	1.009	1.202	1.934	1.076	1.284
	1.004	1.181	1.89	1.065	1.282
		1.181	1.873	1.054	1.269
		1.178	1.805	1.053	1.25
		1.171	1.739	1.048	1.241
		1.168	1.592	1.044	1.221
		1.161	1.538	1.044	1.211
		1.159	1.515	1.041	1.198
		1.159	1.484	1.04	1.175
		1.147	1.458	1.036	1.174
		1.145	1.456	1.036	1.17
		1.139	1.443	1.035	1.168
		1.138	1.422	1.032	1.16
		1.133	1.404	1.031	1.151
		1.124	1.348	1.026	1.136
		1.12	1.323	1.024	1.124
		1.105	1.312	3.333	1.12
		1.104	1.305	2.092	1.109
		1.103	1.282	1.869	1.107
		1.089	1.279	1.832	1.106
		1.087	1.258	1.754	1.104
		1.083	1.244	1.751	1.092
		1.08	1.208	1.718	1.085
		1.07	1.206	1.701	1.076
		1.067	1.203	1.678	1.071
		1.062	1.186	1.669	1.062
		1.058	1.174	1.58	1.054
		1.054	1.172	1.572	1.047
		1.048	1.156	1.484	1.045
		1.045	1.145	1.464	1.041
		1.043	1.144	1.416	1.036
		1.034	1.136	1.406	1.029
		1.03	1.129	1.393	1.026
		1.025	1.122	1.379	1.025
		1.022	1.116	1.355	1.02
		1.017	1.109	1.35	1.01
		1.011	1.106	1.339	1.003
		4.167	1.1	1.333	2.331
		3.226	1.094	1.318	1.689
		2.703	1.092	1.316	1.686
		2.387	1.092	1.272	1.672
		2.342	1.067	1.272	1.653
		1.835	1.054	1.259	1.631
		1.748	1.047	1.255	1.629
		1.692	1.04	1.245	1.52
		1.56	1.035	1.227	1.484
		1.553	1.025	1.227	1.481
		1.553	1.016	1.205	1.462
		1.522	1.007	1.192	1.46
		1.517	1.004	1.183	1.401
		1.451	1.003	1.181	1.323
		1.427	2.519	1.181	1.302
		1.42	2.331	1.168	1.284
		1.408	2.309	1.164	1.225
		1.391	1.77	1.164	1.222
		1.391	1.686	1.16	1.218
		1.391	1.572	1.159	1.209
		1.379	1.555	1.159	1.198
		1.377	1.553	1.157	1.186
		1.346	1.527	1.151	1.181
		1.323	1.497	1.145	1.179
		1.316	1.495	1.144	1.175
		1.302	1.486	1.129	1.157
		1.299	1.484	1.122	1.156
		1.299	1.479	1.111	1.155
		1.261	1.471	1.105	1.153
		1.255	1.456	1.104	1.152
		1.245	1.433	1.103	1.136
		1.239	1.368	1.101	1.131
		1.22	1.335	1.099	1.131
		1.22	1.318	1.096	1.124
		1.214	1.316	1.095	1.119
		1.211	1.292	1.091	1.106
		1.192	1.269	1.085	1.103
		1.176	1.229	1.08	1.094
		1.174	1.2	1.078	1.093
		1.172	1.199	1.078	1.081
		1.172	1.17	1.076	1.078
		1.153	1.159	1.064	1.063
		1.153	1.151	1.063	1.059
		1.136	1.151	1.062	1.053
		1.135	1.147	1.059	1.045
		1.133	1.143	1.059	1.045
		1.133	1.135	1.058	1.041
		1.133	1.134	1.057	1.032
		1.131	1.127	1.054	1.029
		1.131	1.125	1.049	1.025
		1.1	1.112	1.048	1.016
		1.1	1.111	1.048	1.007
		1.094	1.105	1.036	1.007
		1.074	1.104	1.036	1.005
		1.073	1.104	1.031
		1.071	1.099	1.029
		1.06	1.094	1.021
		1.049	1.094	1.017
		1.046	1.087	1.017
		1.045	1.087	1.016
		1.043	1.083	1.016
		1.035	1.078	1.014
		1.033	1.078	1.013
		1.031	1.075	1.01
		1.03	1.072	1.005
		1.027	1.072	1.003
		1.025	1.065	1.003
		1.022	1.057	2.004
		1.021	1.057	1.957
		1.019	1.056	1.859
		1.013	1.053	1.751
		1.011	1.052	1.721
		1.01	1.049	1.672
		1.008	1.049	1.667
		1.007	1.046	1.65
		2.353	1.044	1.623
		2.062	1.034	1.529
		1.887	1.033	1.524
		1.821	1.031	1.49
		1.761	1.029	1.481
		1.709	1.025	1.477
		1.661	1.024	1.447
		1.634	1.016	1.406
		1.626	1.009	1.387
		1.61	1.005	1.362
		1.553	1	1.332
		1.441		1.332
		1.414		1.304
		1.399		1.299
		1.321		1.282
		1.271		1.259
		1.271		1.259
		1.264		1.256
		1.261		1.247
		1.253		1.241
		1.248		1.236
		1.239		1.233
		1.239		1.222
		1.232		1.2
		1.205		1.168
		1.198		1.159
		1.19		1.156
		1.188		1.149
		1.181		1.139
		1.181		1.133
		1.179		1.13
		1.179		1.126
		1.176		1.126
		1.159		1.124
		1.157		1.121
		1.155		1.119
		1.151		1.112
		1.149		1.11
		1.138		1.093
		1.127		1.091
		1.124		1.08
		1.122		1.08
		1.119		1.08
		1.116		1.075
		1.112		1.074
		1.11		1.072
		1.104		1.071
		1.099		1.067
		1.095		1.065
		1.093		1.065
		1.092		1.06
		1.074		1.057
		1.07		1.056
		1.066		1.037
		1.063		1.037
		1.062		1.037
		1.06		1.035
		1.055		1.034
		1.054		1.018
		1.048		1.017
		1.046		1.014
		1.038		1.012
		1.034		1.012
		1.032		1.011
		1.031		1.009
		1.027		1.006
		1.027		1.001
		1.026
		1.019
		1.015
		1.003

## Sheet: Fig. 3j column plots
Layer	Adult			Aged
	Mean	SEM	N	Mean	SEM	N
Layer 2/3	1.3	0.016	577	1.324	0.014	610
Layer 4	1.283	0.013	791	1.3	0.013	731
Layer 6/CC	1.261	0.013	787	1.344	0.014	699

## Sheet: Fig. 3l
Vessel identity	% of total number of stalled vessels
Pre-convergence capillaries	92.5
Other tributary vesels	7.5
