# Supplementary material for: Impaired capillary–venous drainage contributes to gliosis and demyelination in mouse white matter during aging
Source: Nat Neurosci. 2025 Aug 12;28(9):1868–82. doi: 10.1038/s41593-025-02023-z (PMC12411274; doi:10.1038/s41593-025-02023-z)
Supplement: Supplementary file 6 — Data values for plot generation. [file 41593_2025_2023_MOESM6_ESM.zip › Figure 4.xlsx]

## Sheet: Fig. 4d scatter plot
Adult Layer 2/3	Aged Layer 2	Adult Layer 4	Aged Layer 4	Adult Layer 6	Aged Layer 6
2.526	2.359	2.901	2.918	3.113	2.843
2.545	2.603	2.91	2.926	3.175	2.989
2.56	2.665	2.93	2.927	3.279	3.096
2.575	2.684	2.942	2.94	3.429	3.097
2.737	2.768	2.991	2.99	3.473	3.108
2.793	2.769	3.052	3.13	3.592	3.126
2.851	2.778	3.057	3.172	3.593	3.181
2.883	2.783	3.076	3.195	3.643	3.193
2.925	2.82	3.213	3.206	3.66	3.205
2.995	2.856	3.275	3.21	3.804	3.315
3.009	2.878	3.443	3.219	3.805	3.321
3.087	2.952	3.451	3.232	3.809	3.392
3.188	2.968	3.464	3.251	3.814	3.401
3.22	2.975	3.503	3.275	3.825	3.429
3.243	2.978	3.554	3.278	3.831	3.475
3.359	3.002	3.564	3.282	3.895	3.48
3.361	3.021	3.703	3.288	3.909	3.508
3.486	3.031	3.761	3.381	3.98	3.515
3.598	3.037	3.888	3.415	4.008	3.544
3.957	3.043	3.896	3.437	4.085	3.609
4.038	3.053	3.96	3.457	4.124	3.616
4.287	3.067	4.27	3.498	4.131	3.626
4.323	3.086	2.992	3.514	4.139	3.664
4.342	3.099	3.018	3.52	4.184	3.67
4.582	3.119	3.071	3.577	4.233	3.687
2.697	3.128	3.265	3.578	4.291	3.799
3.025	3.129	3.295	3.59	4.335	3.812
3.054	3.165	3.308	3.596	4.37	3.839
3.21	3.172	3.35	3.601	4.405	3.845
3.256	3.187	3.401	3.622	4.442	3.865
3.345	3.192	3.408	3.628	4.455	3.898
3.434	3.201	3.425	3.64	4.501	3.93
3.48	3.212	3.469	3.655	4.535	3.938
3.592	3.222	3.522	3.669	4.559	3.943
3.659	3.224	3.532	3.683	4.607	3.945
3.7	3.226	3.535	3.711	4.659	3.978
3.813	3.227	3.546	3.712	4.723	3.985
3.924	3.249	3.56	3.743	4.737	4.009
3.996	3.254	3.598	3.745	4.747	4.02
4.118	3.266	3.615	3.763	4.827	4.064
4.305	3.271	3.642	3.817	4.852	4.07
4.356	3.324	3.711	3.848	4.874	4.113
4.624	3.342	3.728	3.886	4.887	4.163
4.63	3.345	3.746	3.942	4.927	4.207
4.795	3.351	3.768	3.975	5.067	4.224
4.875	3.359	3.8	4.001	5.467	4.235
5.176	3.364	3.82	4.01	5.509	4.281
6.008	3.403	3.839	4.075	5.515	4.627
2.547	3.422	3.86	4.254	5.853	4.734
2.583	3.43	3.909	4.307	2.725	4.873
2.689	3.453	3.94	4.429	2.86	2.835
2.708	3.462	3.971	4.462	3.113	3.132
2.711	3.49	3.993	4.53	3.127	3.135
2.738	3.51	3.998	4.559	3.168	3.225
2.758	3.522	4.019	4.584	3.248	3.249
2.761	3.55	4.059	4.798	3.261	3.291
2.808	3.61	4.07	2.681	3.437	3.303
2.871	3.629	4.121	2.684	3.475	3.369
2.877	3.634	4.152	2.975	3.501	3.416
2.905	3.704	4.22	2.983	3.509	3.441
3.019	3.818	4.242	3.051	3.516	3.486
3.024	3.825	4.251	3.09	3.614	3.559
3.175	3.849	4.309	3.11	3.631	3.591
3.192	3.853	4.351	3.127	3.661	3.639
3.198	3.878	4.462	3.129	3.763	3.775
3.238	3.927	4.463	3.132	3.793	3.79
3.301	3.945	4.475	3.146	3.856	3.804
3.318	3.959	4.52	3.194	4.005	3.815
3.32	3.974	4.578	3.213	4.028	3.817
3.323	4.052	4.628	3.252	4.033	3.824
3.39	4.152	4.711	3.268	4.064	3.827
3.426	4.173	4.764	3.316	4.106	3.842
3.544	4.384	4.774	3.325	4.135	3.847
3.585	5.02	4.885	3.328	4.138	3.872
3.789	2.919	4.935	3.329	4.155	3.874
3.793	2.942	5.028	3.333	4.248	3.875
4.383	2.943	5.039	3.347	4.265	3.916
4.449	2.992	5.073	3.351	4.331	3.922
4.602	3.042	5.494	3.358	4.4	3.955
2.868	3.054	5.574	3.37	4.461	3.959
3.048	3.068	5.818	3.377	4.463	3.964
3.056	3.112	5.842	3.397	4.468	3.997
3.126	3.131	6.304	3.405	4.492	4.022
3.168	3.191	2.609	3.418	4.511	4.029
3.188	3.278	2.77	3.428	4.542	4.082
3.198	3.288	2.775	3.459	4.568	4.188
3.226	3.308	2.779	3.46	4.649	4.218
3.334	3.325	2.78	3.474	4.651	4.225
3.388	3.392	2.794	3.481	4.658	4.226
3.494	3.396	2.818	3.517	4.665	4.287
3.523	3.409	2.827	3.549	4.673	4.411
3.533	3.457	2.83	3.55	4.71	4.459
3.62	3.458	2.877	3.555	4.8	4.571
3.628	3.468	2.912	3.589	4.823	4.607
3.658	3.5	2.913	3.592	4.844	4.694
3.659	3.503	2.917	3.593	4.894	4.722
3.737	3.602	2.921	3.607	4.915	4.725
3.91	3.607	2.947	3.653	4.984	4.762
3.946	3.63	2.959	3.655	5.244	4.789
3.981	3.642	2.981	3.688	5.528	4.807
4.044	3.649	2.985	3.698	2.868	4.874
4.164	3.682	3.007	3.729	2.954	4.946
4.172	3.705	3.03	3.732	3.038	4.99
4.216	3.791	3.039	3.743	3.143	4.999
4.252	3.795	3.046	3.759	3.17	5.071
4.263	3.806	3.059	3.775	3.178	5.104
4.341	3.815	3.064	3.824	3.183	5.603
4.377	3.818	3.066	3.84	3.289	3.12
4.403	3.919	3.101	3.869	3.359	3.129
4.492	4	3.127	3.911	3.399	3.14
4.517	4.007	3.129	3.92	3.414	3.146
4.525	4.244	3.13	3.96	3.428	3.292
4.856	4.261	3.155	3.979	3.438	3.311
4.951	4.363	3.229	3.982	3.467	3.331
5.723	4.455	3.232	3.999	3.472	3.335
2.509	4.747	3.232	4.022	3.48	3.361
2.746	2.937	3.235	4.037	3.483	3.365
2.8	2.949	3.246	4.09	3.537	3.427
2.808	2.967	3.25	4.117	3.543	3.434
2.891	2.978	3.284	4.121	3.646	3.449
2.894	2.985	3.297	4.142	3.655	3.457
2.905	2.997	3.31	4.167	3.672	3.46
2.948	3.012	3.318	4.202	3.691	3.467
2.953	3.149	3.346	4.225	3.692	3.495
2.959	3.228	3.359	4.228	3.707	3.508
2.974	3.271	3.364	4.234	3.742	3.516
3.01	3.325	3.367	4.24	3.771	3.535
3.048	3.342	3.417	4.242	3.782	3.536
3.059	3.37	3.435	4.367	3.792	3.555
3.085	3.377	3.456	4.42	3.792	3.572
3.092	3.466	3.489	4.926	3.817	3.575
3.109	3.5	3.489	3.242	3.843	3.582
3.141	3.529	3.509	3.259	3.904	3.593
3.159	3.532	3.552	3.269	3.91	3.613
3.209	3.55	3.554	3.292	3.916	3.616
3.223	3.56	3.605	3.3	3.934	3.627
3.234	3.564	3.614	3.327	3.954	3.627
3.248	3.591	3.618	3.331	3.963	3.639
3.274	3.615	3.621	3.331	3.992	3.674
3.281	3.67	3.63	3.359	4.051	3.675
3.298	3.684	3.645	3.437	4.192	3.68
3.306	3.703	3.671	3.465	4.251	3.683
3.34	3.731	3.694	3.499	4.266	3.683
3.341	3.733	3.702	3.517	4.272	3.69
3.385	3.749	3.725	3.526	4.37	3.694
3.399	3.783	3.768	3.606	4.417	3.703
3.409	3.816	3.787	3.651	4.494	3.709
3.437	3.905	3.824	3.675	4.524	3.775
3.439	3.93	3.854	3.693	4.546	3.793
3.446	3.953	3.952	3.698	4.673	3.806
3.48	4.016	3.965	3.741	4.702	3.822
3.489	4.052	4.055	3.743	4.774	3.832
3.522	4.056	4.222	3.797	4.859	3.836
3.531	4.119	4.242	3.8	4.889	3.845
3.564	4.332	3.004	3.819	4.9	3.853
3.572	4.672	3.091	3.827	5.09	3.854
3.619	4.874	3.209	3.83	5.291	3.887
3.627	4.998	3.209	3.859	2.9	3.933
3.63	5.057	3.219	3.88	2.909	3.954
3.707	5.07	3.29	3.886	2.975	3.981
3.717	2.846	3.356	3.909	3.013	4.025
3.744	3.103	3.358	3.947	3.053	4.063
3.751	3.111	3.37	3.952	3.118	4.064
3.757	3.178	3.384	3.979	3.156	4.076
3.864	3.241	3.402	3.991	3.209	4.099
3.884	3.274	3.431	3.992	3.229	4.1
3.942	3.277	3.454	3.998	3.238	4.12
4.052	3.281	3.456	4.015	3.268	4.143
4.235	3.332	3.477	4.027	3.27	4.16
4.268	3.357	3.511	4.034	3.283	4.199
4.311	3.537	3.535	4.058	3.286	4.251
4.422	3.54	3.539	4.089	3.292	4.276
4.58	3.542	3.562	4.126	3.309	4.37
4.801	3.571	3.575	4.131	3.31	4.375
4.931	3.607	3.575	4.173	3.316	4.462
5.303	3.62	3.576	4.192	3.323	4.479
2.586	3.704	3.591	4.204	3.325	4.489
2.631	3.722	3.599	4.226	3.325	4.491
2.641	3.742	3.612	4.281	3.332	4.525
2.732	3.771	3.616	4.345	3.365	4.555
2.752	3.796	3.645	4.381	3.373	4.628
2.759	3.831	3.648	4.394	3.392	4.645
2.771	3.842	3.649	4.425	3.406	4.849
2.778	3.867	3.689	4.438	3.409	4.849
2.909	3.869	3.725	4.487	3.448	4.851
2.916	3.903	3.727	4.5	3.45	4.914
2.92	3.928	3.727	4.505	3.479	4.953
2.923	3.966	3.815	4.742	3.492	5.256
2.959	4.003	3.861	4.942	3.502	5.319
2.964	4.033	3.869	4.996	3.506	5.424
2.966	4.035	3.879	2.995	3.507	5.648
2.979	4.074	3.88	2.995	3.509	2.683
3.005	4.075	3.9	3.051	3.52	2.728
3.047	4.087	3.903	3.104	3.521	2.875
3.053	4.113	3.972	3.13	3.531	2.884
3.064	4.117	4.039	3.169	3.545	3.076
3.078	4.155	4.054	3.197	3.545	3.132
3.079	4.156	4.076	3.215	3.569	3.138
3.089	4.176	4.132	3.242	3.57	3.144
3.092	4.193	4.162	3.294	3.57	3.184
3.107	4.228	4.172	3.298	3.573	3.191
3.119	4.241	4.173	3.309	3.574	3.197
3.135	4.261	4.182	3.313	3.586	3.202
3.147	4.353	4.269	3.327	3.588	3.272
3.158	4.358	4.297	3.364	3.605	3.274
3.241	4.422	4.322	3.398	3.619	3.274
3.247	4.464	4.362	3.416	3.622	3.278
3.257	4.477	4.388	3.417	3.633	3.282
3.292	4.515	4.396	3.417	3.634	3.291
3.319	4.58	4.416	3.442	3.64	3.302
3.336	4.701	4.425	3.447	3.641	3.306
3.342	4.742	4.432	3.452	3.652	3.328
3.353	4.745	4.435	3.466	3.662	3.33
3.36	4.898	4.444	3.475	3.666	3.333
3.388	5.388	4.502	3.475	3.67	3.341
3.391	5.69	4.509	3.516	3.692	3.36
3.421	2.72	4.51	3.523	3.727	3.375
3.425	2.732	4.539	3.555	3.73	3.377
3.446	2.756	4.581	3.563	3.733	3.381
3.45	2.775	4.62	3.614	3.743	3.398
3.519	2.778	4.632	3.617	3.749	3.459
3.599	2.793	4.672	3.623	3.787	3.466
3.607	2.804	4.705	3.628	3.788	3.467
3.65	2.806	4.706	3.634	3.791	3.479
3.654	2.838	4.741	3.658	3.792	3.483
3.678	2.869	4.754	3.658	3.795	3.507
3.694	2.871	4.798	3.662	3.797	3.518
4.025	2.891	4.809	3.693	3.8	3.528
4.175	2.917	4.842	3.705	3.816	3.536
4.234	2.936	4.85	3.734	3.841	3.572
4.256	2.94	4.912	3.744	3.852	3.572
4.458	2.941	4.943	3.75	3.893	3.577
2.416	2.975	5.025	3.767	3.895	3.578
2.975	2.978	5.127	3.768	3.897	3.586
2.988	2.995	5.164	3.769	3.901	3.594
3.033	3.001	5.22	3.821	3.911	3.607
3.064	3.024	5.265	3.833	3.921	3.632
3.133	3.053	5.522	3.85	3.926	3.634
3.201	3.06	5.673	3.868	3.932	3.642
3.25	3.063	5.746	3.87	3.94	3.663
3.259	3.065	5.775	3.911	3.947	3.667
3.267	3.072	6.144	3.924	3.977	3.692
3.319	3.085	2.729	3.929	3.986	3.694
3.323	3.107	2.779	3.97	3.99	3.699
3.324	3.118	3.042	4.014	3.996	3.701
3.375	3.128	3.06	4.015	4.022	3.704
3.382	3.148	3.124	4.055	4.032	3.704
3.434	3.179	3.14	4.057	4.042	3.714
3.504	3.223	3.141	4.093	4.053	3.72
3.519	3.229	3.177	4.112	4.065	3.741
3.537	3.251	3.181	4.154	4.093	3.747
3.541	3.299	3.234	4.159	4.116	3.755
3.569	3.316	3.237	4.181	4.118	3.759
3.639	3.332	3.258	4.192	4.148	3.76
3.675	3.353	3.278	4.207	4.15	3.772
3.707	3.375	3.287	4.214	4.159	3.81
3.743	3.413	3.295	4.221	4.171	3.82
3.759	3.453	3.296	4.236	4.193	3.823
3.812	3.459	3.302	4.247	4.195	3.823
3.854	3.471	3.325	4.31	4.206	3.825
3.87	3.538	3.342	4.316	4.216	3.832
3.92	3.539	3.366	4.324	4.223	3.842
3.948	3.544	3.419	4.335	4.23	3.843
3.952	3.573	3.436	4.352	4.236	3.86
4.024	3.642	3.445	4.355	4.266	3.863
4.059	3.669	3.505	4.358	4.266	3.868
4.116	3.725	3.509	4.361	4.28	3.881
4.131	3.759	3.55	4.374	4.282	3.894
4.161	3.821	3.555	4.375	4.311	3.906
4.249	4.273	3.559	4.375	4.345	3.925
4.272	4.332	3.573	4.389	4.394	3.952
4.279	4.534	3.574	4.441	4.439	3.969
4.297	4.903	3.587	4.456	4.494	3.992
4.316	2.719	3.59	4.466	4.554	4.03
4.543	2.736	3.591	4.476	4.589	4.05
4.626	2.813	3.614	4.49	4.609	4.091
4.673	2.911	3.621	4.544	4.629	4.094
4.678	2.912	3.635	4.582	4.634	4.12
4.719	2.927	3.654	4.726	4.678	4.151
4.741	2.949	3.655	4.753	4.678	4.171
5.188	2.987	3.661	4.796	4.709	4.266
5.202	3.007	3.718	5.054	4.727	4.309
2.523	3.016	3.733	5.136	4.868	4.335
2.549	3.041	3.75	5.425	5.397	4.402
2.55	3.123	3.765	5.44	2.615	4.409
2.567	3.138	3.766	5.478	2.784	4.424
2.609	3.146	3.767	2.693	2.925	4.604
2.686	3.173	3.809	2.849	2.941	4.723
2.737	3.175	3.842	2.939	3.066	4.727
2.756	3.192	3.846	2.946	3.091	4.936
2.759	3.192	3.876	3.013	3.141	5.064
2.769	3.248	3.879	3.028	3.143	2.912
2.805	3.281	3.962	3.039	3.146	3.136
2.83	3.29	4.001	3.041	3.17	3.238
2.856	3.291	4.035	3.051	3.209	3.242
2.881	3.293	4.059	3.061	3.235	3.273
2.942	3.305	4.075	3.092	3.255	3.325
2.996	3.31	4.093	3.106	3.305	3.334
3	3.335	4.105	3.193	3.383	3.394
3.012	3.335	4.105	3.231	3.429	3.459
3.019	3.342	4.195	3.243	3.51	3.532
3.048	3.352	4.261	3.248	3.562	3.542
3.077	3.357	4.271	3.261	3.564	3.551
3.081	3.392	4.335	3.264	3.567	3.556
3.102	3.434	4.401	3.272	3.571	3.57
3.126	3.474	4.504	3.299	3.611	3.579
3.132	3.475	4.518	3.318	3.64	3.585
3.133	3.477	4.551	3.343	3.658	3.604
3.138	3.48	4.574	3.349	3.678	3.618
3.142	3.494	4.575	3.354	3.695	3.652
3.163	3.525	4.578	3.356	3.749	3.669
3.174	3.553	4.596	3.365	3.78	3.67
3.187	3.624	4.777	3.366	3.803	3.672
3.213	3.625	4.88	3.4	3.828	3.682
3.226	3.637	5.011	3.422	3.85	3.718
3.227	3.64	5.021	3.464	3.863	3.724
3.233	3.66	5.401	3.481	3.865	3.758
3.256	3.686	5.824	3.489	3.916	3.792
3.271	3.688	5.932	3.505	3.946	3.795
3.275	3.975	2.634	3.514	3.957	3.801
3.287	4.123	2.681	3.535	3.971	3.825
3.305	4.226	2.749	3.571	3.976	3.825
3.313	4.246	2.768	3.604	3.987	3.895
3.346	4.294	2.777	3.625	3.998	3.896
3.384	4.547	2.926	3.644	4.002	3.918
3.444	4.688	2.942	3.662	4.026	3.923
3.458	2.499	2.952	3.677	4.055	3.926
3.469	2.544	2.985	3.709	4.232	3.938
3.635	2.587	2.995	3.713	4.254	3.958
3.649	2.672	3.01	3.761	4.292	3.96
3.658	2.687	3.093	3.775	4.404	3.972
3.674	2.689	3.096	3.779	4.433	3.983
3.709	2.727	3.113	3.784	4.551	4.003
3.832	2.727	3.159	3.884	4.554	4.023
3.835	2.746	3.202	4.13	4.687	4.029
3.849	2.752	3.21	4.224	4.783	4.043
3.882	2.825	3.213	4.287	4.853	4.056
3.935	2.866	3.221	4.323	4.911	4.067
4.009	2.878	3.224	4.541	4.912	4.082
4.036	2.88	3.228	4.602	4.957	4.116
4.069	2.911	3.243	5.008	4.98	4.122
4.081	2.926	3.252	2.624	5.01	4.142
4.168	2.993	3.278	2.695	5.092	4.156
4.201	3.009	3.292	2.726	5.154	4.168
4.259	3.02	3.299	2.745	5.192	4.18
4.556	3.033	3.302	2.819	5.592	4.184
4.751	3.072	3.348	2.861	3.347	4.235
2.622	3.078	3.355	2.868	3.348	4.246
2.96	3.142	3.372	2.89	3.404	4.255
2.989	3.174	3.383	2.9	3.409	4.263
3	3.19	3.39	2.904	3.565	4.283
3.109	3.224	3.511	2.93	3.586	4.291
3.15	3.228	3.549	2.931	3.778	4.303
3.164	3.243	3.55	2.992	3.8	4.314
3.175	3.243	3.575	3.014	3.8	4.341
3.176	3.244	3.575	3.018	3.832	4.358
3.203	3.263	3.629	3.024	3.869	4.375
3.222	3.322	3.63	3.026	3.93	4.38
3.265	3.34	3.719	3.026	3.944	4.385
3.323	3.37	3.742	3.031	3.959	4.436
3.349	3.38	3.767	3.045	3.976	4.454
3.354	3.392	3.959	3.064	3.976	4.501
3.363	3.394	3.969	3.066	4.03	4.512
3.366	3.395	4.003	3.086	4.04	4.517
3.388	3.418	4.065	3.089	4.14	4.518
3.392	3.454	4.205	3.095	4.177	4.576
3.41	3.485	4.461	3.105	4.178	4.636
3.425	3.49	4.536	3.122	4.182	4.639
3.427	3.505	4.614	3.124	4.197	4.688
3.442	3.55	4.92	3.127	4.214	4.761
3.442	3.575	3.096	3.134	4.22	4.791
3.475	3.576	3.112	3.147	4.232	4.834
3.491	3.613	3.219	3.15	4.24	4.932
3.509	3.707	3.221	3.162	4.279	2.918
3.516	3.79	3.246	3.184	4.284	3.008
3.522	4.004	3.294	3.213	4.295	3.109
3.558	4.029	3.411	3.263	4.307	3.116
3.597	4.111	3.451	3.27	4.319	3.169
3.605	4.125	3.477	3.27	4.321	3.189
3.627	4.162	3.481	3.275	4.383	3.207
3.647	5.171	3.489	3.279	4.458	3.25
3.647	5.459	3.503	3.279	4.46	3.259
3.65	2.397	3.529	3.28	4.466	3.289
3.659	2.474	3.61	3.285	4.476	3.299
3.665	2.503	3.616	3.29	4.523	3.3
3.694	2.522	3.619	3.292	4.538	3.309
3.701	2.527	3.625	3.299	4.542	3.327
3.719	2.531	3.691	3.302	4.621	3.342
3.729	2.558	3.71	3.337	4.644	3.378
3.739	2.58	3.725	3.342	4.663	3.384
3.804	2.693	3.747	3.348	4.775	3.395
3.814	2.694	3.785	3.36	5.075	3.411
3.853	2.696	3.788	3.408	5.144	3.452
3.871	2.7	3.825	3.427	2.548	3.475
3.875	2.71	3.849	3.44	2.78	3.476
3.921	2.71	3.87	3.45	2.904	3.5
3.924	2.72	3.902	3.482	3.026	3.511
3.929	2.724	3.906	3.53	3.042	3.513
3.968	2.741	3.924	3.543	3.055	3.522
4.107	2.765	3.94	3.551	3.109	3.525
4.122	2.765	3.942	3.601	3.115	3.535
4.142	2.809	3.964	3.652	3.239	3.545
4.178	2.812	3.966	3.659	3.275	3.551
4.226	2.813	3.988	3.709	3.302	3.553
4.268	2.828	3.997	3.738	3.306	3.572
4.288	2.828	4.007	3.758	3.312	3.589
4.29	2.866	4.017	3.795	3.33	3.615
2.528	2.87	4.048	3.809	3.341	3.634
2.529	2.887	4.057	3.854	3.351	3.647
2.534	2.914	4.11	3.917	3.374	3.651
2.553	2.932	4.191	3.925	3.394	3.678
2.554	2.975	4.217	3.932	3.412	3.684
2.569	2.992	4.252	4.152	3.438	3.685
2.616	3.004	4.276	4.292	3.448	3.702
2.666	3.005	4.314	4.33	3.501	3.716
2.751	3.007	4.315	4.356	3.503	3.716
2.772	3.024	4.382	4.875	3.522	3.719
2.773	3.033	4.392	5.042	3.53	3.738
2.805	3.037	4.405	2.814	3.537	3.767
2.809	3.056	4.529	2.881	3.552	3.791
2.81	3.064	4.618	2.948	3.558	3.791
2.811	3.071	4.647	2.982	3.575	3.869
2.88	3.073	4.667	3.005	3.604	3.886
2.891	3.093	4.742	3.007	3.605	3.942
2.895	3.126	4.777	3.054	3.606	3.947
2.899	3.147	4.956	3.125	3.609	4.029
2.945	3.148	5.488	3.128	3.637	4.1
2.945	3.151	2.575	3.153	3.642	4.175
2.948	3.3	2.577	3.173	3.655	4.192
2.953	3.306	2.663	3.182	3.658	4.235
2.975	3.323	2.73	3.185	3.659	4.245
3.037	3.351	2.742	3.194	3.675	4.272
3.064	3.482	2.806	3.22	3.677	4.407
3.095	3.562	2.815	3.275	3.687	4.465
3.097	3.592	2.825	3.289	3.704	4.842
3.111	3.779	2.83	3.305	3.722	2.557
3.148	3.93	2.839	3.318	3.728	2.92
3.15	3.98	2.841	3.34	3.742	2.947
3.15	4.073	2.877	3.344	3.749	3.037
3.17	4.169	2.896	3.347	3.751	3.044
3.187	4.273	2.921	3.352	3.783	3.076
3.189	6.016	2.952	3.376	3.792	3.091
3.22	2.625	2.995	3.385	3.796	3.109
3.253	2.676	3.021	3.424	3.802	3.163
3.272	2.704	3.025	3.43	3.825	3.196
3.272	2.716	3.035	3.451	3.837	3.204
3.282	2.722	3.037	3.494	3.854	3.225
3.301	2.735	3.039	3.504	3.856	3.263
3.311	2.765	3.043	3.511	3.879	3.267
3.355	2.785	3.076	3.527	3.928	3.306
3.355	2.812	3.09	3.529	3.934	3.326
3.357	2.829	3.091	3.572	3.935	3.377
3.449	2.837	3.108	3.578	3.944	3.421
3.492	2.856	3.109	3.642	3.954	3.43
3.527	2.875	3.115	3.698	3.972	3.432
3.557	2.92	3.126	3.725	3.99	3.461
3.572	2.925	3.144	3.742	4.008	3.503
3.682	2.961	3.156	3.743	4.036	3.564
3.739	2.966	3.164	3.789	4.038	3.609
3.828	2.973	3.17	3.834	4.04	3.646
3.96	3.013	3.172	3.923	4.063	3.692
4.03	3.016	3.178	3.94	4.081	3.728
4.146	3.023	3.207	3.978	4.24	3.73
4.413	3.058	3.224	4.172	4.361	3.775
4.519	3.082	3.23	4.374	4.454	3.807
5.075	3.133	3.247	4.531	4.57	3.808
2.303	3.14	3.262	2.335	4.577	3.824
2.489	3.141	3.307	2.339	4.605	3.873
2.521	3.179	3.345	2.425	4.817	3.903
2.57	3.214	3.359	2.441	4.888	3.944
2.575	3.221	3.402	2.497	2.825	3.964
2.602	3.234	3.459	2.502	2.924	4.07
2.628	3.236	3.544	2.522	2.992	4.07
2.671	3.24	3.548	2.557	3.104	4.109
2.69	3.275	3.562	2.569	3.163	4.247
2.691	3.277	3.571	2.637	3.192	4.775
2.702	3.313	3.574	2.64	3.234	4.914
2.718	3.313	3.605	2.643	3.238	4.934
2.727	3.358	3.623	2.671	3.242	5.223
2.731	3.39	3.626	2.676	3.258	6.016
2.765	3.461	3.641	2.709	3.268	3.134
2.768	3.463	3.651	2.726	3.277	3.185
2.769	3.51	3.654	2.757	3.282	3.199
2.805	3.556	3.745	2.796	3.298	3.202
2.812	3.592	3.933	2.825	3.313	3.207
2.815	3.611	4.003	2.828	3.316	3.228
2.829	3.67	4.02	2.832	3.331	3.24
2.83	3.799	4.044	2.834	3.382	3.274
2.848	2.843	4.088	2.846	3.42	3.287
2.852	2.938	4.219	2.849	3.421	3.354
2.869	2.973	4.409	2.856	3.439	3.366
2.871	3.091	4.41	2.858	3.45	3.378
2.878	3.163	4.557	2.868	3.454	3.403
2.887	3.197	4.583	2.878	3.459	3.405
2.917	3.216	4.941	2.898	3.482	3.405
2.927	3.32	2.424	2.915	3.482	3.418
2.933	3.333	2.709	2.927	3.488	3.442
2.939	3.333	2.875	2.963	3.496	3.454
2.951	3.335	2.89	2.981	3.512	3.456
2.986	3.404	2.95	2.992	3.522	3.458
2.996	3.438	3.024	3.004	3.54	3.488
3.002	3.438	3.042	3.032	3.558	3.489
3.03	3.463	3.122	3.041	3.559	3.496
3.084	3.487	3.159	3.044	3.564	3.498
3.097	3.499	3.168	3.092	3.576	3.517
3.11	3.568	3.18	3.101	3.577	3.526
3.116	3.581	3.181	3.113	3.582	3.549
3.118	3.581	3.185	3.114	3.602	3.55
3.121	3.598	3.193	3.147	3.613	3.553
3.135	3.608	3.195	3.159	3.615	3.557
3.135	3.616	3.228	3.16	3.64	3.558
3.136	3.662	3.234	3.166	3.659	3.561
3.177	3.665	3.252	3.171	3.688	3.581
3.178	3.689	3.252	3.186	3.698	3.587
3.179	3.738	3.282	3.188	3.712	3.607
3.186	3.787	3.31	3.192	3.716	3.618
3.224	3.819	3.318	3.196	3.723	3.626
3.293	3.82	3.325	3.211	3.73	3.643
3.401	3.837	3.328	3.214	3.735	3.646
3.415	3.837	3.349	3.251	3.742	3.649
3.416	3.848	3.363	3.275	3.752	3.679
3.426	3.891	3.367	3.297	3.782	3.69
3.441	3.892	3.373	3.328	3.822	3.691
3.501	3.949	3.376	3.343	3.844	3.706
3.573	3.949	3.395	3.381	3.858	3.739
3.664	4.141	3.404	3.385	3.871	3.739
3.69	4.16	3.439	3.396	3.874	3.746
2.367	4.192	3.44	3.397	3.886	3.772
2.488	4.211	3.451	3.43	3.897	3.774
2.494	4.248	3.453	3.437	3.902	3.778
2.494	4.335	3.457	3.488	3.91	3.779
2.515	4.4	3.463	3.51	3.932	3.779
2.544	4.468	3.47	3.577	3.933	3.783
2.575	4.559	3.473	3.749	3.936	3.808
2.583	4.597	3.481	3.823	3.977	3.809
2.646	4.607	3.495	3.836	4.017	3.856
2.66	4.641	3.503	3.846	4.05	3.856
2.664	4.649	3.519	3.883	4.051	3.89
2.667	4.651	3.539	3.925	4.095	3.919
2.682	4.721	3.553	3.945	4.128	3.925
2.692	4.847	3.599	3.956	4.135	3.959
2.711	5.14	3.599	4.104	4.146	3.997
2.72	5.208	3.607	4.214	4.205	4.014
2.722	5.424	3.614	2.266	4.346	4.023
2.742	5.509	3.621	2.663	4.349	4.162
2.744	5.992	3.626	2.713	4.406	4.224
2.748	6.509	3.714	2.729	4.508	2.64
2.778	2.507	3.715	2.75	4.542	2.794
2.807	2.509	3.735	2.866	4.571	2.833
2.836	2.609	3.774	2.87	4.626	2.909
2.858	2.665	3.775	2.872	4.671	2.951
2.935	2.672	3.791	2.895	4.698	3.018
2.953	2.677	3.812	2.904	4.999	3.042
2.959	2.679	3.826	2.917	5.29	3.087
2.995	2.68	3.914	2.958	5.817	3.108
3	2.699	3.943	2.96	2.652	3.169
3.034	2.702	3.993	2.962	2.831	3.181
3.062	2.721	3.996	2.981	2.946	3.207
3.089	2.732	4.02	2.986	2.975	3.218
3.111	2.756	4.022	2.997	3.025	3.236
3.151	2.763	4.105	3.022	3.041	3.237
3.161	2.775	4.121	3.022	3.124	3.251
3.172	2.785	4.139	3.025	3.171	3.29
3.198	2.825	4.14	3.029	3.197	3.326
3.227	2.84	4.205	3.042	3.251	3.336
3.293	2.852	4.393	3.047	3.256	3.338
3.348	2.854	4.559	3.064	3.292	3.358
3.354	2.862	4.729	3.098	3.297	3.394
3.404	2.885	4.887	3.098	3.304	3.46
3.437	2.893	2.401	3.117	3.311	3.477
3.493	2.902	2.403	3.136	3.315	3.48
3.58	2.904	2.467	3.181	3.326	3.481
3.592	2.905	2.555	3.202	3.352	3.498
3.815	2.936	2.567	3.211	3.382	3.505
4.038	2.94	2.57	3.215	3.413	3.512
4.087	2.943	2.58	3.224	3.416	3.535
4.54	2.97	2.659	3.245	3.419	3.55
	3.009	2.693	3.259	3.442	3.579
	3.015	2.739	3.29	3.462	3.61
	3.038	2.777	3.294	3.487	3.661
	3.059	2.777	3.306	3.509	3.725
	3.059	2.79	3.32	3.551	3.82
	3.067	2.79	3.345	3.559	3.972
	3.101	2.792	3.355	3.585	4.037
	3.125	2.799	3.356	3.587	4.169
	3.142	2.842	3.387	3.602	4.175
	3.162	2.85	3.414	3.608	4.182
	3.165	2.874	3.419	3.631	2.35
	3.167	2.882	3.458	3.65	2.616
	3.17	2.886	3.545	3.667	2.624
	3.244	2.901	3.56	3.678	2.639
	3.244	2.906	3.578	3.692	2.69
	3.255	2.907	3.622	3.703	2.692
	3.26	2.912	3.636	3.71	2.702
	3.27	3.003	3.742	3.716	2.732
	3.281	3.014	3.763	3.724	2.762
	3.315	3.047	3.764	3.74	2.773
	3.338	3.049	3.808	3.742	2.801
	3.338	3.053	3.815	3.784	2.81
	3.36	3.054	3.878	3.815	2.82
	3.419	3.058	3.954	3.816	2.854
	3.419	3.075	3.981	3.822	2.888
	3.439	3.096	3.989	3.846	2.888
	3.488	3.123	4.047	3.914	2.892
	3.527	3.157	4.373	3.921	2.916
	3.559	3.175	4.631	3.925	2.926
	3.56	3.184	4.695	3.943	2.943
	3.624	3.187	4.827	3.97	2.968
	3.644	3.188	4.865	3.989	2.976
	4.001	3.222	5.203	4.006	2.981
	4.048	3.23	2.32	4.019	2.996
		3.237	2.577	4.021	3.004
		3.296	2.631	4.085	3.007
		3.354	2.692	4.093	3.033
		3.384	2.73	4.095	3.04
		3.385	2.769	4.138	3.041
		3.39	2.799	4.227	3.05
		3.401	2.833	4.372	3.061
		3.407	2.882	4.405	3.087
		3.409	2.923	4.477	3.15
		3.416	2.966	4.48	3.217
		3.427	2.97	4.544	3.224
		3.455	3.001	4.619	3.226
		3.463	3.006	4.826	3.233
		3.489	3.026	4.828	3.238
		3.492	3.042	4.943	3.248
		3.494	3.045	4.961	3.275
		3.551	3.065	5.177	3.275
		3.564	3.075	5.208	3.285
		3.567	3.117	5.64	3.287
		3.569	3.135	2.968	3.297
		3.591	3.136	3.039	3.301
		3.642	3.17	3.041	3.312
		3.681	3.179	3.179	3.375
		3.713	3.18	3.244	3.375
		3.721	3.183	3.271	3.377
		3.745	3.292	3.297	3.419
		3.846	3.298	3.372	3.465
		3.915	3.33	3.392	3.475
		4.007	3.333	3.406	3.494
		4.018	3.357	3.418	3.57
		4.02	3.367	3.487	3.596
		4.475	3.378	3.525	3.657
		4.68	3.452	3.525	3.665
		4.86	3.459	3.571	3.684
		2.551	3.461	3.575	3.718
		2.594	3.471	3.592	3.722
		2.627	3.483	3.615	3.742
		2.642	3.533	3.665	3.793
		2.672	3.614	3.677	3.798
		2.677	3.707	3.678	3.99
		2.739	3.742	3.686	2.285
		2.74	3.753	3.69	2.715
		2.741	3.754	3.7	2.849
		2.743	3.775	3.727	2.919
		2.791	3.779	3.728	2.97
		2.824	3.881	3.73	2.989
		2.853	3.99	3.776	3.009
		2.858	3.992	3.78	3.02
		2.878	4.005	3.783	3.042
		2.898	4.336	3.794	3.062
		2.908	4.395	3.809	3.092
		2.917	4.423	3.834	3.103
		2.918	5.174	3.838	3.117
		2.92	5.282	3.845	3.144
		2.927	5.409	3.855	3.159
		2.968	2.617	3.86	3.175
		2.976	2.782	3.873	3.192
		3.006	2.826	3.887	3.203
		3.02	2.84	3.9	3.212
		3.081	2.849	3.925	3.26
		3.089	2.857	3.947	3.266
		3.109	2.895	3.958	3.276
		3.119	2.914	3.96	3.278
		3.121	2.934	3.98	3.285
		3.133	2.937	4.032	3.304
		3.134	2.946	4.034	3.325
		3.134	2.991	4.073	3.334
		3.139	2.993	4.091	3.371
		3.159	2.999	4.109	3.392
		3.175	3.023	4.118	3.392
		3.182	3.081	4.163	3.393
		3.194	3.093	4.164	3.423
		3.199	3.111	4.183	3.432
		3.2	3.125	4.206	3.464
		3.261	3.149	4.207	3.465
		3.276	3.153	4.222	3.469
		3.29	3.187	4.228	3.47
		3.29	3.188	4.23	3.515
		3.306	3.191	4.262	3.516
		3.329	3.194	4.275	3.541
		3.33	3.219	4.313	3.554
		3.332	3.242	4.319	3.573
		3.342	3.243	4.331	3.575
		3.376	3.256	4.37	3.577
		3.4	3.261	4.375	3.613
		3.419	3.262	4.412	3.615
		3.432	3.262	4.42	3.633
		3.438	3.286	4.442	3.647
		3.441	3.29	4.46	3.656
		3.458	3.307	4.468	3.71
		3.466	3.325	4.483	3.727
		3.481	3.329	4.521	3.813
		3.497	3.33	4.546	3.839
		3.502	3.353	4.552	3.851
		3.525	3.357	4.575
		3.542	3.358	4.578
		3.554	3.362	4.653
		3.579	3.376	4.659
		3.737	3.426	4.709
		3.864	3.43	4.788
		3.88	3.45	4.796
		3.897	3.462	4.816
		4.02	3.462	4.839
		4.024	3.507	4.86
		4.246	3.519	5.093
		4.336	3.53	5.339
		4.633	3.536	5.679
		4.782	3.594	2.954
		4.831	3.597	3.069
		2.665	3.612	3.08
		2.676	3.643	3.095
		2.791	3.675	3.146
		2.853	3.696	3.152
		2.9	3.721	3.167
		2.93	3.737	3.18
		2.955	3.745	3.205
		2.97	3.765	3.25
		2.971	3.797	3.267
		2.974	3.838	3.277
		2.976	3.902	3.282
		2.998	3.918	3.386
		3.006	4.039	3.391
		3.01	4.199	3.429
		3.029	4.269	3.444
		3.042	4.315	3.476
		3.064	4.505	3.484
		3.072	4.7	3.505
		3.075		3.514
		3.086		3.523
		3.095		3.533
		3.095		3.535
		3.107		3.551
		3.153		3.561
		3.154		3.562
		3.204		3.602
		3.209		3.632
		3.211		3.632
		3.227		3.64
		3.249		3.661
		3.259		3.67
		3.272		3.685
		3.317		3.689
		3.324		3.69
		3.326		3.692
		3.376		3.694
		3.442		3.706
		3.452		3.748
		3.46		3.751
		3.467		3.779
		3.479		3.8
		3.497		3.809
		3.534		3.838
		3.545		3.841
		3.554		3.877
		3.599		3.892
		3.606		3.9
		3.608		3.91
		3.635		3.915
		3.677		3.919
		3.704		3.988
		3.893		4.012
		3.907		4.084
		3.939		4.087
		3.941		4.159
		4.001		4.164
		4.157		4.164
		4.159		4.167
		4.191		4.189
		4.202		4.201
		4.208		4.202
		4.223		4.225
		4.28		4.27
		4.288		4.275
		4.389		4.37
		4.4		4.388
		4.464		4.541
		4.549		4.68
		4.615		4.734
		4.72		4.78
		4.88		4.811
				5.003
				5.552

## Sheet: Fig. 4e scatter plot
Adult Layer 2/3	Aged Layer 2	Adult Layer 4	Aged Layer 4	Adult Layer 6	Aged Layer 6
20	7	22	35	22	12
23	10	23	48	34	32
24	13	29	48	47	40
27	13	40	50	67	44
32	19	41	52	75	44
33	19	44	54	81	46
36	22	52	54	83	46
45	23	56	55	84	47
46	24	58	55	88	49
48	24	66	60	95	56
61	25	70	61	96	62
64	25	77	62	97	63
64	26	85	64	98	67
66	28	89	68	98	68
69	28	98	69	103	70
75	34	101	73	110	71
80	35	113	75	116	76
97	35	121	81	116	79
104	36	121	82	116	81
124	36	128	87	118	85
133	37	170	88	123	86
140	37	184	90	123	86
162	37	12	99	127	87
164	38	13	100	127	93
240	41	17	101	128	97
28	42	17	101	129	103
30	42	17	107	135	105
31	43	19	109	138	106
38	44	21	112	138	107
42	44	22	116	144	113
44	46	24	116	147	114
45	47	24	117	148	118
46	47	29	118	164	118
49	49	29	133	166	119
51	51	29	134	167	128
52	52	30	137	168	131
52	52	33	137	169	134
54	54	35	138	170	135
75	54	35	140	178	135
77	54	35	142	179	137
80	54	37	144	193	141
86	56	37	144	208	142
90	56	37	147	237	142
94	57	38	150	240	151
124	59	38	158	247	154
131	61	38	167	255	156
181	62	38	179	270	161
182	70	38	188	301	163
3	70	38	190	9	205
4	71	38	212	23	206
4	72	38	216	29	225
5	73	39	224	33	1
11	76	39	240	35	26
11	77	40	266	36	28
13	79	40	11	43	29
15	82	43	18	44	39
15	83	43	24	48	39
16	87	44	35	49	42
16	93	46	36	49	45
17	94	46	37	52	47
22	96	48	43	56	50
25	97	48	44	60	51
29	109	48	45	62	53
31	116	50	46	63	58
36	118	50	48	65	63
39	133	59	48	68	64
39	134	59	50	80	67
41	143	63	53	81	69
43	152	64	55	82	72
43	173	65	57	83	79
52	209	66	57	84	80
54	270	67	59	85	83
55	7	69	63	87	84
55	8	70	65	88	84
57	24	71	66	88	84
85	34	77	72	94	85
88	41	77	72	95	87
104	51	90	73	95	87
121	61	92	73	99	88
14	62	106	75	101	89
15	63	114	77	106	95
16	66	117	78	110	95
17	69	126	79	117	99
17	70	16	82	120	99
17	70	20	82	120	99
20	87	21	83	129	99
20	91	22	83	133	104
21	91	22	87	135	105
22	92	24	91	135	106
24	96	25	92	138	110
24	97	28	92	139	115
31	97	28	93	140	116
31	98	31	94	140	116
34	100	31	95	154	117
35	106	32	97	164	118
37	117	34	99	180	119
37	126	35	101	181	120
38	127	36	102	209	123
38	135	37	105	263	136
40	137	38	106	25	148
41	137	39	110	30	154
42	137	43	110	34	159
43	144	44	115	36	163
47	147	45	118	37	163
52	149	45	121	38	170
53	155	45	126	40	176
59	163	45	126	41	182
63	167	46	129	44	196
76	171	47	129	44	203
83	173	47	134	45	218
96	181	47	134	49	261
118	195	51	136	49	7
263	197	53	140	56	19
6	223	53	141	57	36
10	37	53	151	58	44
21	38	54	155	63	45
26	47	56	157	64	46
26	47	57	162	65	47
38	48	58	163	65	48
39	49	59	177	68	50
39	55	59	205	69	53
40	64	60	211	70	54
40	67	64	228	70	56
42	67	66	267	73	57
44	68	69	278	76	57
46	68	69	322	77	58
48	74	70	30	79	59
48	77	70	30	82	60
49	78	71	35	82	62
52	79	73	35	84	64
56	83	74	42	85	66
58	87	74	46	85	71
60	88	76	50	89	72
60	91	78	50	94	73
61	93	81	51	96	74
62	98	83	61	98	74
63	102	92	61	99	74
63	104	93	62	103	76
65	106	94	70	111	78
67	106	104	72	112	80
69	108	105	75	115	82
71	112	107	77	127	84
74	117	110	78	129	86
74	117	110	79	130	87
75	118	112	80	133	88
82	121	122	82	139	89
83	134	123	86	157	90
83	141	127	88	162	93
83	144	127	89	168	97
87	152	137	97	170	100
89	153	162	98	182	100
92	194	14	104	218	103
97	203	18	104	223	104
99	216	28	104	6	105
100	348	31	105	7	106
102	355	32	106	21	111
103	370	35	110	25	114
105	398	36	111	29	115
107	12	38	114	30	116
108	14	39	115	30	117
109	18	41	115	32	122
110	20	47	115	32	128
110	30	49	121	33	130
114	31	49	129	34	131
128	34	50	135	34	132
128	34	50	139	35	134
153	35	53	140	36	135
159	35	54	144	37	138
169	36	58	144	38	140
192	36	58	150	40	140
222	37	59	151	44	140
266	37	61	151	47	143
288	41	62	152	48	144
19	41	63	153	49	145
22	43	64	170	53	146
28	46	64	174	54	146
29	46	65	179	55	153
32	47	66	202	57	168
34	47	66	207	61	180
34	53	67	250	62	183
42	53	68	285	63	185
43	57	69	542	64	193
45	58	69	16	64	227
48	59	69	16	67	233
49	60	70	16	68	251
52	62	73	18	69	253
53	63	73	23	70	4
53	64	76	26	71	17
57	67	79	27	71	21
57	68	81	28	72	28
57	70	86	29	73	36
63	71	86	29	76	37
65	76	90	29	78	37
66	79	90	35	78	39
69	84	92	37	79	45
71	88	93	37	79	47
71	89	96	39	79	47
71	91	99	40	79	47
74	93	100	40	79	47
75	95	104	44	79	49
76	100	105	47	80	49
82	105	106	48	80	49
83	105	107	49	81	50
83	106	111	49	81	52
84	110	112	51	81	55
88	111	112	52	82	55
89	116	113	53	85	58
89	118	113	54	86	60
93	119	114	55	86	61
94	121	115	55	86	62
99	128	122	55	88	64
99	134	123	56	89	64
100	164	123	56	89	64
102	232	125	57	90	64
107	3	126	58	90	65
108	5	129	58	92	66
113	13	135	59	96	68
114	13	135	59	97	69
127	14	137	59	98	72
132	15	138	60	100	75
135	16	138	61	100	75
138	16	141	61	100	77
144	18	144	62	105	78
161	18	160	63	107	79
176	19	160	66	108	80
182	22	168	66	108	80
205	23	207	66	108	81
225	23	232	67	108	84
282	26	234	67	109	84
15	27	240	68	109	85
17	29	244	69	111	85
18	30	328	70	112	85
18	30	19	70	115	87
21	32	21	70	115	87
21	32	22	70	117	88
21	33	23	73	123	91
23	33	25	74	124	91
23	34	25	76	126	92
24	35	28	76	127	93
24	37	30	76	128	94
25	41	34	77	132	95
26	42	34	77	133	96
26	43	34	81	135	97
28	44	35	81	136	97
30	47	37	81	137	99
31	47	38	81	138	99
31	49	39	82	140	100
32	51	40	82	141	100
32	52	42	82	142	100
32	53	43	83	143	101
33	55	45	84	143	103
35	58	47	84	144	108
35	62	48	85	145	108
37	63	50	86	145	108
37	67	51	89	147	109
39	80	52	95	148	110
39	81	53	95	151	111
43	87	54	95	158	111
43	87	56	95	159	113
44	88	56	96	159	113
45	90	57	99	161	119
45	90	58	102	162	120
48	104	58	105	162	121
49	112	62	106	167	122
51	114	64	109	171	122
57	123	66	109	186	123
64	180	66	111	187	124
70	228	67	112	190	125
73	233	68	116	190	126
77	13	69	144	200	127
78	14	69	156	208	128
80	14	70	163	215	136
84	15	70	196	225	136
89	15	71	235	264	136
98	16	74	13	266	144
98	17	75	17	270	146
132	18	79	20	332	148
208	20	84	25	356	152
2	20	85	26	435	167
5	20	89	28	456	172
5	21	90	29	17	180
7	24	100	30	43	183
8	25	105	32	50	208
8	29	106	36	60	228
9	30	108	37	63	10
10	31	117	39	74	14
12	32	118	41	85	30
12	33	120	41	89	33
14	33	125	41	90	34
14	34	129	43	92	34
14	34	142	45	95	36
15	35	145	46	96	40
15	35	147	46	96	40
16	36	148	49	103	45
17	37	178	50	107	47
18	41	179	50	108	47
19	42	183	52	112	49
19	44	185	57	113	51
20	49	186	59	113	52
20	50	193	62	120	57
21	51	194	62	120	59
21	56	202	65	124	64
21	57	202	66	124	65
21	58	208	68	125	66
22	59	228	71	128	68
23	63	242	71	131	68
23	66	247	72	138	70
23	69	258	73	138	72
24	72	292	73	139	73
24	73	35	74	141	75
25	77	38	75	141	81
27	82	40	77	151	81
28	83	43	79	153	83
28	98	51	81	154	84
28	106	72	82	155	85
28	109	77	83	158	85
30	123	79	85	160	85
30	127	83	92	163	85
32	152	84	101	166	86
32	157	85	111	169	86
34	172	86	111	173	88
34	234	86	113	180	90
35	4	86	113	184	93
36	5	87	119	192	94
37	10	87	128	194	95
38	12	87	164	200	96
39	15	90	170	208	98
40	16	92	199	208	99
41	17	94	220	210	101
43	19	95	11	213	106
44	22	102	17	217	109
46	22	102	32	236	109
50	22	106	38	243	109
50	25	119	42	245	112
50	30	120	44	257	115
52	33	122	44	298	116
57	34	124	49	328	118
58	34	140	52	329	120
67	41	140	61	393	120
82	49	145	61	254	121
90	55	147	62	34	125
2	56	150	63	52	127
12	56	153	63	57	128
15	56	153	64	60	130
20	62	157	64	60	133
20	65	160	74	67	133
20	71	160	76	73	134
20	73	164	79	84	139
24	77	166	81	87	141
24	86	168	82	87	143
26	87	174	84	95	145
26	95	178	85	96	149
26	96	185	88	98	156
27	100	191	88	102	159
27	102	197	90	102	176
28	105	217	94	105	186
29	106	296	95	109	189
34	110	299	96	109	204
35	114	303	96	118	207
36	118	16	100	130	213
37	122	43	101	146	220
38	126	46	102	149	284
39	142	52	104	150	18
39	162	58	104	151	33
40	172	70	107	174	37
40	182	71	110	176	45
42	3	71	110	182	46
47	4	73	111	187	58
52	4	87	112	189	59
52	6	89	115	190	66
54	7	92	116	206	67
55	7	92	116	209	68
56	8	96	116	213	72
57	10	97	118	219	73
59	10	97	118	220	74
59	11	98	122	234	75
62	12	99	127	234	76
64	14	100	128	241	76
65	14	101	129	248	78
67	15	101	130	251	80
70	17	103	133	252	80
71	18	106	135	272	81
74	18	106	135	275	83
88	19	111	136	279	85
89	20	111	144	314	90
90	23	111	155	323	90
91	23	112	156	338	91
98	23	112	158	27	91
101	25	115	158	28	92
115	26	116	158	33	93
119	27	121	160	36	94
132	27	122	163	39	95
133	28	123	168	41	96
146	28	128	178	44	107
147	29	128	180	49	108
153	29	132	187	53	109
159	30	132	188	55	117
170	31	135	190	56	117
173	31	141	193	62	119
197	32	152	199	63	120
375	32	156	211	63	121
5	35	161	223	64	122
5	38	162	225	68	124
8	38	171	278	68	125
9	40	173	283	68	128
10	41	175	288	74	129
11	42	179	9	74	133
11	43	181	15	74	134
11	44	181	17	76	137
12	45	182	18	77	140
12	47	190	26	77	158
13	49	199	26	78	184
13	52	219	29	79	184
13	57	238	29	80	199
13	57	253	29	82	218
15	59	5	32	82	261
15	71	9	32	84	24
15	75	10	35	84	27
17	96	10	37	86	27
18	116	10	37	89	29
19	125	11	38	94	36
19	132	14	38	98	43
21	350	16	38	102	64
22	2	19	42	103	64
23	10	19	42	105	66
24	12	19	51	105	69
25	18	19	58	106	69
26	19	20	58	107	70
29	20	20	63	107	77
29	21	21	68	108	78
31	25	21	69	110	79
32	25	21	74	110	79
34	26	22	76	113	83
34	27	22	80	113	83
35	30	23	80	115	83
42	30	23	81	116	84
43	32	24	82	117	87
44	33	28	83	117	88
48	33	28	88	119	90
53	34	28	91	128	92
56	34	29	92	131	95
56	35	29	94	132	95
58	36	29	94	133	96
59	36	29	94	140	104
60	37	29	98	140	106
69	39	30	99	144	117
74	40	30	102	146	133
76	41	31	114	161	139
79	42	31	128	169	140
79	42	32	139	170	152
82	46	32	153	172	156
82	52	32	189	177	156
84	53	33	197	195	159
92	59	33	281	200	180
115	60	35	2	202	214
128	67	36	15	206	217
130	69	37	17	241	220
165	71	37	20	247	244
173	74	38	40	258	258
178	77	39	40	258	294
6	77	40	41	281	313
7	82	41	49	342	23
7	96	43	53	403	25
9	103	46	56	406	29
10	112	48	57	416	32
12	129	49	60	9	36
12	146	52	62	30	37
12	184	56	66	32	40
13	282	58	69	37	45
13	13	60	72	40	49
13	16	62	74	48	50
14	18	63	74	50	51
15	19	74	78	50	51
15	23	76	79	55	57
16	25	80	80	57	61
17	27	82	83	58	62
17	28	82	83	61	64
20	32	98	83	62	70
21	37	114	84	63	71
21	38	128	88	64	71
21	40	138	88	64	72
21	41	147	89	65	75
22	41	196	90	71	78
22	44	18	94	72	81
22	44	19	95	73	82
22	47	20	96	74	86
23	50	22	99	77	87
24	51	23	102	77	90
25	52	25	103	80	91
28	54	30	104	82	94
29	55	31	104	84	97
29	56	34	105	84	99
29	58	34	110	86	100
30	58	35	113	86	101
33	59	35	113	89	103
33	62	35	114	91	103
34	63	35	116	94	104
35	66	39	118	95	106
36	69	39	119	96	110
36	69	40	124	100	110
36	69	41	128	101	112
37	78	43	129	101	114
37	78	43	130	101	118
39	81	43	132	102	119
39	85	44	145	102	129
39	86	45	146	103	130
42	89	47	150	103	131
45	89	48	150	104	135
46	92	49	153	112	141
47	94	52	157	113	141
50	94	54	161	114	145
56	101	54	161	115	145
56	103	57	162	115	149
56	104	58	166	115	153
70	107	60	167	116	159
72	115	63	173	120	167
76	122	64	175	121	171
96	122	64	176	123	172
117	124	66	176	124	172
11	144	67	177	126	182
15	147	69	187	129	203
15	151	69	191	129	205
15	156	70	191	130	246
19	187	71	199	132	251
25	202	73	208	139	260
25	248	73	215	141	286
27	271	75	238	147	292
32	306	77	298	147	27
37	9	79	345	153	46
37	10	79	417	156	52
39	10	82	23	162	52
41	13	85	25	164	56
44	14	86	29	164	60
44	16	86	38	167	64
45	17	87	39	169	65
46	19	89	39	182	69
50	19	90	39	189	69
51	20	90	44	192	70
55	24	92	45	193	71
58	24	94	48	204	71
62	25	97	52	211	73
63	26	101	53	234	73
65	28	102	53	235	78
66	30	116	53	241	79
69	33	122	53	244	79
69	34	125	54	258	83
70	35	127	56	282	90
72	36	127	57	289	96
73	37	134	57	312	102
74	37	134	62	347	106
74	39	142	63	12	110
78	40	148	65	20	113
81	41	152	70	29	120
84	42	165	73	29	121
99	43	166	74	33	122
102	43	187	76	34	136
105	48	214	76	35	139
114	49	7	77	36	149
133	49	8	78	38	159
138	50	14	79	43	163
157	51	15	79	44	169
175	51	16	80	45	175
184	52	17	80	48	181
187	52	17	85	49	187
191	53	19	86	49	207
259	54	22	87	50	209
309	55	23	88	51	316
	55	26	90	60	421
	57	26	91	61	15
	57	26	91	67	16
	58	29	92	69	17
	59	30	94	69	23
	62	31	95	69	27
	64	31	96	80	27
	65	32	99	80	29
	66	32	99	82	30
	68	34	101	83	30
	70	35	105	89	30
	72	35	108	92	33
	73	36	114	95	35
	79	36	115	97	38
	80	36	116	98	38
	82	36	117	100	39
	84	37	124	102	39
	91	38	129	109	43
	93	40	138	111	43
	93	40	157	112	51
	108	45	159	115	52
	109	47	181	116	52
	110	50	206	117	54
	155	50	223	117	54
	172	52	258	118	54
		53	373	120	54
		55	417	125	56
		57	456	134	56
		58	2	147	58
		59	6	148	61
		60	9	151	62
		62	11	152	63
		64	13	153	63
		65	15	154	64
		72	16	154	65
		78	17	156	66
		78	17	158	68
		84	18	165	68
		89	21	173	69
		89	25	175	71
		94	26	179	71
		95	27	182	72
		96	29	182	74
		96	31	192	84
		103	32	199	88
		103	36	202	89
		104	38	208	90
		104	39	230	90
		115	44	232	94
		127	44	245	97
		128	45	248	98
		130	46	249	107
		131	46	270	107
		162	46	280	114
		163	50	323	118
		170	51	327	122
		172	51	418	123
		175	52	497	131
		175	53	9	140
		273	58	31	158
		273	60	41	173
		308	65	46	186
		3	66	47	212
		9	67	47	240
		18	73	48	267
		19	76	50	36
		20	82	56	36
		21	84	57	47
		21	85	64	50
		21	93	68	50
		22	95	71	52
		23	108	78	54
		23	111	82	58
		23	129	83	59
		25	132	84	60
		27	134	84	60
		28	137	86	62
		29	138	89	62
		31	146	93	63
		31	152	96	63
		32	182	97	63
		32	238	98	64
		32	1	101	67
		33	8	104	69
		33	8	104	69
		33	12	107	70
		33	13	108	71
		34	17	109	71
		34	21	111	71
		36	23	111	75
		36	24	119	76
		37	26	120	77
		38	27	122	77
		39	30	123	82
		39	31	127	83
		39	33	129	84
		39	34	129	88
		40	35	130	89
		41	36	135	93
		42	36	136	96
		43	38	137	96
		47	38	140	97
		48	38	141	99
		48	38	142	105
		51	38	143	106
		53	39	147	115
		54	39	148	116
		56	40	151	117
		59	41	152	120
		61	42	153	121
		63	42	155	123
		67	43	155	130
		70	43	157	135
		76	44	160	139
		77	44	160	143
		79	45	168	161
		81	46	169	167
		81	47	171	204
		82	48	171	455
		84	48	181
		86	48	185
		87	49	190
		92	51	192
		103	52	200
		103	53	201
		104	54	202
		107	55	203
		111	56	204
		131	56	204
		151	61	206
		199	61	220
		274	62	232
		280	63	236
		350	64	242
		4	64	245
		12	66	247
		12	71	248
		16	71	255
		17	72	258
		20	75	262
		20	80	286
		22	91	291
		23	93	331
		26	106	334
		27	122	350
		27	139	8
		29	157	21
		31	164	23
		33	170	29
		34	179	30
		36	183	33
		37	201	45
		38	246	46
		39		48
		39		50
		39		55
		40		62
		40		63
		40		72
		41		73
		41		75
		41		77
		44		79
		46		81
		46		81
		48		83
		49		83
		49		86
		55		87
		56		87
		57		89
		58		92
		59		94
		59		95
		60		98
		61		99
		62		99
		64		100
		65		100
		66		101
		66		106
		69		107
		70		109
		70		110
		73		110
		73		116
		81		116
		88		120
		91		123
		104		125
		107		126
		109		126
		111		132
		113		132
		115		134
		118		135
		124		138
		124		140
		140		147
		158		163
		171		167
		226		169
		248		171
		333		174
		334		181
				182
				189
				191
				201
				222
				223
				242
				247
				264
				266
				271
				273
				279
				291
				481

## Sheet: Fig. 4f scatter plot
Adult Layer 2/3	Aged Layer 2	Adult Layer 4	Aged Layer 4	Adult Layer 6	Aged Layer 6
0.282	0.089	0.198	0.15	0.372	0.064
0.282	0.095	0.319	0.49	0.464	0.274
0.308	0.157	0.462	0.527	0.52	0.421
0.339	0.184	0.483	0.554	0.624	0.421
0.482	0.201	0.538	0.554	0.655	0.478
0.605	0.327	0.567	0.666	0.671	0.57
0.624	0.331	0.601	0.681	0.71	0.598
0.629	0.379	0.643	0.711	0.774	0.599
0.664	0.4	0.769	0.714	0.806	0.699
0.689	0.407	0.779	0.731	0.878	0.712
0.692	0.416	0.782	0.765	0.893	0.748
0.714	0.419	0.808	0.795	0.924	0.774
0.732	0.477	0.827	0.839	0.973	0.8
0.75	0.482	0.879	0.842	0.985	0.8
0.754	0.505	0.98	0.874	0.989	0.817
0.81	0.538	1	0.916	1.022	0.833
0.873	0.543	1.001	0.951	1.047	0.859
0.919	0.561	1.194	1.027	1.051	0.885
0.95	0.568	1.282	1.039	1.089	0.92
0.987	0.573	1.403	1.085	1.104	0.938
1.277	0.585	1.711	1.129	1.116	0.955
1.279	0.589	2.224	1.148	1.152	0.97
1.38	0.601	0.105	1.16	1.207	0.988
1.45	0.603	0.119	1.19	1.218	0.992
1.713	0.61	0.136	1.2	1.235	1.013
0.227	0.642	0.161	1.209	1.24	1.025
0.296	0.664	0.184	1.221	1.282	1.073
0.339	0.701	0.223	1.237	1.37	1.104
0.366	0.706	0.224	1.247	1.456	1.106
0.436	0.73	0.226	1.255	1.519	1.121
0.437	0.769	0.229	1.259	1.535	1.125
0.473	0.776	0.229	1.269	1.535	1.137
0.478	0.811	0.229	1.321	1.605	1.169
0.503	0.821	0.23	1.335	1.614	1.184
0.549	0.822	0.236	1.346	1.697	1.253
0.575	0.824	0.248	1.368	1.699	1.289
0.654	0.862	0.265	1.394	1.756	1.29
0.661	0.87	0.267	1.406	1.761	1.333
0.684	0.875	0.297	1.412	1.821	1.4
0.702	0.883	0.306	1.457	1.863	1.402
0.721	0.902	0.309	1.467	1.867	1.516
0.728	0.904	0.317	1.479	1.949	1.523
0.73	0.905	0.345	1.48	2.017	1.561
0.791	0.912	0.354	1.522	2.069	1.64
0.848	0.912	0.362	1.57	2.079	1.679
0.949	0.925	0.37	1.573	2.321	1.73
1.03	0.936	0.379	1.617	2.512	1.767
1.341	0.955	0.384	1.679	2.641	1.812
0.033	0.97	0.386	1.702	0.122	2.116
0.097	0.975	0.388	1.784	0.219	2.144
0.132	0.985	0.403	1.929	0.271	0.27
0.141	0.986	0.406	2.11	0.336	0.402
0.155	1.008	0.425	2.148	0.394	0.474
0.16	1.038	0.428	2.356	0.403	0.611
0.174	1.068	0.446	3.087	0.489	0.614
0.179	1.07	0.45	0.185	0.497	0.62
0.258	1.07	0.458	0.483	0.522	0.622
0.259	1.076	0.467	0.492	0.536	0.634
0.261	1.089	0.47	0.536	0.549	0.672
0.286	1.134	0.496	0.585	0.55	0.673
0.293	1.138	0.498	0.619	0.562	0.684
0.315	1.232	0.508	0.632	0.576	0.735
0.36	1.329	0.531	0.632	0.586	0.735
0.361	1.383	0.548	0.66	0.606	0.758
0.373	1.472	0.561	0.664	0.614	0.772
0.375	1.525	0.563	0.682	0.624	0.783
0.391	1.708	0.572	0.686	0.666	0.783
0.403	1.886	0.583	0.691	0.673	0.788
0.478	2.102	0.618	0.704	0.788	0.79
0.494	2.308	0.624	0.709	0.794	0.798
0.52	2.508	0.643	0.712	0.823	0.799
0.536	2.559	0.649	0.719	0.826	0.818
0.56	0.154	0.669	0.722	0.829	0.835
0.568	0.18	0.674	0.744	0.863	0.845
0.577	0.369	0.677	0.753	0.883	0.884
0.629	0.555	0.678	0.761	0.98	0.908
0.743	0.578	0.728	0.798	0.986	0.909
0.852	0.655	0.738	0.798	1.006	0.925
0.875	0.875	0.739	0.817	1.012	0.957
0.194	0.936	0.778	0.828	1.018	0.957
0.219	0.947	0.82	0.855	1.059	0.989
0.231	0.947	0.873	0.872	1.076	1.005
0.255	0.95	1.036	0.875	1.147	1.022
0.294	0.98	0.158	0.93	1.16	1.031
0.296	1.006	0.229	1	1.2	1.035
0.308	1.013	0.246	1.027	1.206	1.075
0.328	1.024	0.254	1.033	1.208	1.089
0.344	1.04	0.258	1.038	1.227	1.094
0.38	1.057	0.259	1.045	1.288	1.126
0.418	1.057	0.288	1.051	1.308	1.145
0.418	1.107	0.296	1.073	1.354	1.154
0.479	1.174	0.326	1.077	1.381	1.16
0.489	1.212	0.377	1.079	1.383	1.181
0.508	1.247	0.399	1.11	1.389	1.199
0.514	1.274	0.406	1.116	1.415	1.245
0.525	1.298	0.493	1.134	1.479	1.3
0.547	1.321	0.494	1.142	1.555	1.322
0.553	1.373	0.495	1.146	1.701	1.324
0.582	1.389	0.506	1.181	1.762	1.326
0.588	1.411	0.519	1.197	0.179	1.331
0.631	1.459	0.525	1.223	0.214	1.351
0.663	1.513	0.528	1.256	0.255	1.4
0.668	1.535	0.536	1.259	0.313	1.445
0.695	1.557	0.536	1.266	0.326	1.609
0.721	1.572	0.538	1.277	0.35	1.661
0.755	1.592	0.538	1.277	0.366	1.755
0.777	1.595	0.538	1.3	0.38	1.887
0.778	1.623	0.55	1.333	0.39	1.912
0.832	1.695	0.553	1.336	0.423	1.949
0.942	1.733	0.553	1.353	0.493	2.575
1.038	1.755	0.558	1.403	0.498	0.248
1.039	1.982	0.561	1.41	0.502	0.305
1.366	2.013	0.563	1.412	0.503	0.407
0.092	2.071	0.577	1.484	0.51	0.491
0.271	0.549	0.579	1.495	0.519	0.507
0.367	0.598	0.625	1.514	0.584	0.553
0.371	0.616	0.631	1.539	0.587	0.566
0.406	0.671	0.639	1.558	0.594	0.586
0.465	0.752	0.643	1.624	0.595	0.619
0.477	0.803	0.658	1.649	0.613	0.62
0.498	0.805	0.667	1.654	0.662	0.678
0.515	0.851	0.689	1.807	0.694	0.689
0.52	0.867	0.705	1.809	0.729	0.742
0.523	0.881	0.717	1.815	0.74	0.763
0.53	0.884	0.72	1.826	0.795	0.778
0.535	0.888	0.74	1.911	0.803	0.807
0.542	0.893	0.74	2.027	0.82	0.816
0.597	0.917	0.754	3.362	0.831	0.818
0.599	0.918	0.776	0.229	0.836	0.835
0.674	0.92	0.779	0.469	0.86	0.837
0.696	0.955	0.779	0.537	0.903	0.85
0.708	0.966	0.781	0.647	0.908	0.85
0.718	0.987	0.786	0.741	0.941	0.863
0.73	1.003	0.795	0.755	0.95	0.87
0.732	1.094	0.841	0.776	0.992	0.876
0.736	1.124	0.902	0.843	1.007	0.914
0.756	1.127	0.982	0.861	1.016	0.923
0.77	1.187	0.997	0.894	1.051	0.924
0.78	1.281	1.018	0.914	1.054	0.935
0.785	1.283	1.033	0.955	1.073	0.978
0.789	1.308	1.047	0.968	1.088	0.989
0.793	1.334	1.087	1.007	1.111	0.993
0.806	1.367	1.09	1.013	1.202	0.998
0.824	1.373	1.1	1.014	1.202	1.006
0.858	1.385	1.139	1.027	1.23	1.01
0.867	1.387	1.197	1.051	1.319	1.011
0.973	1.461	1.204	1.087	1.35	1.038
0.999	1.478	1.31	1.121	1.352	1.053
1.006	1.636	1.354	1.13	1.39	1.061
1.027	1.768	1.443	1.136	1.44	1.065
1.038	1.775	1.547	1.137	1.453	1.073
1.053	1.928	0.231	1.147	1.614	1.092
1.084	2.061	0.24	1.173	2.151	1.103
1.085	2.271	0.247	1.194	0.035	1.108
1.149	2.319	0.348	1.224	0.063	1.113
1.159	2.705	0.398	1.246	0.11	1.122
1.16	3.093	0.434	1.251	0.27	1.124
1.168	3.717	0.437	1.252	0.272	1.143
1.182	0.166	0.442	1.272	0.279	1.154
1.187	0.201	0.446	1.325	0.311	1.231
1.22	0.279	0.466	1.331	0.312	1.246
1.24	0.313	0.476	1.348	0.345	1.292
1.251	0.388	0.5	1.352	0.354	1.339
1.328	0.418	0.543	1.387	0.359	1.346
1.352	0.423	0.553	1.396	0.36	1.365
1.376	0.452	0.564	1.466	0.368	1.366
1.389	0.456	0.578	1.545	0.378	1.385
1.424	0.502	0.579	1.59	0.386	1.402
1.504	0.504	0.583	1.65	0.388	1.409
1.507	0.514	0.583	1.761	0.413	1.427
1.621	0.526	0.593	1.771	0.426	1.439
1.846	0.546	0.595	1.791	0.432	1.459
1.927	0.568	0.604	1.846	0.477	1.471
0.257	0.572	0.609	1.863	0.501	1.525
0.453	0.618	0.62	1.897	0.526	1.528
0.488	0.632	0.635	2.038	0.547	1.572
0.492	0.653	0.636	2.051	0.588	1.574
0.553	0.669	0.655	2.062	0.601	1.659
0.557	0.693	0.667	2.32	0.629	1.757
0.568	0.715	0.688	2.325	0.633	1.801
0.668	0.727	0.697	2.407	0.636	1.806
0.675	0.733	0.698	2.453	0.659	1.875
0.681	0.759	0.701	2.636	0.66	2.059
0.701	0.782	0.702	2.88	0.707	2.088
0.738	0.814	0.704	0.12	0.708	2.368
0.815	0.843	0.716	0.148	0.728	0.155
0.839	0.864	0.78	0.19	0.737	0.298
0.846	0.87	0.784	0.232	0.779	0.354
0.85	0.874	0.804	0.252	0.783	0.36
0.917	0.905	0.826	0.269	0.787	0.37
0.921	0.92	0.829	0.302	0.806	0.377
0.946	0.937	0.836	0.303	0.828	0.382
0.956	0.959	0.839	0.31	0.829	0.437
0.983	0.96	0.849	0.368	0.883	0.472
0.997	0.962	0.852	0.41	0.916	0.473
1.006	0.973	0.86	0.422	0.918	0.524
1.011	1.038	0.861	0.455	0.954	0.561
1.018	1.051	0.873	0.465	0.983	0.562
1.029	1.074	0.883	0.468	0.983	0.574
1.031	1.077	0.886	0.474	0.994	0.581
1.041	1.077	0.89	0.484	0.995	0.583
1.065	1.082	0.897	0.509	0.999	0.59
1.068	1.087	0.915	0.512	1.003	0.606
1.101	1.13	0.929	0.517	1.017	0.607
1.133	1.161	0.958	0.527	1.018	0.614
1.168	1.177	0.981	0.538	1.019	0.644
1.201	1.184	1.011	0.542	1.026	0.65
1.229	1.192	1.017	0.545	1.035	0.652
1.233	1.278	1.029	0.547	1.047	0.655
1.271	1.316	1.044	0.551	1.056	0.66
1.281	1.331	1.049	0.557	1.056	0.664
1.282	1.357	1.073	0.563	1.064	0.666
1.293	1.375	1.089	0.563	1.077	0.671
1.324	1.499	1.105	0.571	1.08	0.676
1.326	0.147	1.108	0.571	1.08	0.695
1.336	0.182	1.125	0.571	1.088	0.695
1.403	0.191	1.133	0.577	1.092	0.701
1.426	0.195	1.143	0.598	1.104	0.735
1.438	0.198	1.179	0.599	1.11	0.743
1.438	0.204	1.187	0.602	1.113	0.743
1.535	0.218	1.196	0.621	1.134	0.756
1.598	0.231	1.228	0.647	1.141	0.78
1.599	0.279	1.249	0.649	1.149	0.796
1.668	0.29	1.312	0.652	1.152	0.808
1.822	0.302	1.324	0.655	1.172	0.817
2.065	0.305	1.459	0.681	1.173	0.819
2.219	0.33	1.513	0.695	1.188	0.82
2.242	0.339	1.519	0.695	1.194	0.836
2.744	0.38	1.581	0.698	1.217	0.857
0.115	0.388	1.717	0.699	1.223	0.859
0.162	0.409	1.754	0.7	1.226	0.868
0.163	0.41	1.771	0.721	1.228	0.887
0.256	0.431	0.282	0.739	1.245	0.913
0.274	0.457	0.318	0.758	1.251	0.933
0.292	0.51	0.338	0.759	1.254	0.942
0.304	0.514	0.374	0.786	1.269	0.943
0.309	0.537	0.49	0.788	1.277	0.95
0.311	0.546	0.5	0.813	1.284	0.961
0.336	0.561	0.522	0.82	1.293	0.971
0.34	0.572	0.524	0.833	1.311	0.985
0.34	0.594	0.54	0.841	1.318	1.024
0.344	0.631	0.562	0.851	1.32	1.025
0.345	0.645	0.576	0.853	1.354	1.026
0.355	0.668	0.58	0.861	1.381	1.055
0.359	0.679	0.6	0.878	1.389	1.057
0.371	0.697	0.602	0.885	1.397	1.06
0.38	0.7	0.616	0.893	1.427	1.063
0.382	0.71	0.635	0.904	1.454	1.081
0.389	0.718	0.647	0.912	1.486	1.096
0.397	0.744	0.648	0.915	1.496	1.125
0.463	0.746	0.667	0.924	1.502	1.128
0.484	0.747	0.677	0.952	1.555	1.141
0.503	0.754	0.678	0.971	1.562	1.147
0.522	0.756	0.698	0.973	1.587	1.165
0.56	0.783	0.702	1	1.595	1.169
0.562	0.793	0.721	1.008	1.602	1.171
0.569	0.795	0.726	1.018	1.666	1.178
0.589	0.9	0.735	1.02	1.675	1.181
0.594	0.975	0.736	1.021	1.683	1.204
0.609	1.045	0.739	1.023	1.708	1.25
0.613	1.164	0.741	1.048	1.716	1.251
0.631	1.193	0.746	1.056	1.722	1.259
0.635	1.429	0.761	1.102	1.725	1.262
0.635	1.533	0.761	1.109	1.733	1.31
0.645	1.549	0.762	1.121	1.739	1.333
0.672	1.591	0.772	1.159	1.757	1.341
0.673	1.766	0.78	1.164	1.772	1.378
0.677	2.369	0.801	1.181	1.824	1.407
0.73	2.426	0.846	1.217	1.959	1.412
0.755	0.019	0.857	1.251	2.095	1.429
0.849	0.081	0.858	1.307	2.107	1.481
0.853	0.119	0.894	1.328	2.113	1.508
0.896	0.131	0.915	1.344	2.123	1.522
0.981	0.154	0.948	1.354	2.23	1.541
1.069	0.185	0.952	1.562	2.351	1.559
1.145	0.202	0.952	1.565	2.559	1.606
1.318	0.204	0.955	0.202	2.577	1.61
2.37	0.222	1.002	0.258	3.362	1.635
0.031	0.26	1.008	0.314	0.394	1.747
0.05	0.261	1.01	0.395	0.413	1.772
0.054	0.294	1.103	0.398	0.723	1.804
0.075	0.3	1.109	0.414	0.744	1.844
0.083	0.3	1.118	0.419	0.778	1.925
0.085	0.305	1.118	0.43	0.821	0.228
0.088	0.308	1.142	0.475	0.891	0.364
0.099	0.31	1.165	0.48	0.962	0.367
0.104	0.312	1.182	0.505	0.962	0.396
0.106	0.312	1.24	0.558	1.031	0.401
0.115	0.354	1.241	0.578	1.042	0.427
0.117	0.366	1.251	0.585	1.14	0.434
0.136	0.392	1.29	0.59	1.148	0.468
0.139	0.401	1.319	0.618	1.154	0.549
0.154	0.408	1.35	0.667	1.163	0.551
0.162	0.422	1.375	0.674	1.169	0.557
0.164	0.435	1.428	0.694	1.197	0.595
0.176	0.438	1.492	0.715	1.233	0.605
0.179	0.442	1.533	0.726	1.295	0.638
0.18	0.447	1.539	0.735	1.305	0.663
0.201	0.447	1.582	0.746	1.311	0.692
0.204	0.455	1.595	0.769	1.313	0.717
0.206	0.455	1.627	0.811	1.319	0.728
0.207	0.458	1.745	0.829	1.335	0.734
0.208	0.479	1.859	0.84	1.347	0.751
0.226	0.534	1.931	0.842	1.43	0.759
0.229	0.572	1.938	0.876	1.44	0.778
0.236	0.581	1.964	0.884	1.492	0.779
0.243	0.583	2.089	0.9	1.504	0.787
0.265	0.62	2.193	0.905	1.524	0.791
0.266	0.646	2.317	0.918	1.558	0.795
0.267	0.679	0.385	0.956	1.57	0.809
0.276	0.685	0.587	0.966	1.598	0.821
0.284	0.691	0.639	1.04	1.605	0.846
0.285	0.697	0.646	1.049	1.627	0.864
0.3	0.744	0.827	1.081	1.647	0.865
0.302	0.75	0.896	1.087	1.655	0.875
0.302	0.766	0.914	1.099	1.7	0.882
0.305	0.846	0.926	1.148	1.794	0.888
0.309	0.864	0.965	1.171	1.796	0.925
0.329	0.908	0.973	1.197	1.802	0.929
0.33	1.01	1.029	1.199	1.876	0.942
0.331	1.269	1.048	1.224	1.987	0.947
0.332	9.055	1.082	1.287	2.001	0.949
0.343	0.113	1.093	1.37	2.027	0.964
0.355	0.133	1.103	1.442	2.061	1.058
0.361	0.138	1.107	1.523	2.087	1.11
0.378	0.148	1.113	1.557	2.269	1.119
0.378	0.2	1.16	1.611	2.31	1.133
0.385	0.244	1.192	1.668	2.312	1.142
0.402	0.272	1.268	1.855	2.331	1.16
0.404	0.273	1.272	1.905	2.478	1.172
0.409	0.304	1.303	2.104	2.482	1.183
0.431	0.324	1.31	0.36	2.503	1.198
0.454	0.362	1.37	0.369	2.555	1.211
0.463	0.366	1.371	0.443	2.604	1.217
0.479	0.392	1.408	0.585	2.664	1.27
0.489	0.452	1.423	0.665	2.723	1.29
0.499	0.54	1.435	0.675	2.767	1.32
0.505	0.623	1.438	0.723	0.45	1.345
0.52	0.657	1.467	0.743	0.685	1.359
0.554	0.732	1.505	0.747	0.693	1.369
0.816	0.757	1.508	0.789	0.707	1.371
0.175	0.759	1.509	0.857	0.74	1.382
0.181	0.778	1.554	0.913	0.773	1.39
0.201	0.803	1.68	0.924	0.908	1.406
0.206	0.819	1.705	0.931	0.979	1.583
0.206	0.897	1.74	0.941	0.981	1.621
0.261	0.918	1.82	0.945	1.008	1.625
0.273	0.977	1.838	0.951	1.039	1.673
0.331	1.045	1.86	0.952	1.087	1.795
0.334	1.073	1.895	0.959	1.098	1.874
0.344	1.182	1.95	0.959	1.127	1.892
0.363	1.189	2.055	0.968	1.156	2.024
0.401	1.239	2.097	0.976	1.194	2.046
0.416	1.242	2.16	1.01	1.217	2.08
0.466	1.265	2.21	1.014	1.225	2.212
0.466	1.341	2.261	1.072	1.237	2.399
0.488	1.403	2.474	1.078	1.377	2.413
0.516	1.601	2.62	1.117	1.411	0.249
0.536	1.611	3.563	1.138	1.452	0.63
0.547	1.618	0.184	1.139	1.468	0.664
0.565	1.77	0.546	1.147	1.478	0.672
0.566	1.8	0.594	1.152	1.508	0.674
0.572	1.835	0.687	1.164	1.512	0.729
0.581	2.023	0.733	1.176	1.579	0.771
0.587	2.257	0.772	1.177	1.582	0.808
0.591	2.266	0.791	1.183	1.692	0.828
0.616	0.057	0.813	1.184	1.793	0.841
0.617	0.062	0.817	1.188	1.831	0.841
0.647	0.08	0.828	1.2	1.849	0.845
0.651	0.094	0.858	1.213	1.852	0.921
0.652	0.102	0.876	1.234	1.862	0.937
0.653	0.125	0.876	1.296	1.883	0.956
0.707	0.131	0.884	1.325	1.942	0.957
0.72	0.149	0.907	1.342	2.065	0.96
0.725	0.165	0.919	1.372	2.103	0.964
0.733	0.165	0.922	1.375	2.146	0.967
0.736	0.178	1.01	1.382	2.156	0.97
0.737	0.188	1.034	1.43	2.219	1.011
0.742	0.198	1.067	1.434	2.251	1.03
0.757	0.199	1.069	1.441	2.253	1.039
0.806	0.201	1.089	1.442	2.482	1.039
0.835	0.21	1.108	1.466	2.531	1.039
0.843	0.217	1.11	1.475	2.621	1.046
0.852	0.221	1.132	1.485	2.926	1.073
0.852	0.223	1.137	1.507	0.272	1.093
0.91	0.246	1.153	1.509	0.29	1.116
0.961	0.251	1.167	1.51	0.31	1.123
1.035	0.27	1.188	1.52	0.388	1.157
1.137	0.278	1.206	1.536	0.394	1.167
1.17	0.278	1.226	1.536	0.398	1.194
1.185	0.29	1.249	1.541	0.406	1.206
1.222	0.291	1.256	1.591	0.431	1.213
1.227	0.299	1.278	1.601	0.443	1.246
1.305	0.3	1.278	1.615	0.448	1.252
1.337	0.308	1.288	1.617	0.458	1.269
1.469	0.31	1.309	1.669	0.488	1.275
1.566	0.31	1.341	1.706	0.498	1.284
1.656	0.33	1.453	1.745	0.52	1.291
1.674	0.341	1.473	1.767	0.529	1.367
1.862	0.348	1.493	1.91	0.543	1.384
2.22	0.369	1.561	1.923	0.545	1.422
0.008	0.377	1.597	1.936	0.55	1.526
0.019	0.395	1.613	2.01	0.551	1.576
0.041	0.396	1.663	2.198	0.555	1.581
0.058	0.419	1.672	2.269	0.567	1.599
0.08	0.436	1.679	2.384	0.57	1.647
0.099	0.479	1.744	2.42	0.575	1.759
0.13	0.48	1.778	2.545	0.585	1.86
0.131	0.481	1.78	0.24	0.587	2.045
0.134	0.495	1.863	0.257	0.593	2.455
0.141	0.5	1.879	0.357	0.598	0.353
0.159	0.525	1.895	0.372	0.621	0.357
0.161	0.554	1.942	0.392	0.639	0.359
0.168	0.555	1.966	0.399	0.67	0.408
0.175	0.584	1.982	0.408	0.673	0.476
0.177	0.586	2.164	0.432	0.673	0.49
0.2	0.62	0	0.443	0.687	0.502
0.217	0.626	0.084	0.451	0.702	0.628
0.245	0.652	0.114	0.493	0.71	0.686
0.247	0.678	0.123	0.507	0.713	0.713
0.25	0.709	0.124	0.507	0.715	0.727
0.257	0.78	0.158	0.569	0.716	0.742
0.264	1.341	0.183	0.573	0.726	0.743
0.276	0.088	0.221	0.593	0.73	0.784
0.276	0.091	0.227	0.606	0.738	0.861
0.278	0.146	0.232	0.616	0.754	0.891
0.297	0.335	0.234	0.622	0.77	0.893
0.327	0.35	0.239	0.63	0.774	0.91
0.349	0.386	0.24	0.685	0.774	0.92
0.353	0.39	0.247	0.691	0.801	0.923
0.355	0.395	0.249	0.691	0.808	0.927
0.367	0.398	0.258	0.7	0.814	0.947
0.394	0.41	0.272	0.722	0.824	0.959
0.4	0.424	0.278	0.737	0.83	1.026
0.404	0.442	0.279	0.774	0.881	1.041
0.431	0.444	0.28	0.819	0.887	1.046
0.435	0.467	0.295	0.907	0.889	1.063
0.445	0.476	0.303	0.913	0.898	1.153
0.482	0.479	0.304	0.919	0.941	1.215
0.483	0.521	0.306	0.929	0.944	1.227
0.53	0.53	0.307	0.943	0.961	1.284
0.555	0.536	0.32	0.962	0.963	1.34
0.609	0.544	0.322	0.969	0.97	1.347
0.611	0.558	0.336	1.041	0.972	1.362
0.687	0.573	0.34	1.065	1.074	1.378
0.692	0.582	0.347	1.077	1.076	1.43
0.694	0.617	0.35	1.114	1.098	1.492
0.718	0.65	0.35	1.256	1.104	1.619
0.751	0.694	0.357	1.293	1.132	1.651
0.782	0.757	0.365	1.302	1.139	1.868
0.844	0.761	0.367	1.459	1.143	1.911
0.863	0.786	0.369	1.466	1.147	1.936
0.881	0.801	0.37	1.527	1.163	2.03
0.885	0.802	0.372	1.533	1.185	2.131
1.168	0.805	0.383	1.563	1.315	2.172
1.228	0.823	0.391	2.14	1.341	0.34
1.263	0.982	0.416	0.081	1.387	0.386
1.27	1.05	0.42	0.291	1.465	0.417
1.393	1.055	0.448	0.373	1.47	0.483
1.814	1.057	0.459	0.48	1.538	0.519
0.067	1.117	0.467	0.499	1.552	0.551
0.1	1.176	0.491	0.591	1.623	0.578
0.12	1.216	0.491	0.625	0.19	0.589
0.136	1.337	0.503	0.643	0.22	0.608
0.136	1.369	0.516	0.644	0.227	0.628
0.154	1.431	0.532	0.703	0.422	0.654
0.16	1.469	0.541	0.709	0.462	0.654
0.166	1.764	0.59	0.715	0.469	0.667
0.171	2.259	0.617	0.743	0.505	0.668
0.173	0.142	0.629	0.756	0.515	0.706
0.175	0.248	0.642	0.772	0.571	0.707
0.18	0.256	0.681	0.798	0.574	0.729
0.192	0.291	0.711	0.826	0.629	0.744
0.199	0.357	0.738	0.83	0.655	0.745
0.202	0.402	0.743	0.835	0.659	0.753
0.206	0.419	0.776	0.844	0.68	0.756
0.211	0.449	0.784	0.856	0.681	0.776
0.216	0.45	0.826	0.874	0.684	0.818
0.218	0.456	0.831	0.894	0.69	0.87
0.222	0.475	0.86	0.905	0.697	0.895
0.23	0.479	0.941	0.929	0.713	0.904
0.254	0.517	1.037	0.937	0.735	0.91
0.257	0.519	1.089	0.947	0.774	0.911
0.287	0.525	1.456	0.958	0.78	0.925
0.293	0.54	0.174	0.998	0.789	0.947
0.298	0.567	0.272	1.006	0.823	0.955
0.328	0.574	0.299	1.028	0.827	0.971
0.337	0.577	0.352	1.031	0.833	0.988
0.339	0.617	0.355	1.043	0.836	0.992
0.344	0.635	0.356	1.075	0.851	0.993
0.344	0.655	0.366	1.08	0.87	1.035
0.349	0.698	0.392	1.098	0.872	1.05
0.353	0.699	0.399	1.12	0.872	1.053
0.359	0.724	0.434	1.121	0.877	1.075
0.366	0.752	0.434	1.138	0.889	1.088
0.371	0.753	0.439	1.147	0.89	1.103
0.375	0.758	0.453	1.156	0.894	1.112
0.389	0.771	0.454	1.165	0.896	1.118
0.398	0.794	0.462	1.186	0.903	1.13
0.404	0.801	0.499	1.187	0.907	1.175
0.412	0.804	0.509	1.196	0.917	1.252
0.417	0.828	0.519	1.272	0.923	1.264
0.436	0.877	0.53	1.3	0.929	1.272
0.443	0.884	0.54	1.311	0.955	1.278
0.456	0.893	0.557	1.342	0.977	1.28
0.459	0.901	0.567	1.344	0.99	1.332
0.474	0.949	0.584	1.374	1.012	1.347
0.474	0.96	0.588	1.398	1.014	1.389
0.526	0.962	0.598	1.4	1.016	1.437
0.534	0.992	0.614	1.409	1.016	1.452
0.546	1.02	0.623	1.416	1.039	1.458
0.554	1.036	0.624	1.416	1.044	1.475
0.555	1.047	0.65	1.435	1.108	1.475
0.609	1.051	0.651	1.48	1.113	1.509
0.62	1.121	0.653	1.495	1.135	1.6
0.634	1.133	0.663	1.499	1.176	1.652
0.671	1.15	0.664	1.505	1.176	1.702
0.68	1.167	0.713	1.527	1.177	1.707
0.713	1.19	0.715	1.615	1.205	1.709
0.878	1.221	0.721	1.651	1.21	1.828
0.983	1.231	0.73	1.693	1.257	2.252
0.038	1.247	0.738	1.719	1.259	0.532
0.205	1.266	0.741	1.734	1.275	0.543
0.26	1.376	0.743	1.838	1.288	0.587
0.286	1.458	0.758	1.874	1.319	0.611
0.297	1.634	0.758	1.943	1.32	0.658
0.323	1.679	0.77	2.041	1.328	0.737
0.336	2.158	0.77	2.086	1.359	0.746
0.363	0.119	0.77	2.132	1.361	0.778
0.407	0.131	0.78	2.185	1.39	0.787
0.437	0.156	0.803	2.815	1.447	0.792
0.452	0.16	0.81	2.881	1.454	0.801
0.475	0.197	0.843	0.245	1.49	0.806
0.48	0.309	0.846	0.319	1.534	0.844
0.481	0.313	0.863	0.42	1.542	0.847
0.483	0.334	0.876	0.464	1.57	0.858
0.557	0.345	0.895	0.468	1.701	0.887
0.56	0.348	0.917	0.482	1.707	0.922
0.569	0.349	0.947	0.539	1.787	0.926
0.574	0.373	0.973	0.546	1.808	0.928
0.594	0.375	1.007	0.549	1.849	1.01
0.629	0.375	1.009	0.552	1.933	1.055
0.643	0.377	1.011	0.576	1.964	1.124
0.676	0.396	1.022	0.579	2.007	1.26
0.69	0.398	1.029	0.615	2.211	1.292
0.761	0.409	1.031	0.617	2.568	1.336
0.8	0.426	1.069	0.646	2.724	1.343
0.802	0.434	1.125	0.664	0.094	1.345
0.838	0.445	1.127	0.68	0.169	1.376
0.842	0.478	1.127	0.693	0.201	1.41
0.856	0.488	1.136	0.744	0.251	1.465
0.89	0.491	1.163	0.753	0.355	1.468
0.892	0.503	1.186	0.766	0.356	1.485
0.894	0.507	1.237	0.77	0.397	1.488
0.936	0.535	1.258	0.771	0.424	1.492
0.939	0.542	1.295	0.813	0.442	1.613
0.967	0.546	1.466	0.814	0.443	1.703
1.012	0.553	1.473	0.816	0.46	1.714
1.013	0.558	0.114	0.825	0.476	1.847
1.029	0.563	0.14	0.828	0.495	1.893
1.191	0.586	0.149	0.844	0.565	2.005
1.221	0.616	0.153	0.864	0.575	2.032
1.483	0.63	0.187	0.874	0.586	0.014
1.647	0.636	0.19	0.918	0.614	0.109
1.8	0.642	0.213	0.921	0.618	0.324
1.862	0.642	0.214	0.922	0.639	0.389
2.097	0.643	0.229	0.925	0.648	0.39
2.274	0.646	0.24	0.948	0.649	0.397
2.339	0.649	0.264	0.953	0.669	0.404
	0.662	0.267	0.957	0.69	0.406
	0.688	0.272	0.967	0.696	0.406
	0.694	0.279	0.969	0.717	0.41
	0.702	0.296	0.983	0.731	0.434
	0.715	0.3	0.988	0.736	0.478
	0.727	0.322	1.001	0.773	0.507
	0.749	0.338	1.034	0.788	0.516
	0.755	0.342	1.037	0.804	0.597
	0.759	0.364	1.112	0.816	0.615
	0.774	0.37	1.131	0.861	0.621
	0.786	0.373	1.185	0.866	0.623
	0.797	0.378	1.218	0.875	0.646
	0.858	0.407	1.245	0.876	0.658
	0.885	0.423	1.264	0.876	0.67
	0.897	0.436	1.331	0.889	0.674
	0.928	0.442	1.37	0.894	0.682
	0.936	0.444	1.39	0.897	0.686
	1.032	0.455	1.438	0.931	0.69
	1.085	0.462	1.485	0.933	0.691
	1.163	0.485	1.576	0.956	0.7
	1.172	0.487	1.59	1.002	0.757
	1.332	0.516	1.628	1.014	0.772
	1.668	0.527	1.82	1.055	0.791
		0.542	1.948	1.064	0.794
		0.559	1.984	1.069	0.795
		0.565	2.064	1.082	0.797
		0.581	2.094	1.135	0.798
		0.582	2.105	1.205	0.8
		0.586	2.475	1.206	0.813
		0.59	2.72	1.207	0.843
		0.603	0.022	1.265	0.853
		0.607	0.145	1.275	0.856
		0.625	0.147	1.289	0.902
		0.646	0.172	1.309	0.918
		0.653	0.175	1.319	0.928
		0.666	0.207	1.337	0.965
		0.67	0.21	1.369	0.968
		0.678	0.236	1.413	1.013
		0.679	0.266	1.458	1.053
		0.691	0.285	1.461	1.053
		0.717	0.348	1.465	1.062
		0.717	0.364	1.469	1.07
		0.734	0.376	1.536	1.084
		0.745	0.435	1.553	1.121
		0.767	0.452	1.56	1.125
		0.784	0.471	1.614	1.133
		0.825	0.478	1.638	1.235
		0.873	0.485	1.658	1.262
		0.878	0.486	2.062	1.339
		1.066	0.495	2.092	1.496
		1.071	0.509	2.185	1.517
		1.118	0.512	2.41	1.582
		1.151	0.52	2.638	1.837
		1.187	0.564	0.185	1.969
		1.317	0.575	0.22	2.092
		1.42	0.592	0.338	2.717
		1.431	0.62	0.395	0
		1.482	0.63	0.485	0.25
		1.486	0.673	0.536	0.504
		1.682	0.691	0.544	0.549
		2.391	0.702	0.546	0.59
		0.036	0.71	0.549	0.616
		0.089	0.73	0.575	0.63
		0.101	0.731	0.594	0.653
		0.105	0.736	0.623	0.655
		0.149	0.745	0.625	0.657
		0.152	0.758	0.66	0.659
		0.178	0.783	0.724	0.691
		0.181	0.841	0.725	0.701
		0.192	0.908	0.74	0.706
		0.205	0.968	0.755	0.721
		0.207	0.979	0.76	0.725
		0.217	0.98	0.761	0.737
		0.227	0.991	0.779	0.754
		0.236	1.039	0.822	0.764
		0.255	1.07	0.836	0.769
		0.28	1.102	0.844	0.808
		0.303	1.117	0.848	0.817
		0.326	1.175	0.858	0.827
		0.368	1.234	0.86	0.841
		0.369	1.411	0.863	0.842
		0.376	1.625	0.874	0.87
		0.379	1.721	0.88	0.883
		0.386	1.843	0.885	0.895
		0.395	0	0.885	0.938
		0.397	0.026	0.908	0.947
		0.399	0.031	0.928	0.976
		0.399	0.049	0.932	1.013
		0.399	0.19	0.963	1.018
		0.401	0.235	0.97	1.023
		0.403	0.246	0.978	1.038
		0.417	0.256	1.015	1.046
		0.419	0.281	1.044	1.069
		0.427	0.286	1.048	1.094
		0.448	0.3	1.07	1.103
		0.451	0.369	1.093	1.125
		0.456	0.395	1.094	1.141
		0.483	0.403	1.096	1.148
		0.485	0.425	1.099	1.176
		0.489	0.428	1.106	1.185
		0.513	0.436	1.125	1.24
		0.518	0.436	1.187	1.281
		0.526	0.442	1.194	1.322
		0.537	0.446	1.196	1.375
		0.539	0.447	1.2	1.405
		0.541	0.463	1.204	1.422
		0.554	0.477	1.211	1.431
		0.567	0.501	1.212	1.454
		0.581	0.51	1.212	2.712
		0.583	0.572	1.229	2.848
		0.584	0.596	1.236
		0.59	0.6	1.243
		0.603	0.61	1.274
		0.605	0.62	1.288
		0.626	0.623	1.296
		0.64	0.646	1.306
		0.644	0.651	1.329
		0.668	0.658	1.335
		0.684	0.693	1.369
		0.687	0.694	1.401
		0.696	0.708	1.413
		0.708	0.725	1.42
		0.732	0.726	1.432
		0.781	0.732	1.433
		0.82	0.74	1.435
		1.067	0.748	1.44
		1.107	0.754	1.493
		1.189	0.755	1.529
		1.204	0.759	1.581
		1.219	0.764	1.67
		1.335	0.765	1.72
		1.374	0.767	1.751
		1.377	0.774	1.768
		0.048	0.801	1.792
		0.082	0.831	1.869
		0.121	0.845	1.994
		0.159	0.89	2.116
		0.202	0.94	2.223
		0.241	1.02	2.244
		0.258	1.02	2.458
		0.28	1.098	2.642
		0.283	1.111	0.139
		0.292	1.121	0.332
		0.295	1.14	0.407
		0.301	1.145	0.417
		0.334	1.159	0.566
		0.336	1.231	0.598
		0.337	1.266	0.613
		0.341	1.31	0.618
		0.358	1.311	0.642
		0.359	1.326	0.649
		0.365	1.357	0.662
		0.368	1.399	0.711
		0.371	1.787	0.711
		0.379		0.721
		0.39		0.725
		0.4		0.733
		0.404		0.752
		0.411		0.787
		0.427		0.82
		0.444		0.829
		0.447		0.83
		0.447		0.862
		0.457		0.872
		0.468		0.881
		0.481		0.907
		0.481		0.908
		0.486		0.911
		0.506		0.913
		0.521		0.98
		0.531		0.984
		0.534		1.02
		0.539		1.032
		0.594		1.083
		0.631		1.087
		0.632		1.092
		0.635		1.116
		0.659		1.117
		0.676		1.16
		0.676		1.185
		0.678		1.202
		0.7		1.209
		0.707		1.234
		0.721		1.237
		0.723		1.249
		0.737		1.268
		0.74		1.273
		0.745		1.305
		0.766		1.32
		0.772		1.327
		0.779		1.344
		0.869		1.345
		0.922		1.348
		0.975		1.35
		1.027		1.375
		1.13		1.442
		1.148		1.49
		1.211		1.491
		1.367		1.504
		1.495		1.527
		1.703		1.528
		1.824		1.531
		1.967		1.542
		2.018		1.576
				1.576
				1.593
				1.613
				1.666
				1.835
				1.884
				1.889
				1.906
				2.012
				2.08
				2.096
				2.316

## Sheet: Fig. 4g scatter plot
Adult Layer 2/3	Aged Layer 2	Adult Layer 4	Aged Layer 4	Adult Layer 6	Aged Layer 6
46.493	17.667	51.417	45.251	52.077	41.842
46.495	22.967	59.419	50.837	54.849	46.122
62.138	32.615	63.013	58.747	59.266	49.015
63.123	34.877	66.389	59.044	65.933	55.304
63.6	35.597	69.718	60.42	68.045	66.66
69.346	36.595	72.21	63.074	71.535	66.713
72.669	39.34	73.5	65.732	72.009	66.969
74.592	39.421	76.356	66.25	73.191	67.219
78.718	40.513	77.168	67.076	75.309	67.672
80.762	40.769	86.814	67.52	77.083	72.643
82.143	41.075	87.969	68.201	79.403	75.006
86.125	41.153	89.457	68.404	79.916	76.459
92.145	44.631	96.903	69.298	80.616	76.85
95.868	44.871	101.37	70.991	83.978	77.228
96.511	46.087	107.563	71.977	84.492	79.18
97.287	46.837	108.41	72.189	87.651	81.93
103.946	46.837	110.584	73.384	92.026	82.444
109.785	47.145	115.261	76.507	93.128	86.242
113.078	48.031	115.448	76.555	93.191	86.974
113.675	53.453	127.149	78.564	93.508	87.372
117.563	53.791	137.175	78.924	96.719	88.903
125.815	55.239	154.547	80.924	98.298	89.007
128.544	55.849	50.711	81.946	99.488	90.36
129.973	56.816	56.931	82.591	100.986	95.462
140.151	56.854	57.864	85.887	102.908	96.099
55.304	56.975	58.221	86.032	105.149	96.363
59.745	57.344	60.335	86.662	107.99	98.17
64.925	59.984	62.217	86.836	111.588	99.923
67.247	64.357	64.593	88.158	113.59	100.111
74.873	65.955	66.115	88.515	114.705	101.309
83.285	66.589	68.387	89	115.417	102.323
89.263	67.79	69.06	89.54	115.973	105.477
93.151	69.046	73.384	91.589	119.765	106
93.726	69.307	74.117	91.866	120.06	115.318
94.842	69.881	75.038	92.75	120.266	120.489
103.476	70.666	75.103	93.381	122.859	121.93
106	71.336	77.091	93.769	125.302	122.456
106	72.433	77.307	97.542	126.956	123.189
107.325	72.455	78.182	98.31	126.972	124.147
118.47	72.875	78.672	99.205	128.915	128.524
135.217	74.549	78.99	111.817	140.498	132.949
135.897	75.097	79.528	114.233	142.669	133.786
143.847	76.214	80.168	115.636	147.036	135.39
156.695	76.85	84.564	117.777	160.321	144.803
156.791	78.645	85.396	121.068	168.431	151.525
180.563	78.672	88.333	126.89	208.919	151.877
223.012	79.269	89.46	149.646	211.647	152.178
252.819	80.652	90.695	150.011	249.172	152.225
19.273	81.763	93.66	150.797	54.152	175.721
24.941	83.878	97.655	151.17	55.524	188.444
33.474	83.989	98.531	158.495	60.571	3.719
40.954	86.935	101.435	159.616	71.452	40.433
49.466	87.597	102.437	161.901	72.971	47.253
51.641	88.903	104.182	958.268	75.714	49.103
56.117	90.274	104.835	24.547	77.112	49.755
62.636	91.379	107.432	34.957	78.348	50.268
72.983	92.539	109.419	35.333	78.645	53.469
73.611	92.75	119.866	38.988	78.713	53.736
74.086	92.899	121.839	43.006	78.783	59.207
76.646	93.248	122.863	48.964	78.834	63.149
79.5	93.357	123.035	51.41	82.04	63.855
80.762	93.381	123.912	55.585	82.956	64.38
81.058	108.279	124.34	56.785	83.868	68.464
86.237	121.82	124.469	59	87.115	72.559
95.088	123.458	140.144	59.36	87.781	72.983
95.088	124.131	141.333	60.571	89.491	73.921
96.062	130.461	146.139	61.154	93.207	75.083
96.139	138.615	147.222	61.833	95.639	75.819
97.166	143.36	148.56	62.776	96.701	78.261
106	164.511	152.924	63.114	97.105	81.735
116.258	272.57	153.655	64.847	98.802	82.319
118.904	312.32	154.922	66.474	99.438	83.633
119.186	22	155.121	67.061	99.764	85.039
128.484	38.59	155.963	67.219	99.884	85.192
134.538	40.687	162.613	69.473	101.15	85.977
142.039	42.4	167.368	70.106	103.35	87.917
150.166	42.973	167.588	71.009	106	88.147
169.936	46.178	181.22	71.077	107.092	90.976
198.322	54.606	202.453	71.141	108.132	92.031
39.75	54.827	209.485	72.059	110.711	92.211
39.942	58.841	215.211	72.219	111.949	93.24
48.277	63.149	229.713	73.878	112.144	94.723
48.923	66.351	276.521	74.503	112.36	96.507
50.393	66.389	36.939	79.334	116.238	97.704
53	69.678	39.967	81.058	122.234	98.05
54.178	71.895	45.428	82.84	130.389	99.711
54.232	73.683	47.192	85.056	132.791	101.562
55.012	74.425	56.84	85.196	133.257	107.413
55.741	75.476	57.416	85.845	133.741	110.356
56.193	77.733	57.491	86.085	142.793	111.788
56.785	79.051	61.281	87.155	145.34	112.625
57.946	84.149	61.833	88.431	146.744	113.106
58.579	86.207	62.186	89.53	150.631	114.016
63.6	88.744	62.217	89.883	154.759	115.004
66.826	88.81	63.936	90.97	156.476	116.095
67.011	94.723	64.865	92.922	158.231	119.447
73.953	95.708	64.948	95.516	160.892	125.006
75.714	96.15	66.713	99.161	164.678	125.844
77.091	97.902	68.9	99.305	178.526	134.348
78.348	102.044	70.123	99.977	49.342	134.745
78.518	104.343	70.666	100.371	51.939	135.386
78.645	104.58	71.621	100.623	60.133	137.799
79.035	106	72.376	100.646	61.548	138.192
82.064	110.892	73.022	102.882	61.948	139.124
82.179	113.834	73.776	104.037	67.318	140.229
87.071	122.13	76.699	106	68.692	141.333
92.539	123.544	77.091	106.809	74.122	141.333
100.165	129.687	77.091	110.696	76.149	143.612
107.493	133.461	77.291	112.566	76.935	164.537
113.737	141.964	78.853	113.346	77.961	177.373
114.627	146.279	80.435	116.548	79.108	29.444
134.438	171.513	83.285	116.965	81.087	50.76
192.783	171.618	84.468	117.041	81.82	53.274
20.611	189.916	84.8	119.25	84.059	56.942
40.151	45.875	86.125	119.479	87.926	57.624
50.666	49.466	86.566	124.806	89.554	57.631
53	51.434	86.843	126.17	90.212	57.649
55.606	53.242	87.193	126.589	97.742	58.3
57.892	53.803	89.263	127.78	98.306	60.089
58.058	55.227	92.371	140.849	100.952	60.963
59.913	59.269	93.151	147.967	100.952	61.628
63.027	60.024	94.723	149.005	103.847	62.165
63.271	60.227	94.757	155.138	104.364	63.936
70.666	60.571	95.4	158.811	105.082	64.14
71.309	66.25	98.58	167.833	105.113	64.38
71.387	68.208	98.653	171.03	105.368	65.013
71.699	69.772	100.952	26.662	105.627	65.132
71.844	70.378	101.253	42.021	106.884	67.061
74.031	70.39	101.273	44.74	108.735	68.253
75.364	71.834	104.835	46.375	108.893	68.441
75.837	74.256	107.413	47.623	108.991	69.915
76.504	76.511	107.606	48.031	109.419	70.408
76.626	77.24	107.63	49.55	110.086	70.666
76.811	77.397	107.656	53.582	111.129	70.666
76.92	78.847	113.066	53.946	111.373	71.572
77.228	80.762	113.338	54.554	114.89	74.299
77.561	80.96	115.217	61.696	115.636	74.607
77.733	87.369	118.537	64.411	116.489	75.792
78.044	93.69	119.901	64.551	116.758	76.139
78.251	94.032	131.439	65.892	119.94	80
78.348	94.222	134.266	66.826	125.976	83.762
78.743	101.323	134.909	68.474	128.906	84.331
78.77	103.756	137.318	70.666	134.714	84.657
79.762	105.226	141.333	70.921	139.684	85.109
85.809	107.057	144.277	71.825	141.048	86.262
86.609	108.163	144.545	74.611	146.253	86.58
88.623	111.492	154.583	75.041	146.316	87.498
89.342	111.506	160.152	75.919	166.693	87.565
89.692	112.609	176.666	76.621	180.94	87.966
91.761	114.583	190.799	76.85	190.522	90.782
92.509	115.254	239.894	78.067	204.135	91.963
94.522	119.503	39.259	80.116	245.945	92.233
100.854	128.714	46.64	80.157	773.797	92.867
100.903	128.895	49.602	80.489	39.704	93.447
101.802	136.963	55.387	81.679	46.282	93.71
104.018	156.393	56.475	82.444	51.789	97.755
105.116	165.149	56.533	84.43	51.903	98.747
106	186.729	63.6	85.648	52.376	100.045
109.028	39.75	71.309	86.204	55.446	100.61
113.274	42.063	71.309	86.37	58.962	100.879
116.689	49.882	71.488	86.983	59.276	102.51
123.274	50.446	74.468	87.071	59.3	105.214
123.282	52.697	74.632	87.484	59.625	106.532
126.542	53.963	76.163	92.604	59.795	106.955
134.266	55.465	76.758	92.75	60.03	109.533
140.612	57.216	76.902	93.108	60.103	109.655
141.705	57.818	77.609	95.675	62.513	110.649
145.127	59.689	77.733	96.647	64.634	114.48
145.749	63.828	78.518	103.712	64.801	116.027
147.525	64.158	80.965	105.302	65.769	116.779
149.671	64.197	82.112	107.661	65.955	117.123
157.786	64.219	82.992	108.219	66.012	121.689
193.329	64.898	83.553	112.55	66.25	122.585
23.411	64.967	85.061	113.571	67.191	126.283
39.322	65.793	88.527	113.938	67.234	133.401
40.62	65.892	90.053	116.519	67.454	142.387
40.696	66.992	90.857	120.48	67.82	144.051
44.755	67.454	91.01	126.283	68.807	153.11
45.554	69.945	91.821	130.228	68.926	156.654
48.031	72.569	92.563	130.327	69.448	158.999
49.281	73.084	95.481	142.293	69.562	169.148
49.814	73.739	95.973	188.198	71.41	181.819
50.591	74.386	96.554	24.196	71.569	188.956
51.221	78.261	98.428	39.442	72.011	216.296
51.29	78.467	98.985	43.363	72.177	230.78
52.624	80.179	100.028	46.087	72.439	23.043
53.883	80.496	101.34	46.457	72.49	35.73
55.832	83.515	102.738	48.289	72.983	40.687
56.63	85.317	104.304	53	73.333	48.351
57.746	85.544	104.95	54.112	73.497	50.476
59.782	87.748	106.981	54.543	75.423	55.304
60.893	89.136	107.536	56.028	75.513	56.989
61.948	89.788	107.618	56.533	76.681	59.279
62.477	90.1	108.208	56.533	77.587	60.635
67.008	91.467	109.18	58.506	78.422	63.167
68.492	93.954	110.416	58.527	79.863	64.146
69.639	94.065	111.435	58.638	79.934	64.443
70.666	94.298	112.144	60.227	80.71	65.19
71.956	94.611	112.814	60.794	82.313	66.063
72.587	97.321	113.571	61.093	84.219	67.65
77.651	97.55	113.662	62.763	84.681	68.311
78.322	97.846	115.474	62.91	85.147	71.771
79.537	99.322	116.45	64.113	85.261	73.79
82.388	100.028	118.793	64.242	86.37	74.624
82.444	106	122.234	68.937	86.727	74.682
83.005	109.655	122.736	69.448	87.071	74.721
83.012	110.076	125.356	69.657	88.882	74.949
84.047	112.766	125.569	69.678	89.079	75.364
84.108	134.745	126.031	71.518	90.613	77.762
84.8	139.848	126.661	72.469	90.689	78.452
87.177	140.294	131.671	72.917	90.711	79.18
87.403	141.561	136.774	73.19	90.857	79.195
87.679	152.593	137.407	74.386	91.46	80.102
88.073	176.096	142.182	75.472	91.983	80.168
90.212	16.308	146.979	75.929	91.988	80.536
91.328	26.5	149.062	76.418	92.931	82.126
98.535	31.574	151.725	77.808	94.462	83.258
100.231	45.428	152.884	77.903	97.239	83.35
102.863	46.491	153.93	78.277	97.568	83.814
104.252	46.765	154.288	79.309	98.813	84.388
111.077	47.111	158.999	82.064	98.865	84.392
111.729	47.173	159.535	83.169	99.1	84.574
113.95	48.304	163.076	83.622	99.375	84.8
114.281	48.923	178.025	85.134	99.825	84.8
115.248	50.028	179.264	87.071	100.111	85.702
123.478	50.728	183.843	88.764	100.811	86.943
146.529	52	185.237	89.898	100.871	87.511
154.181	53	186.526	92.563	101.431	89.174
182.659	53.411	187.22	93.486	102.936	89.29
45.992	54.472	192.591	99.764	103.152	89.437
49	55.12	205.025	100.493	104.907	89.939
49.302	58.047	228.804	101.391	106	91.435
49.386	59.195	23.113	102.971	107.382	92.08
49.466	60.571	35.759	103.028	107.547	94.862
51.253	62.085	40.381	104.369	109.007	94.881
52.404	63.228	42.4	104.707	109.178	95.539
53	64.405	44.166	107.07	109.365	95.783
53.431	65.404	44.734	108.271	109.897	95.941
58.506	66.25	44.883	109.028	110.371	96.619
59.36	69.224	45.706	109.312	113.134	96.701
60.729	69.224	45.838	110.909	114.804	97.898
61.154	73.367	46.299	111.17	116.192	98.27
63.305	78.645	49.524	113.066	116.278	98.291
63.912	79.5	52.036	116.297	117.563	99.375
67.62	81.191	53.303	117.013	119.349	100
68.387	81.393	55.304	117.041	120.722	100.111
68.659	81.538	55.409	119.25	121.639	100.7
69.023	81.771	56.271	120.133	122.736	101.288
69.382	83.285	57.503	120.133	124.097	101.416
71.706	83.74	58.408	120.454	124.985	102.835
73.022	83.916	59.929	121.142	125.079	103.732
73.022	86.727	60.38	121.703	125.629	104.517
73.022	89.325	60.38	122.234	126.712	106
74.531	90.1	60.571	124.761	127.403	106.675
74.743	94.075	62.678	125.32	127.618	106.692
74.781	97.846	65.72	126.762	127.987	108.864
74.906	98.525	66.25	130.175	129.555	109.735
78.936	102.122	66.666	132.835	129.795	110.458
84.574	102.851	67.516	134.122	130.864	112.745
84.8	104.107	67.644	141.333	131.313	115.976
87.64	110.076	68.588	143.97	133.146	117.357
90.1	111.17	69.97	147.222	134.266	118.926
90.648	113.438	70.256	147.594	135.097	119.417
93.381	114.742	71.068	147.842	140.294	122.234
95.742	114.833	72.242	150.051	140.539	122.685
101.391	116.148	73.908	161.038	156.349	122.96
105.027	121.142	76.102	176.224	157.252	124.656
107.277	149.782	76.555	177.042	168.492	128.353
108.614	184.043	76.555	178.329	169.599	128.904
115.479	9.01	77.679	182.418	173.454	130.699
117.157	21.404	78.027	192.727	176.984	131.011
131.936	27.613	83.989	264.838	177.928	131.152
150.755	31.279	84.8	271.395	214.864	131.633
154.101	34.925	89.007	448.939	215.187	131.911
164.888	38.545	90.857	37.205	236.161	132.499
204.147	42.716	90.962	41.222	247.852	137.732
207.725	47.111	91.545	42.4	259.699	145.634
214.464	49.025	91.986	46.69	551.198	149.311
45.011	53	92.447	49	42.034	152.517
46.621	54.104	96.827	50.21	45.329	161.999
47.236	58.483	98.521	53	53.671	167.833
48.403	60.571	98.58	53.28	55.476	270.796
49.24	65.619	98.585	54.582	59.01	281.656
50.079	65.619	107.277	54.915	59.03	37.613
54.621	67.373	108.659	55.265	61.114	39.942
55.012	72.808	110.184	55.977	62.979	40.504
61.064	75.714	110.676	56.533	63.726	44.431
64.728	78.518	111.463	58.889	64.431	45.747
66.681	80.924	113.8	59.064	65.864	45.933
68.638	81.156	115.773	59.235	71.218	57
69.836	82.268	117.581	59.586	72.817	58.325
69.859	82.956	119.046	59.625	73.758	59.207
70.624	83.359	121.283	59.883	74.26	59.235
72.427	84.982	121.483	61.266	74.468	63.89
72.947	90.857	123.345	61.672	76.209	63.936
75.834	103.095	130.051	63.375	76.952	65.231
78.792	103.534	133.669	63.6	78.002	65.933
80.186	106	134.573	66.628	79.767	66.966
81.306	110.51	135.479	68.659	81.694	68.322
81.346	111.3	135.54	70.018	83.033	68.794
85.078	111.435	136.285	70.966	83.42	70.438
88.112	118.075	142.473	72.834	83.944	70.513
88.638	119.677	151.056	72.935	84.66	74.358
89.51	135.581	167.322	75.59	85.026	74.614
93.539	139.473	173.52	76.155	86.536	76.187
93.566	144.911	178.469	77.218	87.223	76.411
94.405	147.406	178.913	78.238	90.648	80.458
94.667	149.951	220.701	78.348	91.195	80.686
95.293	160.432	362.596	81.958	93.633	84.211
98.002	179.236	45.838	85.261	96.632	84.44
99.7	218.423	49.528	86.125	96.849	85.167
100.325	227.142	49.627	86.556	98.725	86.351
101.602	232.852	54.827	89.692	103.657	88.81
102.16	240.908	55.05	89.888	105.543	91.597
105.112	245.999	55.175	91.605	105.601	92.982
105.186	270.888	55.476	92.299	108.065	93.439
105.189	348.723	61.085	94.222	108.355	94.496
105.548	359.641	61.368	94.455	109.62	96.29
106.194	443.078	61.649	96.725	110.24	96.93
110.404	471.109	62.793	98.22	113.153	99.586
110.643	799.815	63.136	99.116	115.709	103.119
115.52	1837.33	64.226	104.317	116.051	103.981
118.936	32.036	65.013	104.491	116.095	106.946
121.155	34.321	65.441	115.298	118.522	107.191
123.051	35.015	67.093	116.554	120.44	107.835
130.175	36.75	72.49	117.333	120.995	107.859
132.5	45.257	76.173	149.363	122.404	108.099
133.402	46.084	78.475	174.588	125.754	108.217
133.726	48.548	79.104	203.346	126.456	109.14
138.273	50.898	79.319	29.929	129.555	109.573
147.977	53.797	80.737	31.8	141.038	111.129
148.21	54.112	83.774	45.639	143.983	115.186
159.879	54.153	84.137	47.111	158.253	116.164
251.274	60.43	85.958	49.345	158.328	117.157
365.912	60.686	92.098	55.718	168.565	118.453
591.658	62.75	93.597	57.285	215.532	119.677
675.78	63.071	93.6	58.464	243.175	122.06
33.963	63.174	93.674	59.288	48.53	122.512
39.106	67.73	93.954	61.548	55.178	122.776
40.999	68.556	96.591	63.356	57.818	124.166
41.734	68.733	96.647	64.071	63.48	124.518
45.423	70.446	97.239	64.865	66.759	127.507
45.785	71.84	97.813	65.736	72.776	130.651
45.85	71.922	100.081	66.033	73.979	131.571
45.957	73.186	101.606	68.196	75.966	133.104
46.135	74.294	102.748	69.261	80.21	135.712
49.046	74.614	104.923	69.685	80.613	138.483
49.958	75.566	106	70.024	83.446	140.821
50.669	76.525	110.608	70.466	85.809	142.039
58.85	79.674	112.561	71.276	85.954	143.411
62.849	80.15	114.368	72.526	86.33	149.409
63.022	80.466	114.688	73.493	86.637	153.978
63.581	80.51	120.703	73.953	86.879	156.987
64.969	80.675	128.315	74.823	87.294	160.164
68.882	81.702	137.074	76.959	91.627	168.464
70.013	84.265	143.978	78.213	91.866	178.317
70.704	88.53	144.243	78.238	92.563	203.845
73.417	90.307	148.549	78.335	93.48	28.221
74.374	99.631	149.391	78.586	96.363	39.942
75.103	101.6	46.27	79.705	96.895	47.398
77.199	107.132	51.933	79.981	97.353	58.148
78.019	109.122	56.609	81.538	100.7	59.288
79.052	110.549	58.272	82.165	104.441	60.014
79.628	115.488	62.66	84.381	110.279	60.893
81.568	125.32	65.916	85.544	110.429	62.254
81.673	148.613	67.961	86	110.437	66.378
81.717	10.586	69.306	86.43	111.455	67.87
82.841	15.035	75.535	86.727	112.523	68.659
85.126	36.067	75.912	87.781	113.37	69.541
85.214	38.114	76.32	88.158	113.898	69.562
86.161	44.553	78.01	88.333	115.085	69.805
86.434	48.018	81.128	88.446	127.717	69.915
87.767	50.739	81.241	90.954	129.043	71.706
91.977	57.251	81.639	91.412	129.175	72.661
93.55	63.192	82.224	91.789	129.611	72.73
94.116	63.507	82.581	92.068	130.357	74.135
94.131	66.329	86.163	92.119	133.279	74.592
96.144	66.725	87.565	92.993	137.641	74.805
96.379	69.487	88.333	93.28	142.584	79.232
96.781	69.619	89.921	93.28	145.219	79.5
100.549	71.391	90.1	93.44	146.329	79.682
102.226	72.48	91.087	97.709	146.919	80.191
103.303	75.498	92.552	99.011	192.727	83.126
104.525	75.666	92.75	99.286	316.895	83.426
105.952	76.259	93.364	100.248	46.237	85
107.187	77.373	94.671	100.877	47.704	85.484
108.798	79.428	96.034	104.072	52.898	86.314
111.454	79.68	96.363	106	68.334	87.902
114.043	80.303	97.536	108.058	72.294	91.625
118.872	80.933	99.62	110.529	72.488	92.573
119.447	81.016	100.231	111.329	74.6	96.647
127.617	82.526	100.786	111.398	79.269	97.092
130.864	82.786	101.357	115.055	79.274	106.374
134.003	83.821	104.649	116.911	79.499	107.718
179.3	83.939	106	117.06	81.196	107.963
200.82	85.023	109.912	119.354	81.586	109.419
33.836	87.204	110.491	127.726	81.635	110.642
36.452	87.33	111.139	128.259	82.363	112.341
52.715	94.743	113.194	131.507	87.15	115.636
54.796	95.666	115.937	132.853	87.185	118.114
57.015	96.963	116.216	138.326	88.497	120.029
58.885	98.592	116.697	138.522	91.328	123.495
62.67	101.578	117.83	157.64	92.159	127.199
69.115	104.759	119.212	162.707	93.236	127.468
70.369	105.257	121.9	167.897	95.524	137.367
71.026	107.185	122.685	169.772	103.358	140.267
71.745	107.207	126.548	25.765	103.624	148.012
71.967	112.263	130.843	35.05	104.382	152.026
72.899	126.752	131.853	46.752	105.273	171.986
74.247	128.332	136.684	48.661	106.12	174.217
78.785	141.152	140.653	51.855	107.201	52.34
81.628	143.652	149.015	52.501	109.886	54.494
82.25	145.883	151.18	53.118	111.758	61.556
82.856	155.273	158.607	54.18	114.632	64.554
84.243	160.144	163.184	56.89	116.94	66.868
85.154	170.407	401.235	57.882	118.135	67.899
86.356	172.898	30.789	58.181	118.752	71.528
88.201	184.883	40.248	60.703	121.103	71.614
89.36	193.078	51.739	61.721	122.116	71.985
93.209	217.689	52.142	61.728	123.347	74.905
95.168	238.541	64.415	63.081	123.623	75.824
96.451	242.803	66.098	63.279	124.791	76.039
97.046	559.217	68.062	66.653	127.058	76.056
97.341	24.645	70.602	66.915	127.297	78.244
101.657	39.381	71.126	70.394	129.777	85.289
102.489	42.469	72.281	70.86	130.786	86.627
105.801	43.594	72.904	75.447	132.018	87.865
108.006	45.259	73.528	75.9	133.073	90.113
108.96	46.334	77.375	81.22	134.671	90.6
109.462	48.162	77.614	83.63	135.522	94.147
111.585	48.593	80.047	83.985	136.038	94.431
111.889	50.552	80.546	85.352	137.101	95.576
113.747	53.568	80.613	85.93	138.478	101.353
113.787	53.794	80.633	86.591	138.729	103.539
115.949	55.553	80.754	87.955	139.1	103.767
116.614	57.306	81.182	88.237	143.616	108.794
128.452	57.425	82.73	88.53	146.149	110.834
128.953	58.441	83.215	90.583	154.212	111.455
130.921	58.651	83.465	90.668	156.269	111.487
132.07	61.01	85.16	90.674	158.436	111.671
136.597	61.626	86.968	93.004	159.554	111.82
142.54	62.951	87.914	95.411	160.591	112.227
153.67	66.475	90.013	96.073	164.471	114.929
299.141	66.543	91.644	99.688	164.515	116.369
10.457	67.922	91.981	101.772	164.906	120.911
35.931	68.631	92.219	105.988	168.502	123.043
38.264	69.596	96.049	108.874	169.483	127.139
39.601	69.896	97.86	115.764	169.63	137.776
44.985	69.978	99.08	122.998	170.517	139.634
45.419	70.904	100.286	126.679	173.103	145.431
55.184	71.643	101.61	150.973	179.086	146.339
58.234	72.279	103.42	185.719	179.864	161.548
60.208	73.058	107.741	186.807	183.657	170.256
61.455	81.2	110.188	310.233	196.777	176.254
61.878	81.536	112.335	29.932	198.291	188.312
62.097	86.134	114.132	34.813	223.758	40.862
63.919	87.547	114.342	40.452	227.316	42.384
64.397	89.779	116.205	48.502	229.524	45.079
64.809	90.756	118.53	52.676	243.9	53.214
65.492	90.785	118.619	55.709	40.289	53.402
66.156	92.174	121.48	56.403	55.969	55.306
69.5	93.027	122.085	58.262	57.329	55.775
69.792	97.222	123.499	58.828	61.697	57.106
70.762	102.312	125.394	61.53	68.358	59.363
71.518	107.73	128.866	63.373	74.819	62.139
71.574	113.969	128.907	65.852	75.937	62.741
71.738	118.185	129.75	66.415	79.937	63.147
73.389	125.068	130.559	68.263	84.169	63.539
73.731	137.442	132.469	68.486	87.484	65.025
74.046	28.604	133.884	69.498	88.324	65.354
74.085	32.557	134.05	70.994	89.642	67.928
74.286	35.282	137.709	72.261	90.624	68.84
75.337	38.377	143.644	74.017	92.348	71.625
75.774	39.875	146.098	74.612	92.46	72.733
77.905	41.047	149.876	75.636	92.712	76.55
80.816	41.532	150.94	78.303	93.689	79.127
81.071	42.126	153.043	78.966	94.815	83.814
82.011	43.128	159.237	79.087	96.131	84.31
82.266	44.663	163.985	79.254	96.166	85.343
83.825	45.174	167.217	79.825	97.013	85.361
86.311	46.044	181.299	80.054	97.889	87.09
87.919	51.454	182.925	83.293	98.211	89.441
88.777	51.546	184.042	83.804	98.285	94.492
92.323	53.085	195.939	85.197	98.306	100.189
93.002	54.89	199.78	85.231	99.629	100.74
93.065	55.349	206.825	86.035	100.203	101.885
95.539	56.157	219.515	86.412	102.23	101.997
97.457	57.3	345.978	88.745	104.305	103.836
101.255	59.684	42.888	88.959	105.104	109.323
111.954	61.776	57.361	91.785	108.729	110.126
117.6	63.299	59.005	97.822	110.722	110.171
118.795	63.642	59.581	98.483	111.488	111.167
119.17	64.252	61.522	99.504	111.718	112.478
119.292	66.096	64.439	101.704	113.574	114.478
128.304	70.371	67.179	103.018	113.864	115.098
128.912	73.86	67.929	103.757	114.199	115.478
132.493	73.873	69.375	104.044	114.413	115.575
147.807	73.889	70.58	110.102	116.301	115.799
158.696	74.913	71.356	111.141	116.768	121.09
161.631	75.158	75.032	111.414	118.659	121.454
163.856	75.608	75.678	111.546	121.372	122.66
173.152	76.562	76.413	111.834	122.142	126.697
224.155	78.739	76.504	112.117	122.17	127.777
22.257	79.414	78.86	113.616	122.752	131.944
25.289	80.013	79.473	114.997	123.038	134.09
41.098	80.999	82.464	116.452	123.512	137.39
46.104	82.339	82.963	116.612	126.25	141.731
48.575	85.863	83.06	117.839	126.592	141.929
49.35	86.182	83.54	118.902	127.139	146.703
54.333	87.243	85.025	119.492	128.54	151.125
55.429	87.295	85.278	119.721	128.789	160.794
60.606	88.011	85.93	119.825	128.995	165.136
61.967	94.34	86.42	123.267	129.227	166.571
64.343	96.674	87.096	124.018	131.074	167.606
65.422	97.95	89.147	124.052	131.193	167.808
66.856	101.674	89.56	124.642	132.641	168.599
67.651	103.557	92.122	126.077	133.908	176.352
68.742	109.197	98.594	128.876	134.704	186.861
72.433	111.834	100.289	130.696	137.668	202.938
74.829	118.569	100.68	132.764	141.117	233.32
76.283	126.933	102.221	134.262	142.564	268.182
77.148	127.398	103.337	140.486	143.067	25.969
77.864	128.596	104.076	140.622	146.488	54.375
79.136	154.808	104.191	141.927	147.374	56.168
80.949	174.608	107.462	142.839	149.463	65.352
86.373	185.194	107.859	148.246	152.744	65.955
87.147	228.475	109.418	149.973	155.224	69.217
87.424	272.483	110.224	155.53	162.615	70.006
87.575	31.971	111.415	175.532	167.35	75.064
88.664	37.647	112.24	202.639	169	75.401
90.203	41.301	116.981	29.47	173.628	75.466
97.895	42.061	117.712	39.446	177.357	80.808
100.339	46.647	117.863	40.381	178.022	81.66
102.51	47.186	117.981	45.32	179.104	81.977
104.814	50.71	120.133	46.687	179.54	83.968
104.934	51.344	122.997	53.006	180.964	84.089
105.563	55.769	124.428	53.435	186.249	84.972
108.406	56.84	124.654	59.521	192.623	85.225
109.953	57.533	127.518	59.646	193.086	86.987
110.004	59.99	129.018	59.668	193.13	90.148
120.783	61.084	129.489	61.293	197.447	90.716
126.254	61.914	129.853	63.162	201.269	91.285
128.042	63.338	136.041	64.302	204.124	91.368
130.894	63.519	142.892	65.291	226.613	98.855
133.324	64.072	143.489	67.392	341.345	101.906
136.268	66.606	145.144	67.679	405.203	103.093
138.36	66.695	148.811	68.272	23.028	104.597
138.535	67.114	149.449	69.009	31.84	108.433
140.026	67.722	155.947	71.566	32.24	109.753
143.548	69.224	158.836	75.019	39.704	111.479
146.688	69.929	160.643	75.776	45.33	118.076
147.755	72.154	175.253	78.939	52.672	118.7
149.834	72.557	203.458	79.527	52.677	121.458
150.339	72.87	208.572	79.937	53.805	121.667
150.929	77.575	224.952	81.461	60.484	121.947
152.288	77.71	261.886	81.828	60.498	123.828
162.496	78.672	263.532	81.953	62.054	127.755
165.842	79.269	265.157	83.765	62.13	131.201
167.952	80.072	320.411	85.771	63.558	134.921
168.117	80.38	338.697	86.393	68.867	144.671
198.234	81.767	38.39	87.693	69.648	157.481
216.889	84.682	42.463	88.236	70.126	247.512
228.258	85.697	43.188	88.612	70.723	37.843
254.188	88.611	52.083	90.356	72.972	40.299
426.406	88.996	60.878	91.576	73.464	41.18
470.764	91.903	64.365	92.262	74.125	42.688
	92.316	64.806	92.63	75.599	50.399
	94.081	69.232	96.533	76.05	50.66
	94.436	69.464	97.923	77.921	52.573
	94.516	69.635	99.413	78.365	53.355
	95.911	69.652	101.234	80.654	54.204
	96.036	72.953	105.617	81.758	55.344
	97.483	72.998	107.573	84.501	55.403
	100.687	77.701	108.017	84.682	58.321
	101.832	79.961	108.605	86.493	60.533
	103.169	80.48	111.079	88.762	62.742
	107.893	85.699	113.924	88.919	63.36
	109.067	87.007	114.455	91.521	66.338
	109.258	88.444	116.02	92.308	66.787
	112.912	88.495	116.299	97.857	67.386
	117.863	88.697	119.547	98.562	67.823
	121.363	88.799	121.57	102.652	68.439
	122.449	88.996	122.455	103.667	69.049
	129.363	91.452	123.199	103.73	70.068
	133.554	92.652	127.229	104.907	70.666
	136.771	93.337	129.329	105.577	73.582
	137.112	93.57	129.851	114.015	73.862
	146.894	94.306	129.867	118.257	74.162
	148.598	96.847	135.842	118.31	74.677
	151.792	97.021	150.427	121.07	77.091
	158.784	98.538	164.46	122.172	80.05
	176.875	98.768	168.443	123.529	80.164
		100.107	172.75	124.024	80.708
		101.163	180.787	125.195	83.322
		105.064	216.535	126.278	83.385
		105.853	35.735	128.429	83.816
		105.972	41.862	130.304	84.788
		106.765	42.15	130.879	85.121
		109.743	44.22	130.915	85.4
		111.398	45.335	132.094	93.389
		111.545	48.104	135.112	93.712
		112.32	50.655	138.715	94.757
		113.454	53.11	138.828	94.759
		114.8	56.728	139.159	95.517
		115.82	59.476	139.477	98.524
		121.361	59.773	140.667	98.812
		122.102	60.373	144.521	99.551
		124.579	60.515	146.716	104.92
		132.02	61.285	147.345	105.894
		135.062	64.842	148.851	110.229
		135.857	65.145	149.285	113.895
		138.397	65.407	149.544	118.121
		140.58	67.968	151.191	120.036
		144.374	72.603	152.335	121.56
		144.733	74.804	158.751	126.942
		145.868	75.779	190.557	127.646
		150.541	76.545	200.56	130.257
		151.144	76.601	229.338	130.446
		153.146	78.456	268.689	135.168
		154.465	80.017	330.023	139.67
		158.698	81.615	355.331	140.354
		161.662	82.963	29.285	144.12
		164.822	83.915	42.329	145.514
		165.327	83.97	50.975	221.693
		167.267	83.986	51.637	1199.61
		169.468	85.94	54.351	26.87
		171.413	86.823	55.473	46.79
		195.611	87.275	60.527	56.171
		197.104	87.497	63.528	62.199
		201.1	89.421	65.005	63.012
		240.721	90.052	72.956	67.177
		41.952	91.463	73.963	68.37
		47.597	99.208	73.963	69.446
		47.885	104.435	76.93	70.769
		50.599	104.697	77.595	72.067
		54.475	104.834	78.657	72.387
		55.617	112.999	79.175	73.733
		56.579	116.59	80.362	74.772
		58.02	124.728	82.644	74.816
		60.323	125.467	83.737	77.4
		62.528	126.606	85.347	79.291
		63.042	127.606	85.834	79.701
		63.511	129.073	86.662	79.792
		65.882	133.574	89.553	80.113
		67.134	138.357	89.775	82.442
		67.936	156.298	90.566	82.852
		68.034	158.955	91.394	84.334
		68.548	198.676	93.204	84.344
		69.332	249.081	93.997	84.407
		71.067	26.629	94.762	84.765
		73.412	29.936	95.469	88.261
		73.584	32.3	97.536	89.945
		74.6	38.078	99.879	90.57
		75.235	38.389	99.941	91.363
		75.457	39.209	99.953	93.29
		75.632	40.095	100.17	97.228
		75.66	41.482	100.28	99.557
		79.38	41.579	101.4	100.067
		80.167	42.146	101.784	103.398
		83.149	45.263	101.827	104.691
		83.8	45.83	106.2	106.695
		85.218	46.067	106.508	107.437
		86.18	47.27	106.565	113.008
		86.752	48.001	108.259	113.48
		87.108	49.797	110.175	113.99
		88.652	55.008	110.445	113.991
		89.998	55.602	110.472	115.31
		90.62	55.772	110.662	116.173
		91.765	58.288	111.833	120.215
		92.674	61.743	112.175	123.664
		93.03	62.293	112.531	129.661
		94.819	62.977	113.002	144.692
		95.705	63.127	113.847	145.689
		98.328	63.47	115.144	156.805
		102.21	63.579	117.204	164.371
		102.935	64.268	117.427	167.85
		103.472	64.793	118.268	172.165
		104.936	66.151	118.488	183.582
		107.419	67.84	118.678
		110.789	69.72	122.521
		111.13	69.739	124.133
		111.182	73.546	126.614
		111.907	78.462	131.173
		112.78	80.853	132.465
		118.205	81.197	134.497
		119.095	83.061	135.769
		119.437	83.641	137.299
		119.892	83.975	140.652
		120.613	85.065	141.503
		121.501	85.534	142.071
		124.041	86.304	143.32
		124.568	90.731	153.468
		132.164	90.786	155.326
		132.873	94.971	156.162
		132.981	95.497	161.55
		146.1	103.196	170.311
		146.308	103.364	176.928
		146.7	105.983	182.175
		152.804	106.842	186.666
		160.554	107.878	200.561
		161.913	119.742	203.086
		170.994	121.033	206.504
		174.079	121.07	212.573
		214.499	128.526	216.972
		235.339	130.963	265.558
		33.68	131.968	675.097
		44.319	133.447	59.379
		45.34	133.478	59.673
		46.647	136.95	65.999
		52.025	139.69	70.915
		56.93	145.45	72.58
		57.104	146.598	82.996
		57.289	153.501	83.915
		59.488	153.519	85.904
		62.325	160.819	86.127
		63.201	165.924	87.391
		63.806	166.175	87.399
		64.833	187.737	90.536
		67.48	816.843	93.393
		67.689		98.969
		69.589		101.046
		72.641		103.338
		72.669		103.638
		72.703		104.699
		73.748		105.406
		74.471		105.574
		74.868		106.807
		74.871		107.07
		75.251		107.886
		76.471		108.775
		77.531		108.826
		77.723		110.866
		78.001		114.075
		78.905		114.72
		80.649		115.613
		82.409		115.964
		83.253		117.23
		83.311		122.007
		83.965		126.706
		85.386		128.334
		86.828		130.16
		88.772		131.042
		90.241		137.134
		90.987		137.862
		91.203		138.752
		92.893		143.084
		92.917		149.166
		94.145		155.213
		97.682		156.152
		100.772		156.826
		102.77		157.011
		103.346		158.102
		103.583		160.788
		105.763		163.166
		108.686		166.023
		109.438		167.567
		112.746		170.517
		116.291		170.564
		117.395		172.849
		118.313		174.085
		121.732		179.338
		128.18		179.902
		130.14		181.207
		132.372		181.655
		134.825		182.272
		140.118		187.224
		146.909		189.989
		156.01		192.053
		156.517		193.396
		160.209		196.014
		175.453		198.912
		187.298		202.749
				204.681
				206.221
				218.286
				219.277
				224.562
				230.36
				239.606
				276.017
				283.77
				365.347
				477.055
				482.351

## Sheet: Fig. 4h scatter plot
Adult Layer 2/3	Aged Layer 2	Adult Layer 4	Aged Layer 4	Adult Layer 6	Aged Layer 6
3.404	3.184	4.592	4.203	3.408	3.606
4.118	2.942	4.116	3.851	3.531	3.351
3.242	3.011	3.702	4.142	4.063	3.559
3.684	2.343	4.899	4.889	3.542	3.18
3.088	4.444	5.74	4	3.042	3.091
2.736	3.394	3.454	4.165	4.076	3.368
3.103	3.196	3.573	4.617	4.231	3.374
2.889	3.436	3.552	3.349	3.198	3.194
3.245	3.744	3.825	3.069	3.022	3.276
2.594	3.205	3.585	3.547	4.97	2.745
2.733	2.85	2.93	3.821	2.992	3.245
3.178	3.224	4.867	3.253	3.288	3.443
3.273	3.253	3.225	4.03	3.753	3.451
3.173	3.348	3.182	3.507	3.596	2.928
2.959	2.724	3.22	3.563	3.921	2.618
3.694	3.02	2.964	3.299	3.749	3.768
4.025	4.328	3.256	3.412	4.27	2.789
2.836	3.349	3.412	3.257	2.792	3.381
2.837	3.525	3.027	3.372	2.456	2.85
3.973	2.788	3.37	2.965	2.708	3.39
3.157	3.042	3.592	3.193	3.315	2.791
2.916	4.197	4.114	3.278	4.632	3.246
2.96	2.816	4.301	3.804	2.849	2.733
3.059	4.349	3.601	3.475	3.238	3.104
3.045	2.88	2.823	2.897	3.387	2.988
3.174	2.944	2.99	3.963	4.802	3.041
3.299	2.467	2.794	3.308	3.903	3.045
2.619	3.108	4.121	3.034	3.57	3.139
3.046	4.129	3.17	3.082	2.81	3.062
3.198	3.235	3.203	3.032	3.256	3.23
3.222	3.127	3.893	3.495	3.032	2.914
3.359	2.852	3.02	2.945	4.195	2.838
3.015	3.721	2.935	3.046	3.571	3.009
4.222	3.301	3.249	4.326	3.284	2.975
2.987	3.422	3.551	3.598	3.125	2.784
3.878	2.925	2.832	3.893	3.484	2.962
3.928	3.263	2.909	2.818	4.486	3.253
3.237	3.709	3.759	2.799	3.604	2.91
2.713	3.775	3.521	2.922	4.216	2.534
2.828	3.285	3.283	2.534	4.357	3.259
2.502	4.292	3.393	3.536	4.387	3.828
3.046	3.063	4.064	3.345	4.625	2.58
3.537	3.545	3.333	3.327	4.047	3.09
3.217	3.258	3.359	3.28	3.675	3.152
3.424	3.802	3.668	4.97	3.813	3.083
3.078	3.679	3.169	3.751	4.232	2.874
3.377	3.003	3.025	3.956	2.893	3.275
3.781	4.129	3.079	2.983	3.938	2.927
2.746	3.653	3.919	2.765	5.062	2.662
3.645	3.646	2.978	3.036	4.583	3.045
3.901	3.468	2.696	2.917	3.046	3.002
3.496	4.068	3.038	3.483	3.841	2.945
3.731	3.153	3.289	3.732	3.177	3.21
3.458	3.346	2.886	3.552	3.497	3.194
3.711	3.025	5.257	4.335	4.268	3.265
2.942	3.489	3.292	2.934	3.201	3.094
3.454	3.564	3.353	3.672	4.198	3.005
4.029	4.075	3.502	3.62	3.956	3.489
2.837	4.214	4.575	3.381	3.253	2.813
3.307	2.777	3.728	4.171	2.508	3.071
3.114	2.825	2.298	3.388	3.876	3.1
2.044	3.135	2.576	3.174	3.44	3.013
3.158	3.34	3.861	3.369	3.186	2.835
3.36	3.233	4.284	3.817	2.787	3.121
2.916	2.911	3.508	3.006	2.992	3.191
3.354	2.226	3.118	3.567	2.539	2.513
3.348	2.92	2.825	3.602	3.404	3.463
3.449	3.55	3.571	3.615	3.858	3.783
4.001	3.309	3.638	4.016	2.814	3.115
3.109	3.25	4.158	3.837	3.436	3.077
3.926	2.851	3.444	3.771	2.541	2.876
3.073	2.942	3.174	3.289	3.687	2.988
5.183	3.196	3.869	3.59	3.867	2.96
2.492	3.206	3.739	3.435	4.168	2.931
3.57	3.27	3.295	3.476	2.586	2.749
3.019	2.866	3.541	3.453	2.611	3.002
3.574	3.905	3.492	3.993	3.885	3.025
2.73	3.292	3.434	2.892	2.417	3.168
2.9	2.438	3.225	3.574	3.031	2.379
4.017	2.64	3.754	2.771	4.129	3.477
2.999	2.841	3.557	4.071	2.635
3.121	3.252	2.995	3.793	3.814
2.517	2.88	3.227	3.76	3.812
3.725	3.584	3.187	2.946	3.421
3.092	4.166	3.645	3.672	3.592
3.777	3.055	3.129	3.226	4.664
3.895	2.933	3.16	4.444	3.913
2.872	3.275	2.504	2.937	2.995
3.099	2.682	3.924	3.064	2.908
3.179	2.529	3.857	3.416	3.939
2.739	2.992	3.45	3.346	3.459
2.805	3.446	3.44	3.373	3.876
2.983	4.009	2.574	3.303	3.385
2.516	2.897	2.824	3.69	2.504
2.722	3.221	4.69	3.221	3.283
4.056	2.562	2.848	3.134	3.05
3.969	2.647	4.169	3.05	3.878
2.687	2.564	3.351	3.362	3.362
3.336	2.96	4.424	3.521	3.038
2.707	3.248	3.258	3.376	3.563
2.739	3.137	2.694	3.124	3.031
3.047	4.876	3.146	3.418	3.675
3.404	2.658	4.098	3.592	3.659
2.992	2.997	3.444	3.965	4.937
3.353	3.063	3.391	3.588	2.898
2.715	3.272	3.378	4.46	3.278
3	3.163	4.35	4.067	3.328
3.964	2.787	3.568	3.083	3.413
2.852	3.036	3.088	3.93	2.909
3.276	3.301	2.746	3.683	4.179
2.863	2.364	2.628	3.438	3.738
3.497	2.818	3.191	4.166	4.75
2.762	3.409	3.217	3.458	4.39
4.365	3.278	3.655	2.621	3.52
3.034	3.279	3.318	3.067	4.483
3.18	3.474	3.442	2.93	3.007
2.746	4.018	3.362	3.585	3.868
3.197	3.686	3.179	2.846	2.969
2.828	2.907	3.29	3.53	3.257
3.032	3.042	2.659	3.322	4.039
2.673	4.458	2.986	3.696	4.072
2.949	3.473	2.901	3.824	4.587
2.692	2.733	3.445	3.324	3.947
3.086		3.936	3.528	4.019
3.058		2.657	3.116	4.593
3.057		2.792		3.848
3.008		4.126		2.858
3.216		2.688		2.807
3.393		3.977		3.642
2.706		3.342		3.966
2.993		3.27		3.299
2.764		3.215		3.07
3.115		2.86		3.989
3.001		2.906		4.026
2.883		2.671		3.26
2.729		3.364		3.619
2.875		3.392		3.859
3.21		3.562		3.423
2.769		3.605		2.529
2.795		2.981		2.956
2.529		3.022		3.396
2.392		2.359		4.006
2.932		3.58		2.796
3.034		2.771		4.191
2.601		2.714		3.145
2.954		2.553		3.096
2.763		2.857		3.544
3.66		2.98		4.054
2.821		3.242		3.763
3.049		2.683		2.955
3.01		2.787		3.632
3.242		2.461		3.031
2.768		2.822		4.018
3.247		3.049		4.342
2.711		2.361		3.968
2.947		3.208		3.286
2.829		3.094		4.237
2.835		3.148		4.529
2.903		3.802		4.492
2.748		2.778		3.525
3.35		3.562		3.797
3.08		3.617		3.51
2.506		3.481
3.059		3.793
2.748		3.129
2.884		3.192
2.938		3.579
3.534		3.002
2.792		2.686
2.703		2.012
2.627		2.742
2.84		3.193
		2.693
		3.083
		3.03
		3.35
		3.131
		2.909
		3.564
		2.838
		2.509
		2.886
		4.192
		2.993
		5.399
		3.439
		3.164
		4.424
		2.942
		3.385
		2.662
		2.936
		3.187
		3.162
		3.561
		2.61
		3.027
		3.523
		2.328
		2.98
		3.059
		2.531
		2.841

## Sheet: Fig. 4i scatter plot
Adult Layer 2/3	Aged Layer 2	Adult Layer 4	Aged Layer 4	Adult Layer 6	Aged Layer 6
34	111	25	38	19	21
26	64	102	50	44	69
30	35	48	16	12	20
20	50	84	20	84	115
28	142	8	29	25	61
28	23	13	17	50	44
16	8	10	25	29	56
41	33	39	28	95	14
25	87	10	39	61	117
33	37	20	37	54	68
23	15	26	9	56	38
44	38	16	47	158	23
15	19	48	60	253	72
55	24	22	49	73	64
11	39	75	91	109	27
25	37	103	32	133	27
23	19	87	39	54	48
33	66	82	30	29	65
51	39	30	18	20	237
40	67	14	48	28	146
103	37	45	42	27	58
22	32	60	71	59	67
16	55	34	13	84	145
71	64	17	44	48	78
113	50	48	50	133	35
72	77	23	33	125	50
55	173	13	66	269	46
49	41	39	39	31	37
49	67	58	54	52	88
109	29	54	34	64	32
61	48	3	16	60	105
120	22	30	46	69	36
59	60	18	56	53	24
51	160	55	42	51	36
61	53	24	27	75	43
43	28	42	55	58	43
12	26	85	160	28	14
36	72	81	135	78	48
7	55	43	32	10	108
39	24	32	32	92	59
76	69	37	46	45	24
45	65	54	36	118	40
53	86	137	22	61	48
64	24	17	65	80	104
30	84	28	94	69	35
76	179	89	85	112	20
67	69	34	70	45	56
23	28	49	46	36	15
89	66	26	50	13	95
47	164	21	30	44	202
72	3	16	13	184	50
25	35	12	105	51	161
25	70	43	28	37	36
30	131	38	86	15	40
10	10	31	148	140	61
60	37	18	41	17	23
48	7	57	33	239	30
58	12	48	28	106	63
54	31	64	60	34	40
35	3	72	38	107	90
50	29	66	76	63	28
13	37	67	47	20	26
13	387	51	37	20	22
41	21	54	86	88	29
27	52	152	52	53	40
24	28	30	34	149	32
20	17	17	26	54	16
15	10	17	83	81	82
12	21	103	20	167	37
30	79	119	58	39	93
44	13	14	55	26	119
32	69	67	36	40	49
68	21	66	97	65	59
72	20	22	16	59	10
29	29	23	39	32	84
137	39	46	42	40	25
268	65	30	34	87	89
39	86	56	40	105	182
76	63	29	17	17	66
79	54	29	48	42	76
34	94	30	96	28	128
61	10	27	46	62	16
17	34	39	60	7	158
23	78	37	56	52	43
36	48	49	26	14	15
19	159	55	84	105	73
26	24	59	69	56	73
36	42	77	66	44	43
54	28	37	47	50	30
51	45	43	103	39	9
44	80	70	86	50	39
54	45	75	61	35	55
92	49	53	24	61	72
54	85	10	34	47	42
48	157	14	74	91	96
13	197	31	26	178	63
24	68	17	32	86	45
65	48	44	22	59	27
14	28	14	20	46	20
22	38	89	26	37	46
31	140	22	115	5	156
36	29	32	38	56	39
22	35	43	18	42	29
22	43	25	41	27	70
24	41	41	39	47	33
43	88	106	104	29	80
74	65	33	39	64	51
60	12	48	141	58	10
114	33	27	36	52	29
25	13	4	7	78	27
22	188	47	64	76	30
53	52	34	39	35	23
29	28	26	44	100	27
29	54	60	99	67	18
55	29	24	48	64	41
25	22	53	62	18	22
16	34	30	73	43	10
18	34	34	82	37	176
28	45	54	50	37	13
11	27	16	45	118	30
76	34	26	41	11	81
82	62	14	35	76	34
62	81	51	2	14	33
18	60	21	53	113	54
118	111	46	39	47	58
10	41	27	38	21	17
26	27	47	35	65	32
32	32	15	61	36	31
11	100	68	118	44	42
69	66	126	64	119	59
30	57	20	41	20	45
62	53	39	27	19	57
61	45	32	57	50	42
110	80	11	27	86	25
18	30	17	17	58	49
109	144	41	50	34	11
43	26	27	30	46	29
124	91	16	43	51	35
25	26	13	27	94	15
16	38	37	235	30	10
125	28	27	27	88	3
36	56	54	21	158	32
23	48	114	38	71	43
17	75	18	37	38	83
17	14	28	26	89	41
23	26	61	32	9	40
53	41	89	15	44	38
105	41	12	40	56	25
46	31	10	17	36	45
19	40	25	85	76	67
21	23	59	17	48	44
9	114	57	21	19	28
18	25	39	27	51	51
28	73	46	20	50	106
12	20	19	47	98	56
26	50	143	15	39	52
6	77	66	11	29	49
60	42	38	23	46	57
29	20	44	12	58	60
35	31	36	21	28	77
39	90	42	29	19	34
31	28	34	27	33	49
31	86	53	16	34	62
45	47	31	29	26	22
49	67	63	30	47	85
68	26	42	62	72	40
42	15	62	50	99	26
48	94	83	16	54	91
130	137	57	14	34	63
24	51	48	20	86	38
47	219	8	56	75	45
19	62	31	101	83	176
26	49	132	34	57	40
35	19	18	328	112	23
44	40	25	45	21	26
93	302	11	23	29	65
37	53	77	30	72	103
73	47	108	28	104	71
20	53	39	53	145	48
45	41	8	41	81	31
34	75	24	40	26	39
34	86	120	58	86	28
11	36	38	28	63	43
32	72	115	21	54	47
1	32	40	29	141	9
7	68	126	34	65	61
23	66	73	345	78	17
47	25	39	52	151	24
23	47	9	60	93	46
39	86	6	37	27	47
65	76	72	21	83	55
14	215	34	62	118	23
14	106	38	15	206	22
137	100	44	26	120	18
7	32	27	29	46	38
60	60	31	57	23	11
48	134	34	26	63	11
37	84	35	17	25	17
35	161	31	19	74	123
125	74	33	48	97	16
11	96	11	61	34	16
31	47	34	18	38	35
85	50	45	24	89	24
22	27	37	104	67	20
26	58	25	53	124	17
51	33	57	59	110	17
30	41	12	53	66	32
26	20	147	65	50	7
58	29	43	46	103	31
24	16	22	72	18	22
29	67	29	37	60	47
19	24	36	23	42	20
72	18	28	19	55	52
64	34	27	57	97	146
52	14	17	52	84	23
50	82	15	36	22	29
82	38	37	179	19	18
27	20	15	32	40	20
67	31	30	39	32	53
10	22	39	80	58	128
24	31	20	49	115	22
38	34	24	67	51	146
27	26	15	18	28	82
11	48	36	44	36	15
23	110	37	102	67	35
51	9	24	39	25	122
37	23	59	49	58	115
22	78	43	144	86	12
25	104	20	40	19	83
31	22	22	37	48	15
15	53	13	151	13	44
3	109	21	92	236	27
38	56	68	142	75	46
59	40	16	128	90	31
46	52	16	13	90	42
39	41	27	108	236	25
11	29	60	63	45	66
17	19	181	62	62	25
20	84	26	82	36	88
16	42	73	21	18	43
40	34	66	165	66	45
17	20	116	22	33	37
24	37	69	26	35	66
24	25	18	112	111	56
4	140	25	56	55	53
192	113	63	89	64	1
40	89	41	35	26	19
61	90	50	30	40	41
64	130	33	44	36	36
18	35	38	22	91	36
121	47	47	25	40	32
16	91	57	138	49	30
35	34	59	34	40	44
21	68	38	56	56	36
18	10	48	140	85	25
103	31	53	60	29
97	33	13	78	29
32	16	115	118	42
45	21	60	45	105
50	40	24	24	81
109	33	23	31	93
51	34	59	70	37
19	26	19	97	24
30	54	196	55	36
70	79	49	49	72
24	13	63	13	65
76	29	166	44	53
57	117	17	14	50
32	19	79	22	101
54	25	12	53	165
2	9	46	15	122
18	140	62	24	71
13	8	58	16	15
26	43	165	48	111
74	8	10	28	36
38	85	40	32	50
37	17	29	155	41
73	10	17	30	258
67	28	37	143	37
66	4	111	106	57
42	121	20	85	44
57	24	32	55	191
40	15	32	28	52
41	26	44	38	20
	62	39	33	74
	53	158	59	37
	57	38	15	12
	26	33	67	12
	13	39	102	30
	18	67	22	127
	56	22	118	44
	106	56	42	43
	84	17	68	45
	24	25	40	80
	135	32	60	78
	90	83	45	38
	25	43	77	206
	88	57	62	57
	63	30	92	147
	38	21	46	173
	39	175	37	107
	60	11	86	30
	8	13	42	22
	67	24	63	69
	46	28	57	21
	57	126	49	153
	58	27	20	114
	39	39	107	96
	49	15	42	122
	59	18	22	39
	53	61	32	55
	84	27	32	219
	43	34	25	148
	76	62	66	105
		43	69	108
		95	140	96
		32	19	62
		27	78	60
		10	105	144
		82	89	72
		17	34	31
		68	54	59
		15	63	104
		17	62	48
		25	46	93
		195	31	48
		106	41	58
		80	70	53
		55	58	42
		32	131	93
		29	6	51
		84	34	178
		62	49	69
		82	54	29
		90	19	18
		121	55	11
		45	45	114
		80	15	71
		146	22	67
		52	26	39
		60	17	58
		64	19	47
		63	27	19
		48	93	90
		59	38	216
		86	37	41
		164	14	59
		72	143	55
		47	18	31
		104	119	80
		92	13	21
		56	72	19
			13	37
			40	55
			57	106
			20	71
			33	110
			30	29
			12	160
			29	48
			11	85
			18	58
			23	43
			22	81
			34	31
			44	51
			25	91
			71	74
			95	52
			27	211
			53	53
			24	24
			31	52
			23	73
			29	77
			61	44
			38	2
			20	35
			55	16
			47	81
			107	21
			82	78
			19	119
				44
				34
				52
				88

## Sheet: Fig. 4j scatter plot
Adult Layer 2/3	Aged Layer 2	Adult Layer 4	Aged Layer 4	Adult Layer 6	Aged Layer 6
0.278	1.261	0.348	0.531	0.384	0.229
0.302	0.581	0.388	0.73	0.328	0.499
0.16	0.447	0.285	0.248	0.074	0.304
0.412	0.356	0.397	0.416	0.587	0.452
0.396	1.023	0.11	0.529	0.324	0.555
0.045	0.268	0.095	0.411	0.75	0.265
0.26	0.091	0.103	0.549	0.488	0.933
0.376	0.554	0.247	0.613	1.191	0.775
0.343	1.153	0.166	0.658	0.44	0.974
0.326	0.505	0.107	0.695	0.415	0.636
0.356	0.41	0.304	0.107	0.587	0.308
0.383	0.818	0.15	1.433	0.844	0.211
0.213	0.309	0.432	0.608	1.258	0.625
0.494	0.505	0.193	0.866	0.892	0.48
0.122	0.506	0.795	1.179	1.101	0.239
0.137	0.297	1.062	0.514	1.235	0.246
0.415	0.464	0.732	0.769	0.696	0.475
0.217	1.003	0.549	0.313	0.214	0.78
0.291	0.45	0.323	0.317	0.125	1.156
0.296	0.793	0.126	0.712	0.387	1.131
0.706	0.684	0.29	0.688	0.141	0.648
0.115	0.672	0.454	1.234	0.693	0.758
0.199	0.481	0.21	0.633	0.826	1.021
0.414	0.731	0.154	1.093	0.458	0.513
0.955	1.141	0.374	0.765	1.131	0.347
0.381	0.465	0.121	0.897	1.075	0.85
0.57	0.564	0.145	0.935	1.409	0.534
0.527	1.064	0.473	0.698	0.143	0.498
0.596	0.536	0.587	0.669	0.556	0.844
1.307	0.521	0.474	0.651	0.575	0.361
0.775	0.915	0.089	0.418	0.688	1.035
0.747	1.451	0.37	0.888	0.68	0.623
0.904	0.856	0.014	0.66	0.461	0.28
0.38	1.399	0.522	0.883	0.691	0.241
1.135	0.76	0.293	0.395	0.605	0.403
0.295	0.69	0.276	1	0.405	0.369
0.337	0.417	1.009	1.757	0.401	0.288
0.658	1.065	0.561	1.652	0.738	0.566
0.259	0.659	0.326	0.801	0.245	0.803
0.613	0.451	0.286	0.603	0.777	1.107
0.913	0.714	0.428	0.424	0.852	0.306
0.395	0.789	0.495	0.759	0.898	0.373
0.46	0.75	0.638	0.677	0.622	0.646
0.532	0.465	0.241	0.801	0.595	0.864
0.558	0.844	0.075	1.425	0.515	0.334
0.569	0.976	0.485	1.859	0.819	0.121
0.83	1.033	0.589	1.065	0.47	0.651
0.373	0.354	0.213	1.036	0.394	0.222
0.548	0.808	0.32	1.193	0.298	1.173
0.456	2.379	0.212	0.814	0.61	1.488
0.707	0.064	0.312	0.303	1.293	0.898
0.19	0.451	0.343	1.054	0.439	1.846
0.193	0.863	0.619	0.542	0.627	0.507
0.408	1.299	0.733	1.279	0.151	0.78
0.312	0.069	0.333	1.401	0.779	0.773
0.599	0.481	0.195	0.769	0.178	0.438
0.528	0.251	0.57	0.614	1.352	0.367
0.571	0.445	0.371	0.579	0.75	0.591
0.737	0.402	0.818	0.879	0.28	0.617
0.341	0.071	0.43	0.936	0.205	1.039
0.301	0.369	0.46	1.286	0.658	0.654
0.161	0.349	0.562	0.843	0.356	0.173
0.118	1.263	0.557	0.575	0.219	0.125
0.444	0.304	0.673	0.85	1.062	0.418
0.455	0.309	0.493	1.012	0.641	0.412
0.364	0.545	0.52	0.58	0.836	0.351
0.192	0.402	0.221	0.572	0.669	0.332
0.119	0.13	0.296	1.922	0.912	1.187
0.225	0.204	0.563	0.506	1.312	0.299
0.403	0.573	0.574	0.631	0.141	1.08
0.694	0.35	0.244	0.919	0.401	1.659
0.418	0.874	0.565	0.774	0.569	0.659
0.752	0.346	0.489	1.091	0.661	0.82
0.554	0.312	0.074	0.414	0.594	0.338
0.28	0.533	0.25	0.791	0.494	1.302
1.162	0.515	0.513	0.573	0.346	0.371
1.383	0.806	0.457	0.427	0.707	0.481
0.236	0.68	0.558	0.515	0.679	1.152
1.11	0.656	0	0.185	0.064	0.631
0.643	0.618	0.425	0.506	0.51	0.646
0.434	1.079	0.15	0.916	0.303	1.131
0.395	0.032	0.246	0.503	0.755	0.425
0.292	0.485	0.213	0.441	0.098	1.734
0.365	0.717	0.297	0.775	0.603	0.357
0.445	0.616	0.464	0.354	0.269	0.1
0.258	1.061	0.601	0.465	0.624	0.768
0.284	0.292	0.594	0.449	0.616	0.836
0.307	0.396	0.593	0.617	0.353	0.477
0.452	0.526	0.201	0.478	0.512	0.444
0.51	0.596	0.379	0.948	0.505	0.205
0.759	1.163	0.928	0.768	0.416	0.34
0.503	0.517	0.503	0.502	0.22	1.086
0.758	0.566	0.532	0.374	0.514	0.497
0.785	0.981	0.007	0.557	0.255	0.677
0.474	1.626	0.081	0.797	0.282	0.657
0.302	1.262	0.256	0.737	0.796	0.965
0.281	0.768	0.197	0.226	0.775	0.861
0.474	1.021	0.287	0.198	0.337	0.498
0.232	0.431	0.229	0.355	0.544	0.34
0.357	0.474	0.506	0.387	0.509	0.503
0.385	0.927	0.289	0.849	0.096	0.718
0.347	0.36	0.503	0.385	0.48	0.338
0.432	0.629	0.284	0.65	0.335	0.321
0.409	0.557	0.275	0.413	0.232	0.702
0.134	0.127	0.362	0.476	0.654	0.334
0.427	0.753	0.664	0.905	0.394	1.186
0.65	0.566	0.447	0.555	0.419	0.51
0.464	0.323	0.73	1.045	0.689	0.178
0.544	0.438	0.355	0.42	0.512	0.292
0.339	0.279	0.003	0.146	0.553	0.567
0.241	1.142	0.481	0.485	0.721	0.555
0.588	0.594	0.299	0.524	0.501	0.391
0.153	0.356	0.468	0.301	0.672	0.305
0.332	0.843	0.644	0.981	0.435	0.171
0.799	0.284	0.356	0.707	0.323	0.366
0.221	0.332	0.496	0.547	0.006	0.453
0.342	0.548	0.362	1.033	0.554	0.341
0.191	0.698	0.419	0.72	0.592	1.032
0.458	0.466	0.701	0.566	0.424	0.268
0.231	0.529	0.14	0.616	1.122	0.248
0.535	0.472	0.269	0.433	0.133	0.971
0.755	1.102	0.121	0.591	0.825	0.306
0.507	0.963	0.359	0.182	0.278	0.455
0.136	0.837	0.359	0.661	0.656	0.424
0.93	1.244	0.442	0.731	0.389	0.604
0.17	0.751	0.426	0.646	0.394	0.423
0.313	0.633	0.662	0.433	0.986	0.429
0.436	0.44	0.315	0.901	0.387	0.462
0.154	1.403	0.544	1.099	0.469	0.62
1.014	1.109	1.09	0.853	0.593	0.468
0.397	0.68	0.365	0.698	0.276	0.444
0.226	1.066	0.296	0.262	0.183	0.521
0.433	0.829	0.237	0.691	0.331	0.485
0.795	1.605	0.145	0.301	0.961	0.329
0.113	0.331	0.31	0.129	0.635	0.731
0.891	1.512	0.368	0.503	0.555	0.224
0.429	0.431	0.393	0.38	0.369	0.696
0.598	0.986	0.23	0.608	0.302	0.747
0.359	0.185	0.174	0.307	0.662	0.29
0.099	0.819	0.566	1.518	0.117	0.136
0.789	0.789	0.347	0.621	0.607	0.021
0.334	0.773	0.62	0.407	1.037	0.545
0.172	0.745	0.641	0.941	0.539	0.329
0.213	1.873	0.224	0.51	0.456	0.829
0.13	0.41	0.441	0.256	0.672	0.326
0.455	0.455	0.777	0.433	0.146	0.47
0.651	0.628	0.502	0.251	0.289	0.476
0.681	0.626	0.227	0.439	0.675	0.358
0.518	0.845	0.178	0.347	0.644	0.59
0.273	0.429	0.214	0.686	0.528	0.617
0.294	0.302	0.915	0.302	0.492	0.605
0.096	0.705	0.422	0.319	0.279	0.656
0.145	0.252	0.382	0.393	0.447	0.636
0.324	0.445	0.478	0.238	0.418	0.728
0.123	0.536	0.285	0.785	0.558	0.865
0.397	0.316	0.763	0.554	0.476	0.515
0.019	0.809	0.637	0.182	0.218	0.444
0.623	0.45	0.327	0.418	0.712	0.524
0.192	0.395	0.502	0.19	0.489	0.768
0.457	0.228	0.439	0.135	0.526	0.697
0.49	1.613	0.46	0.381	0.252	0.546
0.021	0.73	0.406	0.353	0.38	0.646
0.372	1.673	0.461	0.213	0.364	0.791
0.599	0.495	0.326	0.413	0.235	0.386
0.471	0.896	0.578	0.474	0.241	0.578
0.498	0.463	0.28	0.683	0.463	0.703
0.497	0.248	0.68	0.708	0.598	0.312
0.53	1.417	0.493	0.476	0.467	0.8
1.02	0.434	0.591	0.44	0.261	0.962
0.29	0.8	0.441	0.61	0.628	0.46
0.415	1.246	0.091	0.545	0.613	0.884
0.256	0.591	0.474	1.064	0.275	0.96
0.259	0.498	0.711	0.86	0.421	0.627
0.277	0.376	0.452	1.561	0.534	0.475
0.549	0.914	0.243	0.282	0.298	0.43
1.142	0.123	0.058	0.449	0.259	0.831
0.144	0.894	0.711	0.416	0.464	0.603
0.64	0.923	0.486	0.583	0.824	0.962
0.105	0.83	0.256	0.534	0.518	0.695
0.501	0.715	0.011	0.605	0.48	0.301
0.12	0.583	0.187	0.54	0.342	0.31
0.344	1.641	0.88	0.6	0.538	0.195
0.106	0.775	0.33	0.403	0.37	0.579
0.399	0.449	0.942	0.475	0.45	0.477
0.027	0.593	0.294	0.645	0.325	0.331
0.004	0.751	0.593	0.413	0.558	0.639
0.191	0.595	0.486	1.645	0.31	0.301
0.594	0.389	0.453	0.646	1.025	0.202
0.111	0.685	0.172	0.452	0.835	0.547
0.168	1.113	0.19	0.484	0.306	0.365
0.45	0.635	0.485	0.35	0.654	0.614
0.231	1.157	0.217	0.63	0.964	0.516
0.138	0.962	0.355	0.234	0.625	0.205
0.745	1.332	0.457	0.233	0.977	0.224
0.073	0.349	0.326	0.288	0.517	0.455
0.515	0.683	0.453	0.593	0.207	0.06
0.45	1.488	0.382	0.447	0.415	0.198
0.381	0.966	0.492	0.404	0.065	0.137
0.69	1.1	0.393	0.296	0.642	0.438
0.804	0.935	0.427	0.532	0.345	0.245
0.121	0.701	0.144	0.695	0.465	0.246
0.383	0.504	0.291	0.318	0.332	0.301
0.744	0.645	0.487	0.723	0.806	0.196
0.168	0.38	0.408	0.751	0.758	0.509
0.283	0.454	0.364	0.944	0.701	0.228
0.69	0.508	0.35	0.802	0.495	0.231
0.27	0.62	0.246	0.563	0.347	0.277
0.365	0.359	1.457	0.672	0.367	0.165
0.561	0.356	0.464	0.683	0.895	0.402
0.339	0.304	0.477	0.74	0.121	0.001
0.376	0.673	0.499	0.41	0.516	0.277
0.376	0.487	0.339	0.243	0.301	0.279
0.62	0.185	0.208	0.047	0.355	0.328
0.678	0.442	0.425	1.061	0.542	0.445
0.319	0.177	0.097	0.779	0.694	0.245
0.411	0.61	0.419	0.83	0.117	0.404
0.525	0.221	0.177	1.21	0.02	0.011
0.401	0.162	0.111	0.736	0.237	0.255
0.735	0.418	0.319	0.674	0.147	0.753
0.239	0.412	0.468	0.601	0.427	0.892
0.452	0.337	0.212	0.743	0.86	0.431
0.627	0.28	0.421	0.825	0.439	1.024
0.241	0.53	0.144	0.184	0.229	0.585
0.334	0.653	0.479	0.733	0.228	0.327
0.306	0.929	0.411	0.913	0.389	0.707
0.54	0.136	0.261	0.423	0.114	0.415
0.257	0.368	0.682	0.511	0.78	0.62
0.361	0.562	0.472	1.418	0.606	0.05
0.252	1.024	0.151	0.478	0.204	0.515
0.331	0.324	0.148	0.57	0.488	0.298
0.227	0.617	0.207	1.453	0.232	0.43
0.1	0.908	0.443	0.927	0.946	0.198
0.446	0.744	0.826	1.027	0.708	0.786
0.62	0.524	0.436	1.215	0.697	0.437
0.525	0.786	0.217	0.324	0.543	0.558
0.706	0.338	0.248	0.735	1.877	0.512
0.251	0.455	0.72	0.535	0.249	0.701
0.221	0.34	1.107	1.261	0.283	0.275
0.343	0.608	0.188	0.938	0.306	0.541
0.138	0.524	0.737	0.413	0.01	0.513
0.587	0.496	0.779	2.176	0.967	0.582
0.149	0.41	0.923	0.231	0.348	0.442
0.37	0.488	0.622	0.482	0.496	0.522
0.209	0.4	0.3	1.2	0.983	0.632
0.119	1.045	0.369	0.61	0.448	0.735
1.59	1.456	0.418	0.413	0.535	0.078
0.377	0.702	0.924	0.616	0.327	0.328
0.615	1.211	0.469	0.776	0.245	0.447
0.653	0.844	0.327	0.323	0.46	0.667
0.263	0.58	0.513	0.272	0.621	0.398
0.878	0.533	0.588	0.288	0.501	0.452
0.129	1.07	0.947	1.145	0.404	0.498
0.287	0.447	0.59	0.803	0.475	0.493
0.271	0.567	0.515	0.874	0.353	0.516
0.071	0.298	0.326	0.798	0.876	0.582
0.628	0.307	0.517	0.613	0.351
0.727	0.59	0.337	0.61	0.308
0.588	0.174	0.615	1.036	0.483
0.487	0.277	0.566	0.733	0.936
0.448	0.391	0.24	0.401	0.691
1.007	0.361	0.241	0.556	0.925
0.617	0.485	0.463	0.92	0.417
0.12	0.321	0.219	1.139	0.214
0.254	0.616	0.779	0.654	0.502
0.489	0.649	0.624	0.447	0.663
0.207	0.203	0.698	0.121	0.41
0.711	0.504	0.77	0.465	0.468
0.516	1.164	0.123	0.253	0.348
0.423	0.371	0.73	0.574	0.673
0.77	0.141	0.133	0.4	1.049
0.083	0.267	0.655	0.41	0.857
0.154	1.017	0.27	0.245	0.529
0.011	0.043	0.294	0.189	0.108
0.246	0.519	1.221	0.578	1.274
0.603	0.171	0.047	0.651	0.276
0.541	0.547	0.475	0.904	0.622
0.56	0.215	0.181	0.789	0.472
0.932	0.229	0.141	0.335	1.692
0.906	0.429	0.39	1.502	0.571
0.651	0.04	0.786	1.255	0.478
0.684	1.431	0.137	0.403	0.884
0.795	0.435	0.385	0.713	1.546
0.465	0.305	0.167	0.177	0.407
0.566	0.447	0.523	0.406	0.029
	0.757	0.52	0.544	0.694
	0.513	0.675	0.905	0.549
	0.868	0.575	0.29	0.195
	0.552	0.358	0.567	0.203
	0.247	0.433	1.097	0.281
	0.225	0.797	0.411	1.685
	0.51	0.265	0.943	0.486
	1.061	0.613	0.429	0.612
	0.791	0.199	0.488	0.44
	0.391	0.413	0.615	0.317
	1.725	0.368	1.173	0.434
	1.685	0.776	0.316	0.425
	0.453	0.622	0.785	0.471
	0.995	0.4	0.605	0.469
	0.948	0.329	0.795	0.247
	0.819	0.201	0.684	0.553
	0.527	1.041	0.697	0.71
	1.097	0.092	1.219	0.278
	0.199	0.132	0.44	0.231
	1.098	0.384	0.643	0.618
	1.056	0.173	1.048	0.388
	0.716	0.865	0.671	0.585
	0.696	0.452	0.323	1.048
	0.766	0.466	1.526	0.873
	0.841	0.244	0.645	0.685
	0.615	0.186	0.12	0.209
	1.001	0.44	0.508	0.594
	0.431	0.358	0.302	0.778
	0.967	0.438	0.47	1.345
		0.435	1.466	1.21
		0.353	0.561	0.669
		0.84	0.791	0.723
		0.341	0.182	0.681
		0.291	0.723	0.82
		0.245	0.678	0.712
		0.797	0.749	0.357
		0.069	0.387	0.287
		0.278	0.461	0.298
		0.267	0.811	0.461
		0.123	0.83	0.511
		0.439	0.454	0.32
		1.226	0.575	0.411
		0.556	0.868	0.388
		0.587	0.459	0.202
		0.901	0.819	0.447
		0.503	0.851	0.541
		0.239	0.193	0.596
		0.472	0.277	0.488
		0.463	0.733	0.508
		0.798	1.012	0.101
		0.877	0.423	0.198
		0.804	0.825	0.23
		0.399	0.423	0.407
		0.896	0.219	0.045
		0.958	0.347	0.065
		0.268	0.392	0.442
		0.484	0.214	0.166
		0.884	0.215	0.249
		0.524	0.534	0.198
		0.303	0.863	0.592
		0.397	0.583	1.113
		0.675	0.495	0.462
		0.969	0.448	0.295
		0.517	0.822	0.178
		0.619	0.288	0.193
		0.603	0.825	0.34
		0.775	0.265	0.347
		0.523	0.928	0.393
			0.18	0.067
			0.595	0.68
			0.502	0.063
			0.304	0.727
			0.392	0.74
			0.343	0.314
			0.167	0.572
			0.221	0.144
			0.363	0.66
			0.424	0.413
			0.294	0.593
			0.646	0.992
			0.327	0.415
			0.519	0.302
			0.295	0.678
			0.551	0.738
			0.662	0.791
			0.409	0.093
			0.566	0.413
			0.209	0.252
			0.991	0.48
			0.308	0.576
			0.427	0.842
			0.58	0.418
			0.524	0.041
			0.409	0.691
			0.812	0.282
			0.631	0.682
			1.007	0.295
			0.884	0.685
			0.277	0.625
				0.672
				0.477
				0.359
				0.774

## Sheet: Fig. 4k scatter plot
Adult Layer 2/3	Aged Layer 2	Adult Layer 4	Aged Layer 4	Adult Layer 6	Aged Layer 6
121.977	65.751	71.155	71.635	50.502	92.407
85.534	71.753	263.311	68.982	133.562	138.366
188.818	52.275	167	64.94	159.127	65.729
47.867	103.693	210.619	48.932	142.815	254.542
70.921	118.394	72.676	54.941	77.959	109.842
618.59	65.886	137.07	42.088	66.559	166.037
63.318	71.212	101.071	45.768	60.082	59.661
108.334	38.126	156.212	45.697	80.021	18.567
73.007	55.933	58.844	59.233	138.871	120.473
100.051	55.31	183.075	52.878	128.96	106.885
63.559	26.964	86.97	79.108	95.718	124.095
114.431	34.262	106.258	33.112	186.735	108.714
71.717	41.551	110.812	97.919	201.28	115.558
111.152	37.033	113.239	56.124	82.37	134.341
88.835	56.909	94.279	77.479	99.402	114.475
180.086	92.035	97.33	61.532	108.095	108.262
55.961	28.749	118.34	50.083	78.063	100.442
153.626	48.256	149.274	95.083	135.198	83.913
173.934	62.798	92.224	55.433	155.498	205.411
134.825	57.112	109.088	67.816	72.463	128.91
146.405	35.543	154.371	61.232	188.913	90.099
193.373	35.448	132.225	57.359	84.8	88.985
79.673	47.092	164.274	21.242	102.053	141.914
170.756	96.034	108.848	40.242	103.738	152.241
118.747	38.803	128.473	64.715	117.28	101.655
189.355	76.025	192.833	36.589	116.003	58.561
96.194	134.038	92.969	70.148	190.853	86.053
93.023	26.531	82.572	55.2	216.517	74.031
82.068	95.464	98.45	80.93	93.48	104.826
83.298	39.08	114.898	51.483	112.016	88.996
79.334	37.856	29.22	39.315	86.627	101.868
160.701	24.03	82.137	51.955	101.561	57.118
65.085	96.616	105.922	84.517	114.556	86.956
133.565	74.333	83.47	47.901	73.39	148.275
53.742	47.134	150.409	69.314	123.417	107.494
145.001	26.593	84.601	55.268	142.125	116.47
34.143	43.849	143.929	90.96	69.899	47.506
54.054	50.9	130.865	81.797	106.396	84.227
25.704	52.836	112.451	39.388	42.047	134.245
63.562	38.066	87.36	53.463	118.692	53.732
83.739	75.726	108.705	108.273	52.753	79.742
112.657	58.398	214.688	47.863	131.546	107.398
114.878	75.207	68.517	31.787	97.519	74.599
119.938	35.461	183.256	81.406	133.629	120.195
54.197	67.595	57.763	66.233	134.41	103.506
132.78	126.523	232.062	45.601	136.867	163.431
81.27	46.642	80.535	65.82	95.686	86.258
61.974	51.85	97.358	44.19	90.286	67.559
162.93	62.826	51.698	41.715	43.373	80.789
102.056	50.748	35.341	37.129	71.617	135.76
101.43	40.708	69.041	41.319	142.567	55.592
128.668	57.106	51.938	99.814	115.574	87.104
131.954	56.466	92.315	52.416	59.6	70.477
74.536	100.922	91.393	67.493	98.021	51.566
32.725	138.391	100.156	105.886	179.1	78.451
100.627	77.788	128.822	53.795	96.412	52.644
90.016	28.155	78.698	53.008	176.775	80.895
102.132	27.484	167.026	48.538	141.587	106.294
73.138	77.803	144.175	68.672	119.57	64.714
102.007	42.542	118.584	41.071	520.304	86.963
167.421	77.564	91.37	59.217	96.084	43.27
82.883	106.048	80.879	55.452	54.99	150.611
107.041	306.088	309.435	64.973	92.922	179.829
93.006	68.399	57.061	101.482	82.449	68.233
59.288	167.856	76.681	51.664	83.201	97.562
65.689	52.207	58.751	58.239	177.938	89.988
106.104	41.716	182.916	45.321	79.997	48.722
127.461	78.29	208.163	43.195	88.757	68.786
52.131	101.074	57.682	38.867	127.085	122.781
74.706	137.107	119.249	91.562	277.643	85.731
62.712	37.492	134.4	59.562	65.366	71.914
76.273	79.531	294.567	46.787	70.817	73.627
90.113	61.046	92.68	88.69	97.926	71.405
128.97	64.256	90.413	37.825	98.968	29.84
102.675	54.075	64.549	49.885	65.596	64.596
118.051	75.337	100.737	72.678	116.846	66.169
194.036	80.226	418.074	58.11	123.064	184.095
163.597	125.736	67.897	59.065	154.366	158.278
68.426	95.454	199.938	92.86	262.626	104.341
122.117	87.329	111.533	68.433	83.158	117.061
77.506	87.525	182.37	82.552	91.136	112.731
153.342	315.278	123.922	63.337	82.525	37.892
56.901	70.25	106.17	111.692	68.401	120.787
63.68	108.431	91.924	50.767	85.724	145.691
80.378	77.865	99.167	59.43	52.395	94.655
72.848	150.033	129.301	147.131	167.839	87.766
92.302	83.927	182.537	110.191	91.046	90.146
116.115	105.888	114.586	85.987	125.875	67.236
119.967	54.079	75.82	66.932	97.723	43.55
100.33	74.953	147.989	76.471	76.686	114.552
57.7	68.69	100.004	89.081	119.294	50.69
107.573	87.686	1413.81	98.064	159.225	144.911
121.715	86.295	169.554	47.816	118.834	62.027
68.708	87.19	121.724	46.58	184.075	146.538
100.881	96.507	87.371	69.309	322.853	65.348
42.603	155.843	154.827	28.793	223.327	52.191
85.576	87.908	60.983	105.599	111.344	54.956
136.56	47.043	176.543	109.522	174.801	59.705
59.088	63.803	77.436	47.009	84.411	92.268
62.065	79.646	62.871	50.854	72.22	217.139
79.834	151.36	150.037	105.823	54.451	116.249
104.05	80.601	91.289	78.966	116.348	89.73
51.338	55.375	112.853	20.188	125.988	99.688
53.763	77.304	159.774	83.498	117.765	97.773
176.986	325.335	74.172	68.114	71.147	67.728
101.169	116.588	66.229	95.471	73.159	99.333
113.655	114.103	75.915	65.828	151.959	56.77
129.179	36.155	1163.4	104.994	84.806	98.806
210.311	75.958	98.288	69.931	101.46	47.266
74.577	46.473	113.583	35.609	140.151	53.881
89.801	164.761	54.729	120.629	105.552	60.094
90.121	88.175	93.367	52.467	70.163	87.417
186.432	78.349	66.614	96.629	148.183	106.867
87.299	64.621	106.85	73.664	154.161	111.467
69.178	101.391	83.148	45.949	199.136	47.604
112.553	66.874	80.622	84.016	2813.46	28.531
46.698	62.23	76.678	52.823	77.613	170.924
95.168	48.765	116.394	76.247	62.847	50.087
60.456	96.279	96.844	67.054	87.677	119.736
49.182	51.686	117.923	56.212	105.466	83.356
143.027	71.732	140.996	75.391	81.737	109.593
109.152	56.333	59.503	41.669	92.687	72.7
122.553	84.115	104.035	9.427	48.789	126.394
135.523	71.655	64.333	60.473	172.335	95.374
126.686	89.18	71.119	38.54	120.527	40.936
56.904	54.909	48.871	48.527	53.519	75.185
83.15	42.307	124.264	56.859	66.208	66.865
72.532	72.965	115.37	47.369	91.72	67.101
70.048	71.318	55.256	77.124	93.123	126.711
68.124	59.479	132.986	48.789	200.635	101.481
75.32	83.779	135.733	45.837	70.879	109.188
273.056	49.656	74.961	74.855	104.55	86.923
140.932	54.313	55.505	63.426	150.01	76.85
137.774	50.132	112.178	62.891	89.449	67.257
157.897	90.294	69.712	102.54	91.943	49.692
122.813	94.928	69.133	80.355	61.162	42.32
99.355	60.783	75.897	55.292	124.059	46.54
208.001	92.565	66.01	59.41	167.968	51.865
70.985	138.731	79.07	64.781	142.372	73.267
158.731	46.892	87.34	123.069	257.594	132.507
158.454	36.072	178.078	33.277	144.535	59.274
106.574	72.782	79.737	38.258	152.113	132.04
136.557	64.328	63.844	28.812	132.284	99.59
81.936	40.039	78.259	58.131	82.794	124.993
129.321	34.543	176.725	80.864	132.632	85.924
50.7	56.23	53.408	54.209	60.327	80.601
80.811	65.758	56.876	46.467	151.548	69.268
154.385	66.243	118.714	64.151	83.759	76.882
88.744	36.261	64.092	36.177	55.136	108.759
69.742	92.783	135.176	132.197	143.98	71.952
70.416	75.518	101.087	55.861	96.764	42.898
97.496	161.942	96.382	66.347	69.725	79.638
122.353	101.082	65.639	67.487	114.87	145.422
86.172	163.335	187.732	84.13	119.139	64.693
100.914	37.824	103.994	59.495	175.796	100.651
65.303	159.146	114.841	26.509	82.649	110.378
298.095	95.017	86.791	61.997	134.37	108.891
96.998	93.009	82.993	54.127	64.43	78.034
150.201	51.224	91.197	62.029	117.671	111.01
76.519	134.379	82.654	157.773	52.611	62.632
80.435	55.964	113.812	75.508	76.767	75.579
1498.97	38.454	94.78	75.219	86.046	78.733
84.273	51.631	109.167	73.104	93.213	57.604
75.621	94.563	150.614	69.482	111.096	147.043
103.932	74.458	91.617	62.648	194.204	56.554
136.584	55.828	167.574	90.219	154.674	81.64
84.438	58.871	96.265	70.903	165.581	113.895
91.136	66.678	108.042	34.547	116.493	65.83
127.085	315.97	88.751	31.892	132.02	83.006
82.712	63.454	66.323	33.198	137.219	50.681
112.689	175.958	184.952	102.698	122.001	183.349
72.516	104.947	39.811	94.638	303.073	48.179
99.18	98.03	104.169	39.398	135.828	60.014
127.705	49.676	197.029	209.873	209.992	78.724
80.833	43.32	108.872	157.947	70.032	171.178
81.622	59.197	221.997	51.504	112.297	74.274
256.012	50.448	151.195	73.176	154.36	69.736
113.447	64.033	737.941	48.442	125.925	103.149
189.248	57.191	129.607	99.486	279.714	124.222
88.996	129.105	136.823	68.516	168.191	144.335
288.265	52.404	114.862	74.725	77.488	73.809
98.173	46.218	122.293	96.697	159.927	99.386
104.277	159.821	134.59	69.038	171.014	28.558
80.081	53.947	213.145	44.673	119.063	95.481
30.96	90.076	149.574	44.566	434.497	58.118
121.193	110.941	85.855	81.113	116.186	120.547
79.935	63.389	51.001	209.763	252.74	84.164
206.573	68.074	32.701	79.911	147.053	128.842
229.62	77.148	148.55	132.038	111.921	89.482
143.734	120.209	156.648	75.76	88.127	45.463
62.69	185.875	108.035	58.963	126.373	105.715
100.453	110.536	95.605	98.748	122.222	81.074
183.493	75.025	81.755	63.11	329.312	83.908
97.504	91.458	68.521	109.997	122.552	174.929
117.253	88.319	89.203	101.406	89.024	56.571
106.518	90.123	71.445	95.53	111.997	123.243
96.209	87.074	79.415	57.758	152.376	280.103
50.446	146.766	76.651	41.934	387.484	65.908
155.134	79.354	74.529	63.97	114.803	65.625
91.953	136.512	116.834	90.977	279.384	115.216
79.876	93.162	93.362	88.183	74.056	124.424
114.774	77.187	91.827	56.15	115.11	38.341
129.505	71.037	68.544	33.853	110.969	73.701
90.99	127.587	162.062	138.202	87.824	74.852
73.153	65.335	50.219	56.457	176.472	114.001
109.577	65.495	100.966	73.454	223.11	40.593
70.083	56.127	92.172	93.63	191.835	77.728
103.343	81.201	46.89	96.138	136.077	169.166
69.516	53.946	57.627	66.722	115.088	71.802
77.697	99.501	106.877	96.971	150.386	157.532
49.566	50.106	135.118	91.122	116.444	327.083
115.711	96.551	64.63	93.587	140.304	92.859
94.751	77.282	173.901	409.637	154.335	72.096
161.909	77.131	35.579	53.518	178.464	79.03
120.939	135.138	207.599	66.669	121.457	70.455
156.489	172.206	138.375	43.788	187.88	144.024
66.882	121.817	93.534	148.255	941.619	50.77
91.456	73.925	82.562	43.769	170.663	142.36
43.303	54.15	96.142	58.479	218.42	139.526
52.422	93.096	56.519	133.388	136.671	46.145
59.931	123.218	106.225	66.382	134.297	49.528
110.248	48.693	75.811	81.211	115.16	294.159
32.814	73.616	89.379	98.95	123.72	185.811
74.126	118.079	90.959	60.414	157.866	242.685
94.479	67.837	86.928	111.408	171.736	160.963
145.997	63.456	90.836	92.434	216.348	50.701
62.283	139.373	130.047	96.45	74.924	103.362
97.505	101.104	148.111	101.885	142.518	138.043
93.87	68.35	63.354	82.761	91.692	58.624
67.859	86.358	47.469	64.813	98.011	71.64
25.485	119.874	81.873	103.985	58.062	74.743
84.856	75.66	36.116	99.723	249.099	48.555
95.329	76.483	71.938	138.161	105.594	93.752
88.372	66.321	110.541	105.08	128.716	89.451
54.758	122.059	83.959	38.986	165.629	163.702
44.384	63.486	163.653	147.267	125.848	84.382
78.116	56.183	136.389	117.943	180.478	76.765
57.193	137.82	99.55	48.793	220.052	83.198
118.416	80.736	84.567	87.356	119.024	125.886
68.835	68.321	125.783	51.233	1816.88	88.089
116.589	49.432	111.006	75.949	68.354	72.248
65.557	75.635	58.603	97.033	95.167	12.436
114.239	61.312	68.493	54.487	70.967	58.515
34.668	133.526	150.725	93.578	112.48	91.073
120.547	77.662	44.923	91.931	123.151	54.141
105.45	126.244	105.654	215.216	120.406	90.075
98.352	74.058	100.025	56.241	79.311	71.215
98.579	153.424	74.464	38.61	164.669	60.013
67.087	59.955	79.87	137.175	78.08	89.703
138.232	88.104	59.914	79.608	145.951	69.078
121.99	84.974	99.984	87.466	79.598	43.149
123.682	75.826	74.49	120.347	122.238
77.944	119.47	147.106	42.364	85.074
248.808	33.864	102.614	64.512	158.925
163.276	100.781	37.571	175.779	97.567
133.738	56.061	187.711	97.476	83.559
54.091	93.47	105.392	127.828	94.456
91.889	76.244	99.14	114.334	86.885
112.246	101.423	93.561	62.007	112.267
108.354	91.924	127.699	59.801	117.792
83.375	69.424	87.148	55.628	101.031
158.428	81.055	251.635	75.614	89.138
117.513	87.903	77.71	85.305	111.818
144.028	122.168	90.937	83.933	71.957
115.793	63.411	215.632	108.985	108.457
107.499	57.789	134.697	106.621	158.736
110.164	100.444	108.356	94.625	113.228
75.637	50.63	87.198	55.885	144.829
70.105	177.842	70.754	39.093	149.468
23.27	34.492	230.83	133.206	156.868
117.463	137.354	197.421	37.747	142.491
104.16	185.907	134.86	84.997	133.916
121.876	83.881	219.258	82.916	141.46
70.759	44.341	83.731	42.285	87.177
65.988	155.359	161.661	35.448	129.461
78.248	77.525	123.925	196.994	80.898
73.715	43.893	94.494	88.774	86.706
100.824	66.081	141.588	95.252	152.291
62.009	100.772	146.749	84.133	63.961
72.07	84.824	81.967	210.937	118.908
85.842	54.081	188.967	76.598	50.058
72.65	49.013	83.967	157.447	123.502
	58.478	74.065	94.759	126.556
	82.184	234.035	60.87	671.706
	102.719	65.786	64.894	107.244
	65.665	92.41	51.207	67.706
	47.741	89.931	118.569	60.375
	53.399	84.08	92.999	58.27
	78.326	84.028	52.856	108.468
	109.806	90.791	124.928	75.45
	100.06	87.179	97.316	90.186
	106.675	61.276	139.853	70.645
	60.939	86.128	65.097	101.244
	78.461	106.459	50.809	253.784
	53.279	68.658	143.046	180.671
	54.933	143.244	98.229	89.103
	88.264	89.863	102.807	437.216
	66.557	103.213	115.69	121.304
	46.699	168.016	67.587	595.273
	74.278	118.456	52.467	312.318
	54.901	100.581	70.964	150.523
	40.506	63.468	94.4	108.43
	60.908	159.4	98.719	96.749
	43.123	145.629	54.865	111.825
	80.148	59.386	73.605	53.948
	83.593	83.512	63.215	262.084
	51.302	61.613	70.104	108.48
	58.08	96.585	65.509	110.324
	96.247	137.806	180.934	178.341
	84.155	75.683	63.199	184.642
	100.489	78.084	106.349	92.877
	78.533	143.492	53.474	281.84
		121.708	45.058	109.753
		112.566	123.049	86.412
		95.192	176.488	160.935
		92.569	104.889	132.733
		41.853	107.97	91.223
		102.3	155.111	72.978
		242.703	118.943	201.739
		244.97	87.553	201.122
		57.459	116.973	108.112
		136.619	77.069	198.503
		57.514	74.512	225.345
		159.322	100.58	93.577
		190.093	54.773	290.914
		136.319	47.544	117.943
		60.733	152.649	150.691
		63.472	70.521	262.463
		122.005	154.052	93.813
		177.025	28.938	172.543
		133.423	122.179	84.818
		102.688	66.3	364.955
		102.62	53.493	135.034
		150.1	45.047	282.819
		112.483	67.061	91.116
		89.248	105.974	46.19
		152.801	67.038	281.128
		194.242	63.69	88.939
		124.716	65.815	350.633
		72.896	79.368	188.756
		120.843	90.068	95.903
		156.936	50.331	151.348
		149.062	107.289	193.887
		127.028	65.886	89.552
		169.612	74.344	199.994
		139.182	31.677	307.96
		76.635	173.352	161.807
		172.867	60.832	236.512
		118.905	144.572	59.368
		107.143	49.357	47.875
			77.474	553.584
			71.844	81.119
			66.515	97.482
			112.582	148.722
			64.301	92.504
			83.894	279.431
			87.996	330.178
			69.577	128.163
			131.126	140.262
			30.44	73.068
			43.583	81.715
			79.526	74.01
			34.197	169.166
			104.187	134.874
			84.696	100.082
			85.338	65.675
			128.538	128.008
			144.064	96.405
			66.086	107.316
			93.501	126.175
			116.155	91.513
			30.973	105.068
			73.809	36.62
			68.592	50.281
			105.144	57.558
			73.177	118.704
			47.667	72.124
			67.143	114.355
			74.37	190.27
			106.285	65.5
			92.373	71.127
			66.955	144.14
				113.364
