# Supplementary material for: Impaired capillary–venous drainage contributes to gliosis and demyelination in mouse white matter during aging
Source: Nat Neurosci. 2025 Aug 12;28(9):1868–82. doi: 10.1038/s41593-025-02023-z (PMC12411274; doi:10.1038/s41593-025-02023-z)
Supplement: Supplementary file 6 — Data values for plot generation. [file 41593_2025_2023_MOESM6_ESM.zip › Figure 5.xls]

## Sheet: panels c-g
RBC Flux (Panel C)	L1	L2/3	L4	L5	L6/CC
MVN2-trimmed	2.9632	7.89966	10.6348	-9.80001	-51.1629
MVN2-open	1.7195	8.25106	12.5792	-3.80448	-55.1257
MVN1-trimmed	0.00289662	8.21378	10.5469	2.62202	-34.9182
MVN1-open	1.85864	9.84325	12.601	1.61704	-43.1675
median across MVNs	1.78907	8.23242	11.607	-1.09372	-47.1652
std across MVNs	1.0589	0.757931	1.00015	4.95167	7.75771
RBC velocity (Panel D)	L1	L2/3	L4	L5	L6/CC
MVN2-trimmed	3.38338	3.97505	4.52651	-9.78771	-33.499
MVN2-open	3.42033	4.23981	4.46653	-6.65949	-35.3047
MVN1-trimmed	1.77598	1.08777	0.230666	-5.88757	-32.4458
MVN1-open	3.12704	2.29703	2.0218	-2.69971	-32.1895
median across MVNs	3.25521	3.13604	3.24416	-6.27353	-32.9724
std across MVNs	0.673889	1.28438	1.80033	2.52085	1.22546
RBC Linear Density (Panel E)	L1	L2/3	L4	L5	L6/CC
MVN2-trimmed	-1.06789	4.19011	5.49589	0.352436	-21.0571
MVN2-open	-1.49833	5.20356	7.749	0.200885	-25.8361
MVN1-trimmed	1.44489	8.99598	14.2932	6.6744	-5.91229
MVN1-open	0.37172	6.91922	9.62437	6.74578	-13.5277
median across MVNs	-0.348086	6.06139	8.68669	3.51342	-17.2924
std across MVNs	1.16949	1.82364	3.23704	3.21726	7.56366
Integral capillary inflow (Panel F)	L1	L2/3	L4	L5	L6/CC
MVN2-trimmed	-0.0566167	8.47981	9.76133	0.0359596	-49.8964
MVN2-open	0.415006	8.79638	10.3218	-3.52123	-45.1386
MVN1-trimmed	0.582186	6.15242	7.58846	-5.4552	-45.4181
MVN1-open	0.353532	7.408	5.97772	-6.36206	-43.6694
median across MVNs	0.384269	7.9439	8.6749	-4.48822	-45.2784
std across MVNs	0.234884	1.03563	1.73723	2.45426	2.32866
Integral capillary outflow (Panel G)	L1	L2/3	L4	L5	L6/CC
MVN2-trimmed	2.89496	10.2901	9.68025	-7.58255	-51.9915
MVN2-open	2.76935	10.3421	8.59558	-7.12141	-43.651
MVN1-trimmed	2.11391	2.85896	-1.03744	-9.75231	-30.3997
MVN1-open	3.43871	4.4769	-0.46517	-3.03897	-17.5009
median across MVNs	2.83215	7.3835	4.0652	-7.35198	-37.0254
std across MVNs	0.471315	3.37299	4.96358	2.42669	13.1129
