# Supplementary material for: Impaired capillary–venous drainage contributes to gliosis and demyelination in mouse white matter during aging
Source: Nat Neurosci. 2025 Aug 12;28(9):1868–82. doi: 10.1038/s41593-025-02023-z (PMC12411274; doi:10.1038/s41593-025-02023-z)
Supplement: Supplementary file 6 — Data values for plot generation. [file 41593_2025_2023_MOESM6_ESM.zip › Figure 6.xlsx]

## Sheet: Fig. 6e left graph
Pre	Day 21
77	43
87	23
41	4
61	0
51	9
11	2
76	38
98	46
193	3
52	40
157	23
92	66
29	3
69	39
133	21
79	25
55	61
94	70
16
34	10
41	15
84	51
55	39
39	5
64	14
102	135
55	23
2	0
19	23
43	14
65	43
48	39
152	164
118	44
69	100
38	17
41	0
117	125
56	55
47	37
69	79

## Sheet: Fig. 6e right graph
Pre	Day 21
41	28
57	54
209	0
52	0
29	0
40	11
21	17
205	164
44	30
96	0
99	0
92	48
75	5
157	131
75	61
58	73
171	133
33	8
37	4
64	58
37	11
25	12
51	0
89	19
59	0
36	0
68	17
45	0
141	0
34	30
52	27
68	29
6	0
57	0
14	29
121	49
113	43
19	0
63	6
13	0
21	0
132	23
57	4
16	0
42	0
53	0
200	0
143	4

## Sheet: Fig. 6f
Pre	Day 21
100	143
80	101
89	118
53	87
30	15
104	151
105	85
29	29
141	214
63	73
37	60
50	71
119	129
113	47
31	19
119	136
53	39
99	91
64	24
94	69
44	34
31	33
62	55
68	117

## Sheet: Fig. 6g
Layer 4	Layer 6CC	SHAM
56	69	143
26	94	126
10	0	132
0	0	163
17	0	51
19	28	146
50	81	81
47	80	98
2	68	152
77	0	117
14	0	161
72	52	143
9	7	108
56	84	42
16	81	63
31	126	114
111	78	73
74	24	92
0	11	38
29	91	73
37	31	77
60	49	107
71	0	88
14	22	173
22	0
132	0
43	25
0	0
125	0
32	88
66	53
82	43
108	0
37	0
144	205
44	41
0	38
107	0
99	9
79	0
115	0
	18
	7
	0
	0
	0
	0
	3

## Sheet: Fig. 6h top pie chart
Flowing	90.24
Non-flowing	9.76

## Sheet: Fig. 6h bottom pie chart
Flowing	60.42
Non-flowing	39.58

## Sheet: Fig. 6i left graph
Pre	Day 21
4.797	4.697
4.585	4.465
4.086	3.854
4.179	3.918
5.483	4.725
4.361	4.779
4.871	4.887
4.592	4.473
4.988	5.043
4.258	5.064
6.81	5.73
4.647	4.387
3.721	3.586
4.177	4.161
5.25	4.964
4.526	3.723
4.133	4.731
4.476	4.835
4.979	3.794
3.973	3.633
4.705	3.729
4.902	3.856
4.463	4.726
4.225	3.935
5.287	3.987
5.896	5.8
4.528	4.188
5.186	4.196
5.157	4.091
4.469	3.91
4.887	4.712
5.807	4.563
4.83	5.684
5.086	4.365
5.823	4.882
5.772	4.17
6.776	5.537
4.847	4.748
4.72	4.706
5.224	5.039

## Sheet: Fig. 6i right graph
Pre	Day 21
4.604	4.004
4.812	4.281
5.262	4.518
3.904	2.986
4.194	3.596
4.328	4.168
5.265	4.974
4.922	4.482
5.048	4.236
5.303	5.349
4.904	3.762
4.458	3.452
4.653	5.534
4.713	4.532
4.566	4.228
6.189	5.633
3.43	2.964
4.235	3.929
4.652	5.11
2.987	2.809
3.405	3.707
4.302	3.482
4.079	3.739
4.46	3.927
3.306	3.184
3.662	3.895
5.861	4.854
2.621	2.886
4.66	4.681
4.216	3.587
2.986	3.058
3.108	2.819
2.724	2.925
3.755	3.155
3.506	3.506
3.057	3.053
3.119	3.06
2.93	2.799
3.624	3.491
4.448	3.293
2.987	2.778
3.488	3.296
3.083	2.869
5.063	4.346
3.686	3.377

## Sheet: Fig. 6j
Pre	Day 21
4.876	5.334
4.369	5.083
4.581	4.54
4.617	5.046
4.125	3.834
4.773	5.527
4.199	4.16
4.676	3.851
5.49	6.544
4.866	4.527
3.426	4.658
3.532	5.534
5.221	4.902
5.772	4.855
5.576	4.712
5.536	4.619
4.999	4.389
4	3.938
3.933	3.914
5.387	3.831
3.368	3.174
3.207	3.373
3.96	4.084
3.714	3.122

## Sheet: Fig. 6k
Layer 4	Layer 6CC	SHAM
97.915	86.9679	109.393
97.383	88.9651	116.342
94.322	85.8609	99.105
93.754	76.4857	109.292
86.175	85.7415	92.9455
109.585	96.3031	115.797
100.328	94.4729	99.0712
97.409	91.0605	82.3567
101.103	83.9144	119.199
118.929	100.867	93.0333
84.141	76.7129	135.96
94.405	77.4338	156.682
96.372	118.934	93.8901
99.617	96.1596	84.113
94.552	92.5975	84.505
82.258	91.0163	83.4357
114.469	86.414	87.7976
108.021	92.7745	98.45
76.2	109.845	99.5169
91.442	94.0408	71.1156
79.256	108.869	94.2399
78.662	80.9391	105.176
105.893	91.6646	103.131
93.136	88.0493	84.0603
75.411	96.3097
98.372	106.363
92.491	82.8186
80.91	110.111
79.329	100.451
87.492	85.0806
96.419	102.411
78.578	90.7014
117.681	107.379
85.824	84.0213
83.84	100
72.245	99.8692
81.715	98.1084
97.957	95.529
99.703	96.33
96.459	74.0333
	93.003
	94.4954
	93.0587
	85.8384
	91.6169

[truncated: 1 more sheets: Fig. 6l]
