# Supplementary material for: Impaired capillary–venous drainage contributes to gliosis and demyelination in mouse white matter during aging
Source: Nat Neurosci. 2025 Aug 12;28(9):1868–82. doi: 10.1038/s41593-025-02023-z (PMC12411274; doi:10.1038/s41593-025-02023-z)
Supplement: Supplementary file 6 — Data values for plot generation. [file 41593_2025_2023_MOESM6_ESM.zip › Figure 7.xlsx]

## Sheet: Fig. 7a
Adult Midcortex	Mid-aged midcortex	Aged midcortex	Adult L6/CC	Mid-aged L6/CC	Aged L6/CC
3.63282	4.44911	7.7963	4.29751	5.74291	10.5098
7.65026	3.19206	5.5547	5.59658	5.90846	12.2575
4.25504	6.17165	4.15983	5.69504	7.3711	7.88613
4.22479	8.19542	4.95333	4.80889	7.99539	8.05391

## Sheet: Fig. 7b
Adult Midcortex	Mid-aged midcortex	Aged midcortex	Adult L6/CC	Mid-aged L6/CC	Aged L6/CC
0.51077	1.34068	2.25727	9.36439	8.83739	11.6419
2.06103	1.64359	1.40752	7.66081	8.11726	12.8904
1.14838	0.454188	1.0065	10.5649	12.7791	16.3075
2.58325	0.56906	0.598291	7.82958	11.9325	15.7315

## Sheet: Fig. 7c
Adult Midcortex	Mid-aged midcortex	Aged midcortex	Adult L6/CC	Mid-aged L6/CC	Aged L6/CC
15.1472	17.0214	12.1692	12.0371	19.5907	4.55282
15.1798	15.5149	11.7419	12.9099	15.1932	8.99594
16.0003	12.0313	5.49829	13.0647	15.1715	9.54485

## Sheet: Fig. 7d
Adult Midcortex	Mid-aged midcortex	Aged midcortex	Adult L6/CC	Mid-aged L6/CC	Aged L6/CC
1.69859	0.98755	1.4073	1.30702	0.858612	0.910749
1.64792	1.21402	1.27661	1.33431	1.07142	0.885202
1.81045	1.23153	1.16072	1.23831	1.07338	0.596678
1.75527	1.07612	1.66905	1.31546	1.09653	1.008

## Sheet: Fig. 7e
Adult Midcortex	Mid-aged midcortex	Aged midcortex	Adult L6/CC	Mid-aged L6/CC	Aged L6/CC
1.43334	2.6649	3.31697	0.556488	2.65572	12.6112
4.38584	3.49211	2.74086	1.08922	1.53382	11.7155
2.5456	2.82197	4.91893	1.36447	3.77359	14.6539
