# Supplementary material for: Impaired capillary–venous drainage contributes to gliosis and demyelination in mouse white matter during aging
Source: Nat Neurosci. 2025 Aug 12;28(9):1868–82. doi: 10.1038/s41593-025-02023-z (PMC12411274; doi:10.1038/s41593-025-02023-z)
Supplement: Supplementary file 6 — Data values for plot generation. [file 41593_2025_2023_MOESM6_ESM.zip › Figure 8.xlsx]

## Sheet: Fig. 8c
Days post-op	Mouse 1	Mouse 2	Mouse 3	Mouse 4	Mouse 5	Mouse 6
0	0	0	0	0	0	0
3	-33.14	-23.4	-29.2	-14.6	1.1	-23.53
7		-5.9	-8.9	-25.3	3.4	-16.57
14		-12.1	-33.8	-30.2	-8.1	-14.83
21		-28.8	-37	-14		-19.74

## Sheet: Fig. 8d
Days post-op	Mouse 1	Mouse 2	Mouse 3	Mouse 4	Mouse 5	Mouse 6
0	0	0	0	0	0	0
3	-15.4	-10.2	-16.4	-17.2	-24.7	-23.62
7		-5.4	-10.8	-7.3	-19.2	-18.17
14		-8.6	-38.8	-15.36	7.9	-6.47
21		-37.9	-30.5	-8.1		-16.49

## Sheet: Fig. 8i
Contralateral	Ipsilateral	Contralateral	Ipsilateral
7.74333	7.56664	5.39153	7.57862
8.8391	9.96775	5.11965	7.26119
6.8085	5.30148	6.36643	7.24989
11.1221	13.8218	6.65646	13.4365
8.98806	7.13312	7.04581	7.668
7.00917	8.29533	6.32876	9.0021

## Sheet: Fig. 8j
Contralateral	Ipsilateral	Contralateral	Ipsilateral
0.029792	0.010273	6.25206	11.6446
0.002397	0.024655	7.8851	13.1099
0.563978	1.32006	4.72243	8.40285
0.285242	4.016	6.9691	11.4371
1.27589	3.86328	3.32087	9.75647
4.74332	1.19747	6.84377	9.08223

## Sheet: Fig. 8k
Contralateral	Ipsilateral	Contralateral	Ipsilateral
17.5723	21.1763	36.861	29.1507
35.4833	30.4043	52.2177	23.4257
33.169	27.0177	42.9313	35.866
28.848	19.9887	44.0467	27.4463
36.5453	39.218	52.1143	43.61
45.903	39.203	44.1443	45.966

## Sheet: Fig. 8l
Contralateral	Ipsilateral	Contralateral	Ipsilateral
284.633	277.417	224.42	235.933
237.67	241.45	215.117	218.197
212.513	225.577	214.991	212.532
240.739	283.947	229.004	253.178
226.838	211.194	170.698	174.345
196.791	165.278	173.769	165.387
